# Supplementary material for: Single-cell and bulk transcriptional profiling of mouse ovaries reveals novel genes and pathways associated with DNA damage response in oocytes
Source: Dev Biol. Author manuscript; Available in PMC 2025 Sep 2. (PMC12403231; doi:10.1016/j.ydbio.2024.09.007)
Supplement: Supp 2 [file NIHMS2102123-supplement-Supp_2.xlsx]

## Sheet: raw_gene_counts
gene_id	WT_nonIR_1	WT_nonIR_2	WT_nonIR_3	WT_nonIR_4	WT_nonIR_5	WT_nonIR_6	WT_IR_1	WT_IR_2	WT_IR_3	WT_IR_5	WT_IR_4	WT_IR_6	Chek2KO_nonIR_1	Chek2KO_nonIR_2	Chek2KO_nonIR_3	Chek2KO_nonIR_4	Chek2KO_nonIR_5	Chek2KO_nonIR_6	Chek2KO_IR_1	Chek2KO_IR_2	Chek2KO_IR_3	Chek2KO_IR_4	Chek2KO_IR_5	Chek2KO_IR_6
ENSMUSG00000000001	3730.89	3145.82	2880.02	4756.8	4689.04	4019.92	3043.6	3346.97	3966.88	4880.39	2569.51	5356.26	5095.09	4745.11	4837.07	4816.95	4681.86	5201.31	4510.35	4866.99	4635.01	5068.45	4752.67	4752.26
ENSMUSG00000000003	0	0	0	0	0	0	0	0	0	0	0	0	0	0	0	0	0	0	0	0	0	0	0	0
ENSMUSG00000000028	590.495	449.004	427.708	838.503	620.73	525.972	450.001	409	667.188	548	327.448	565.419	554.77	555.065	518.069	597.847	561.705	473.023	574.94	542.379	564	636	632.066	404.713
ENSMUSG00000000031	2091.03	1952.1	1591.09	2361.66	3652.08	3019.43	1600.42	2303.3	3216.43	3162.72	1717.78	2958.27	1924.95	2715.16	1951.04	1588.15	3221.22	4652.58	1863.19	2368.98	2335.34	1831.06	2584.43	4689.96
ENSMUSG00000000037	269.128	205.188	272.024	436.999	377.894	313.078	291.037	288.723	346.278	423.369	184.016	387	317.111	301.336	335	285.033	343.964	176.922	283.999	279	346.001	281	348.033	202.898
ENSMUSG00000000049	1	1	0	0	1	1	0	1	2	2	0	1	2	3	2	1	0	21	1	1	0	1	3	1
ENSMUSG00000000056	1304.26	1234.61	1007.2	1719.24	1715.41	1511.65	1100.4	1142.64	1414.37	1683.78	778.161	1726.8	1399.26	1526.17	1628.05	1216.06	1184.47	1031.49	1305.35	1577.35	1450.06	1350.02	1273.48	944.796
ENSMUSG00000000058	259.084	184.914	150.001	264	303.938	229.999	159.69	239.135	219.058	274	196	392.999	413.659	307.058	328.363	377.882	297	503.198	355.063	409.001	255.06	402	318.246	374.18
ENSMUSG00000000078	1806.07	1860.69	1500.45	2279.26	2552.03	2177.11	1704.17	1995.64	2144.2	2566.72	1399.14	2840.41	3598.26	3571.81	3262.99	3760.42	2911.38	3779.58	3742.93	3661.46	2917.29	3795.63	2656.1	3763.33
ENSMUSG00000000085	1459.68	1589.03	1528.24	2454.93	1977.15	1638.39	1579.29	1448.7	1726.2	1847.15	1230.27	1747.68	1527.61	1540.62	1398.6	1604.85	1755.61	1554.02	1759.05	1634.94	1755.76	1497.99	1773.91	1611.72
ENSMUSG00000000088	1812	1467.89	1360.88	2295.22	2223.55	1922.91	1345.82	1494.46	1743.72	2015.82	1284.61	2341.41	1981.7	2004.02	1886.96	2056.41	2414.64	2162.2	2183.46	2202.72	1851.82	2173.39	2395.8	2218.08
ENSMUSG00000000093	1136.7	1602.88	1547.55	2468.99	1721	1657.37	1568.61	1483.26	1752.91	1820.67	1299.24	1568.42	1000.77	1119.33	1220.3	1220.05	2182.99	1464.9	1549.44	1410.85	1647.55	967.985	1831.92	1392.87
ENSMUSG00000000094	325.242	234.253	229.026	428.127	314.998	308.011	271.67	248.169	271.089	296	162	325	253.005	233	257	295	198.001	102	246.991	245	261	253	191	119
ENSMUSG00000000103	0	0	0	0	0	0	0	0	0	0	0	0	0	0	0	0	0	0	0	0	0	0	0	0
ENSMUSG00000000120	702.922	1172.7	1305.36	1943.22	2525.18	2235.25	1160.61	935.366	1444.52	2728.13	1175.8	2000.04	690.478	1032.49	783.68	778.109	3484.44	4509.7	1184.39	1213.42	1292.66	639.942	2926.51	4885.41
ENSMUSG00000000125	0	0	1	1	0	0	0	0	0	1	0	1	1	1	0	0	2	0	0	2	0	1	3	2
ENSMUSG00000000126	248.103	302	285	444.062	367	328.019	353.695	286.292	358.001	418	328.595	452.046	260.038	259.041	282.097	239	361	301	282	305.087	315.701	220.068	363	332
ENSMUSG00000000127	607.966	535.272	480.327	805.885	740	631.124	454.905	474.036	592.623	771.963	485.924	852.237	662.245	641.042	622.005	543.886	785.415	776.194	635.045	641.608	664.218	661	718.998	780.445
ENSMUSG00000000131	2521.21	3012.24	2667.53	4195.85	3427.67	2934.72	2623.99	2487.45	2828.23	3146.78	2225.71	3279.92	3149.95	3088.31	2827.45	3211.84	3572.14	3450.3	3687.3	3352.98	3404.04	3096.95	3522.98	3742.59
ENSMUSG00000000134	2181.82	2246.99	1736.94	3008.77	2161.3	2032.44	1845.87	1790.42	2115.67	2179.76	1654.94	2377.86	1967.53	2142.76	2049.88	2298.48	2248.21	2045.49	2512.63	2249.51	2239.02	2224.12	2279.06	2170.28
ENSMUSG00000000142	1493.42	1754.61	1358.98	2129.73	1983.08	1641.3	1401.79	1116.41	1590.53	1710.92	1729.25	1731.04	1332.22	1343.2	1225.89	1333.04	2133.16	2336.42	1726.93	1521.15	1946.08	1313.91	1829.71	2586.04
ENSMUSG00000000148	624.232	688.539	651.005	980.275	943.25	721.052	627.382	549.869	768.81	705.557	559.547	806.002	839.999	802.167	825.015	753.665	873.229	819.397	944	875.001	889.004	831.212	889.2	880.043
ENSMUSG00000000149	3684.85	3949.28	3180.61	5466.72	4442.81	4100.1	3421.14	3232	3953.62	4166.92	2980.18	4192.4	3579.37	3688.06	3365.06	3945.99	4949.4	4658.4	4492.58	3978.16	4153.82	3742.43	4563.46	4413.83
ENSMUSG00000000154	1	2	7	10	2	3	2	2	5	3	7	2.999	6	5	2	5	3	223	5	6	3	3	3	5
ENSMUSG00000000157	37	23.003	24	38	43	37	24	19	268.001	47	24	50	43	26	29	30	27	8	34	324.076	29	32	34	11
ENSMUSG00000000159	1	1.268	0	1	4	1.107	8	4	3	5.1	2	1	1	1	2	1	2.491	33	1	2	4	1	0	1
ENSMUSG00000000167	31.133	27.177	30.098	36.112	36.162	35.034	23.082	27.182	25.217	38.195	31.999	31.001	58.13	44.182	39.087	50.105	61.928	55.173	40.081	44.09	36.169	41.346	69.272	49.228
ENSMUSG00000000168	1082.35	1003.32	1039.76	1570.96	1571.8	1302.16	1020.97	1066.94	1286.56	1499.42	901.338	1588.38	1636.83	1445.38	1396.77	1520.3	1612.36	1661.83	1662.93	1556.89	1457.31	1585.55	1640.51	1687.59
ENSMUSG00000000171	1934.73	1614.61	1537.19	2604.01	2119.26	1770.83	1617.7	1582.03	2012.94	2061.02	1483.18	2219.87	1927.24	1886.4	1891.71	2040.47	2055.48	2151.96	2001.59	2037.96	1793.36	1982.99	2108.44	1963.98
ENSMUSG00000000182	3.031	1.885	1	1.005	18	13	0	2.021	2	31	0	18	11	14.019	2	3	6	16	2	2.001	13	4	2	21
ENSMUSG00000000183	1	0	0	0	0	0	0	0	0	1	0	1	0	1	0	0	0	0	1	0	1	2.588	0	1
ENSMUSG00000000184	8588.42	9384.43	9304.46	15665.2	14799.1	11368	10397.4	9054.28	11770.1	14219.7	9539.51	14298.5	10166	9793.55	9474.09	9739.77	16294.7	15323.9	10767.4	10596.5	10130.8	9308.55	15464.9	16143.4
ENSMUSG00000000194	1642.81	1666.56	1501.93	2418.13	2174.42	1817.38	1600.6	1510.48	1853.98	2168.69	1330.05	2120.74	2052.22	1891.77	1998.31	1987.28	2018.46	2138.43	2204	2109.49	2112.15	2002.96	2036.55	2228
ENSMUSG00000000197	115	103.648	90.061	161.002	226.001	187	69.159	70	109	98.933	90	130.003	200	190	166	155.009	200	84	219	212	163.287	174	150	130.073
ENSMUSG00000000202	17	13	13	37.01	26	32	18.005	18	15	21	11	15	12	22	25	18	18	21	22	21	17	13	15	17
ENSMUSG00000000204	27	32	21	47.822	97	39.02	31.014	19	132.999	52.931	16	46.062	25	35	33	28	75	5	33.993	556.737	27	22.001	59.538	72.099
ENSMUSG00000000214	713.427	586.01	632.379	1157.39	1041.01	802.005	559.489	547.093	591.001	671.041	533.144	863.01	968.113	961.222	866.684	932.206	1054.58	544.455	1085.76	912.461	866.835	976.611	1087.26	728.415
ENSMUSG00000000215	0	0	1	0	1	1	0	4	0	0	0	0	0	1	0	0	0	1	1	0	0	1	4	1
ENSMUSG00000000216	2	0	2	0	1	1	5	7	1	3	1	0	2	0	0	0	0	10	1	0	0	0	0	1
ENSMUSG00000000223	98.069	125.089	107.309	217.87	202.261	136	104.043	119.191	155.614	176.133	89.266	144.798	124.045	118.024	156.008	137.041	175.151	179.016	127.012	136.032	142.02	115.001	144.03	176.027
ENSMUSG00000000244	5	4	5	12	9	2	5	7	107.999	4	7	3	1	8	7	6	9	9	2	22	4	2	6	11
ENSMUSG00000000247	26.006	28	9	34.788	21	16	15	22	27	41	19	34	18	14	34	37	27	23	23.023	29	23	28	36	28
ENSMUSG00000000248	2	0	0	0	2	0	0	0	1	1	0	1	0.98	1	2	1	1	1.649	0	3.09	2	0	1	1
ENSMUSG00000000253	1104.41	952.484	844.358	1636.66	1290.76	1078.89	823.83	884.725	944.081	1133.01	749.898	1383	1119.63	997.495	1037.11	1198.13	1348.81	1197.3	1209.7	1063.39	1006.02	1206	1343.92	1130.93
ENSMUSG00000000263	1	1	2	0	0	3	1	0	0	0	0	1	1	1	1	0	1	0	2	0	1	0	0	0
ENSMUSG00000000266	491.655	550.26	483.242	770.621	780.626	651.013	509.589	594.883	637.886	767.715	430.756	718.63	730.975	662.458	758.671	689.277	694.902	732.443	710.211	689.293	679.297	641.15	666.383	692.969
ENSMUSG00000000275	1757.02	1848.56	1536.57	2457.45	2750.19	1938.68	1908.55	1776.77	2182.21	2804.76	1668.51	2926.21	2102.7	2345.11	1976.74	2237.53	2447.18	2285.3	2391.33	2215.43	1960.91	2140.12	2509.93	2942.31
ENSMUSG00000000276	395.928	363.827	387.874	629.72	625.602	569.473	388.994	397.887	497.456	600.77	314.984	579.752	616.848	566.599	570.631	648.518	637.056	556.414	583.778	640.039	503.476	621.729	664.564	590.027
ENSMUSG00000000278	1691.67	1614.31	1452.68	2460.18	2180.88	1737.06	1428.69	1482.29	1725.29	1955.21	1197.99	1900.48	1752.54	1639.31	1767.77	1423.94	1988.29	1904.72	1636.81	1713.08	1673.93	1553.3	1832.3	1804.03
ENSMUSG00000000282	944.136	1273.39	1092.26	1598.18	1454.33	1257.33	1117.75	1047.62	1232.66	1322.52	927.323	1262.36	1289.37	1262.5	1132.22	1305.88	1320.1	1066.08	1675.58	1285.78	1449.34	1231.13	1310.93	1235.41
ENSMUSG00000000290	46.006	62	40	59.997	68	65	65	76	745.176	95	74.179	82	41	58.296	60.025	45	103	65	49	952.552	52	51	53	64
ENSMUSG00000000295	282.235	252.228	240	398.996	418.002	336	288.175	286.102	283.996	344.07	254.677	370.999	330.003	291.032	304.937	322.164	353	321.19	352.58	332.997	308.047	308.501	343	271
ENSMUSG00000000296	253.458	218.402	231.221	406.216	334	309	243.007	241.053	345.692	300	226.193	318.791	255.001	269.814	316	250.997	382.039	303	249	267	311	288.159	268.964	280.775
ENSMUSG00000000301	162.2	99.001	90	206.745	188	152.017	109	135	124	111.999	123.729	158.019	174.016	176.001	174	165	180.001	124	200.001	147.01	158	181.178	184.999	162
ENSMUSG00000000303	623.286	548.704	584.891	930.574	999.517	753.627	889.049	620.133	714.619	1000.37	662.845	840.543	840.341	538.005	638	726.204	842.089	928.826	689.08	670.368	845	647.004	730.003	766.283
ENSMUSG00000000305	89	92	104	161.001	114	97	125.07	140	163	140.684	108	164.043	96	101	102	124	136	67	113	91.005	115	105	117	73
ENSMUSG00000000308	5	8	1	4	4	5	12.016	17	12	8	5	5	1	4	4	0	3	31	2	1	3	0	1	3
ENSMUSG00000000317	657.935	702.082	639.73	901.583	931.277	880.616	559.218	713.465	820.439	1025.33	432.019	1086.96	823.795	894.127	898.21	1029.13	1024.29	1130	892.54	1032.99	886.941	915.621	941.452	1146.51
ENSMUSG00000000318	75.557	66.301	61.223	104.999	109.875	89.47	49.858	60.487	80.018	81.433	48.532	103.979	64.403	89.235	84.198	79.159	76.197	40.724	82.75	81.045	85.748	89.44	86.62	38.685
ENSMUSG00000000320	64.04	43.063	52.708	93.499	89.001	59.011	71.022	103.609	99.325	103.018	102.726	134.442	45.028	43.202	51.012	78.986	65.072	33.044	62	49.101	41.975	50.831	47.001	55.035
ENSMUSG00000000325	627.947	598.568	540.305	950.275	868.966	723.251	708.595	789.071	858.242	808.342	957.708	974.028	743.135	739.014	641.059	705.089	824.047	520.668	887.037	749.043	754.113	720.882	783.392	633.362
ENSMUSG00000000326	1045.31	1037.53	910.548	1491.04	1286.94	1105.09	970.785	1143.81	1336.2	1356.54	910.229	1273.04	1176.81	1055.93	1197.48	1200.85	1223.23	1358.1	1213.59	1296.03	1200.68	1114.5	1223.68	1289.63
ENSMUSG00000000339	794.391	678.222	736.727	1047.55	921.684	717.749	645.046	635.931	794.184	833.329	552.644	916.063	959.021	910.844	886.814	894.186	971.173	864.329	848.759	909.619	810.209	907.135	954.123	876.787
ENSMUSG00000000340	607.56	528.477	523.356	773.564	879.692	709.62	520.363	527.357	670.457	846.86	499.225	855.92	899.801	743.689	800.011	791.346	862.475	866.436	766.856	825.419	737.302	824.581	890.423	866.775
ENSMUSG00000000346	4051.08	3485.75	3142.46	5568.15	4636.78	3741.64	2953.53	3261.78	4117.35	4089.43	2875.4	4239.6	4494.97	4249.92	4084.69	4104.23	4723.68	4260.24	4424.28	4643.55	4227.49	4624.48	4714.76	4075.63
ENSMUSG00000000355	316.396	278	286	452.792	505.118	383.068	274.896	342.447	421.47	472.002	272.022	488	452.103	410.849	405	448.999	507.17	493.889	431.828	498.171	430.397	441.868	484.068	433.006
ENSMUSG00000000359	106.102	103	106	144	113	91	67.048	95.456	103.698	95	54	120.023	100	82	107	113	98	162	91	103	108.002	93	114	138.054
ENSMUSG00000000365	397.172	291.743	312.999	592.301	513.972	383.047	332.553	306	350	505	268.067	474.899	462.655	418.289	453	429.909	589.359	373.234	440.157	438	425.217	462.421	555.202	425.063
ENSMUSG00000000374	1763.9	1709.89	1585.93	2734.77	2298.91	2076.33	1710.6	1678.5	1965.91	2178.14	1623.59	2410.43	2341.91	2114.3	2006.2	2233.4	2476.1	2062.22	2650.39	2362.57	2260.62	2289.64	2350.21	2381.53
ENSMUSG00000000378	912.441	855.311	786.201	1313.67	991.13	847.736	768.065	881.409	1031.9	1046.96	719.962	1146.43	951.086	966.984	875.946	1022.07	1107.19	1066.99	1098.75	1110.05	933.341	1020.17	1052.03	1046
ENSMUSG00000000381	0	0	0	0	0	0	1	0	0	1	0	1	1	0	1	2	1	0	0	0	1	1	0	1
ENSMUSG00000000384	984.434	1051.91	863.332	1478.83	1304.89	1131.96	831.009	910.52	1134.78	1202.77	747.979	1284.01	1301.36	1267.22	1179.6	1420.94	1199.22	1191.4	1427.4	1291.94	1321.89	1294.4	1371.79	1269.87
ENSMUSG00000000385	5	6	26	7	25	10	62.316	30.434	14	53	25	13	29	3	10	24	27	139	5	8	4	8	13	17
ENSMUSG00000000386	9.001	8.021	9	14.095	119.34	19	85.03	28.467	15.151	39.102	15.001	32.666	16.17	13	4	16	72.786	23.42	19	24	18.001	26.363	22.714	197.224
ENSMUSG00000000392	84.008	73.017	98.063	148.607	181.055	147.076	98.113	91.085	93.007	178.061	103.056	153.598	122.021	96.004	135.696	128.931	165.925	231.581	98.02	165.057	103	105.145	158.028	186.025
ENSMUSG00000000394	1	0	0	0	1	1	1	0	0	4	0	2	1	0	0	2	0	4	3	3	2	2	2	2
ENSMUSG00000000399	1900.49	1420.54	1426.69	2534.51	2047.41	1800.27	1390.49	1353.23	1814.33	1807.8	1340.37	2043	1930.6	1829.17	1827.79	1871.75	2087.45	1704.17	2003.96	1966.46	1888.64	1934.26	2010.82	1723.5
ENSMUSG00000000402	116.005	117.097	116.405	178.109	259.067	189.976	117.112	100.167	185.043	261.02	205.362	160.037	101.072	107.235	114.019	86.014	209.075	287.779	74.031	137.309	101.008	69	184.891	257.033
ENSMUSG00000000409	65	44.32	49	83.999	60	61.999	36	47	38	63	42.001	79.001	77.04	82	54	66.92	64.999	84	63	68	58.525	78	60	88.532
ENSMUSG00000000411	3	0	0	1	0	0	0	0	3	1	0	2	0	1	1	1	3	2	4	4	0	2	0	4
ENSMUSG00000000416	276.465	289.985	279.078	487.014	410.858	354.599	278	241.242	307.837	455.849	240	361.875	323.535	328.894	328.47	359.444	480.83	589.001	341.033	376.021	383.912	311.419	426.297	546.999
ENSMUSG00000000420	3473.34	2953.24	2916.75	5146.87	4726.94	3796.26	2956.89	3135.44	3912.53	4624.83	2886.86	4520.92	4150.81	3755.47	3894.75	4113.17	4935.21	4899.44	3898.89	4206.48	4037.25	4044.26	4571.21	4590.8
ENSMUSG00000000435	2	2	3	5	5	4	1	2	3	3	1	5	3	3	5	1	0	0	2	4	3	1	4	0
ENSMUSG00000000439	947.975	715.273	755.606	1318.44	1078.57	998.848	696.778	698.96	888.166	922.836	693.29	1029.72	1010.53	944.155	931.574	911.797	1038.65	680.627	1000.03	965.904	941.041	1003.84	1045.2	796.512
ENSMUSG00000000440	266.048	237.329	206	429.12	305	232.028	217	232.005	292.697	328	139.105	250	308	292.66	349	318.483	209.062	160	308.991	286.413	339.344	259.453	277	144
ENSMUSG00000000441	3044.43	3053.78	2856.72	4873.56	4181.11	3548.35	2844.56	2866.2	3568.03	3953.7	2358	3995.94	3463.19	3513.83	3685.74	3837.17	3840.59	3523.38	3902.42	3913.38	3757.73	3738.16	4070.66	3657.52
ENSMUSG00000000486	35.001	41	40.978	60.931	56	60.001	36	47.999	143	51	45.001	56	40	47.997	42	40	82.241	63.001	49	98	55	37.999	60	47.999
ENSMUSG00000000489	744.777	896.718	676	1163.51	1024	905.56	682.745	658.997	902.651	1004.01	535.332	1100.84	916.595	916.382	840.001	789.998	1117.04	853.044	865.005	894.545	880.952	914	980	800.381
ENSMUSG00000000530	211.26	275.061	243	376.314	329.063	329.341	245.999	320	334.899	354	195.337	362.993	265.713	304.128	310	301	298.387	378.114	344.001	325.482	317.999	285.001	271.429	374.001
ENSMUSG00000000531	515.543	662.345	566.471	828.886	671.329	588.51	536.047	547.074	558.019	687.627	356.824	617.928	557.021	596.678	599.967	656.549	604.202	476.294	743	550.094	693.308	615.09	641	458.294
ENSMUSG00000000532	727.985	791.508	723.415	1112.2	1133.19	979	857.859	827.929	997.576	1215	757.963	1147	872.108	909.44	877.445	867.315	894.873	886.118	920.848	855.496	1026.13	931	949	932.005
ENSMUSG00000000538	2760.86	3096.31	2882.17	4403.37	3903.46	3218.27	2938.25	2798.44	3142.57	3651.04	2332.91	3479.14	2925.85	2883.71	3128.16	3390.71	3511.71	2887.76	3900.29	3234.91	3504.75	3140.3	3616.46	3141.1
ENSMUSG00000000544	8	3	2	5	1	2	7	8	5	4	1	7	2	3	3	2	1	4	3	2	9	4	4	1
ENSMUSG00000000552	461.557	496.673	494	693.158	546.076	444.63	625.422	581.661	695.565	721	581.952	707.041	427.547	430.494	409	445.469	469	382.004	549.355	443.131	553.905	513.182	476.782	408
ENSMUSG00000000555	3856.87	4841.41	2937.67	4599.25	4478.04	3832.37	2711.98	3840.89	3931.68	4448.33	2144.97	4332.5	5493.58	5544	4362.9	5219.34	4271.23	6480.85	6140.48	5056.59	4589.88	6429.06	4632.86	6691.32
ENSMUSG00000000560	33.583	23.34	17.43	34.798	25.534	11.96	12.193	34.63	42.576	19.078	15.886	16.15	24.269	20.777	21.405	34.395	27.874	28.613	20.438	30.008	22.231	24.184	22.492	26.126
ENSMUSG00000000561	1909.98	1981.7	1757.56	2983.44	2625.54	2257.75	1803.21	2008.01	2268.93	2555.68	1654.04	2746.31	2715.59	2428.8	2492.78	2718.35	2721.91	2724.93	2960.64	2743.15	2600.79	2693.86	3030.66	3007.23
ENSMUSG00000000562	9.15	21.105	11.145	14.833	9.037	10.189	18.151	14.02	15.516	28.126	7.969	13.105	11.728	17.332	18.086	10.014	9.033	22.141	10.132	36.079	16	14.575	12.072	10.077
ENSMUSG00000000563	3687.84	2910.07	2725.53	4807.81	4160.51	3552.71	2766.5	3002.74	3686.17	3862.86	2661.64	4129.37	4024.31	3863.48	3844.93	3994.6	4327.94	4237.46	3960.24	4260.67	3805.76	4081.03	4410.28	4157.39
ENSMUSG00000000567	311.034	359.989	253.202	276.001	323	262	210.998	297.043	264.013	364	166.014	354	447	622.39	597	725	366.003	443.961	712.73	624.115	597.69	560.322	433.526	512.167
ENSMUSG00000000568	3730.05	4295.9	3876.34	5985.42	5379.86	4488.28	4107.67	4030.62	4795.94	5096.29	3455.78	5224.92	5084.32	5027.46	4495.82	4970.18	5374.1	4865.44	4984	4672.43	4720.58	5087.98	5344.13	5135.78
ENSMUSG00000000579	742.125	834.43	777.903	1279.75	996.311	882.388	811.056	854.17	996.567	1063.94	623.037	1081.39	1325.21	1171.43	1283.22	1316.44	1135.81	1207.32	1460.48	1342.63	1238.04	1419.14	1237.06	1234.17
ENSMUSG00000000581	727.265	532	550.095	870.265	927.982	719.289	584.576	577.585	667.088	835.126	598.786	844.429	960.61	836.016	830.001	775.999	948.339	898.083	761.389	817.626	721.164	822	993.297	833.418
ENSMUSG00000000594	1335.31	1192.16	1061.63	2022.49	1642.08	1306.65	1176.56	1069.2	1631.73	1488.31	1025.11	1344.82	905.074	1006.42	1110.69	824.029	1550.48	1638	834	1114.46	1090.07	768.094	1294.77	1271.01
ENSMUSG00000000600	1907.72	1766.42	1723.05	2877	2687.88	2121.06	1757.28	1699.17	2153.8	2846.42	1635.06	2622.11	2661.21	2432.42	2357.46	2556.43	2743.64	2639.82	2677.68	2748.43	2478.7	2655.29	2818.3	2726.08
ENSMUSG00000000605	1577.38	1505.12	1349.46	2280.65	2001.82	1666.92	1324.04	1436.87	1754.7	2094.87	1104.27	2109.59	1877.44	1664.34	1851.12	1796.61	2152.85	2174.59	1857.23	1962.57	1844.26	1883.35	2130.99	1969.99
ENSMUSG00000000606	0	0	0	0	0	0	0	0	0	0	0	0	0	0	0	0	0	0	0	0	0	0	0	0
ENSMUSG00000000617	0	1	1	1	2	6	0	1	15	4	1	7	2	5	5	7.122	5	5	4	2	1	5	6.393	6
ENSMUSG00000000627	33.02	28.031	25.08	45.008	45.001	34	19.976	21.095	37.019	24.001	34.034	40.001	43.011	39.005	41.01	36.008	36.005	21.002	37	39.001	41.976	44.405	29.005	24.48
ENSMUSG00000000628	1113.8	1398.97	990.289	1651.06	1683.42	1475.35	1199.14	1125.27	1478.61	1799.73	643.831	1736.31	1616.9	1655.41	1488.8	1154.19	1189.03	993.661	1249.48	1573.9	1468.49	1502.47	1248.54	1228.22
ENSMUSG00000000631	2074.18	2162.44	2015.19	3107.99	2595.84	2396.39	2282.9	2084.96	2576.75	2972.87	2264.36	3081.42	2043.47	2224.3	2191.3	2388.46	2734.52	2568.3	2462.21	2277.55	2514.71	2362.43	2648.82	2654.12
ENSMUSG00000000632	3.014	4	4.908	7.965	6	5	10	5.18	8.519	5.017	3	10	2	5	8	5	0	1.95	4.003	4	2	4	3	2
ENSMUSG00000000673	4	3	4	2	5	0	2	6	13	6	6	13	1	3.039	2	3	6	125	4	6	4	2	3	4
ENSMUSG00000000682	14	7	7	14	18	18.002	7	20	153	15	4	15	8	7	7	7	14	17	3	227.922	5	9	15	24
ENSMUSG00000000686	51.232	40.148	43.138	72.542	44.233	54.985	70.751	54.202	52.675	66.737	79	99.323	46.058	35.172	43.538	31.981	56.193	25	41.022	52.742	53.917	50.124	54.586	28.942
ENSMUSG00000000690	47.172	57.22	47.067	65.197	69.071	54.088	54.666	51.298	43.798	75.001	46.608	73.023	58.413	61.175	59.006	50.091	47.993	128.089	74.042	49.911	61.277	55	46.055	54
ENSMUSG00000000693	176.876	189.15	169.202	319.978	279.338	228.724	168.625	186.092	222.321	218.378	138.064	180.24	178.584	165.233	201.626	149.564	199.753	183.059	163.647	163.003	184.051	123.525	180.182	150.288
ENSMUSG00000000701	19.038	6.015	13.149	19.217	12.098	4	12.155	12.039	9.352	14.03	8.062	8.057	19.084	12.03	4.081	22.194	9.983	10.001	11.13	20.253	13.122	10.045	16.13	14.245
ENSMUSG00000000706	6.015	5.001	6.001	8.002	5	10	3	0	9.008	5	1.938	5	4	1	4	3	12.002	0	5	6	0	5.155	5.907	1
ENSMUSG00000000708	878.925	758.307	753.165	1146.23	1086	910.424	753.491	692.697	926.175	1141	632.879	1253.07	1174.64	995.68	1044.01	1113.06	1036.09	1207.14	1188.15	1132.23	1045.24	1150.07	1029	1150.79
ENSMUSG00000000711	2752	2489.23	2415.77	3938.47	3567.43	2848.02	2360.03	2458.53	3149.99	3277.29	2106.17	3379.13	2950.83	2803.64	2919.97	2825.98	3548.12	3368.71	3131.05	3337.43	2939.8	3002.33	3373.84	3514.95
ENSMUSG00000000724	0	0	0	5	2.147	2.001	4	2.002	1	2	1	1	2	1	0	2	3	1	0	2	1	0	1	0
ENSMUSG00000000730	94.206	115	79.083	151.825	97.052	97.001	97	77	105	115	69	112.075	75	61	123	98	61	20	69.999	71	118	102.999	83	23
ENSMUSG00000000731	33.002	48.006	42.999	65.973	51.999	58.999	42.014	57	50	54	32	67	31.999	50	62.001	36.999	28	10.002	36.096	42.195	57.002	43.024	35	6
ENSMUSG00000000732	792.69	671.306	712.016	1148.01	1014.4	863.732	645.421	718.738	733.719	1005.07	479.005	928.077	798.001	817.443	1065	936.253	712.045	500.991	821.082	863.003	1037.68	858	774.172	547.094
ENSMUSG00000000738	1078.89	1175.54	1080.81	1809.58	1373.98	1168.16	1121.93	1087.88	1457.65	1318.08	930.414	1383.26	1301.01	1314.28	1345.01	1398.92	1561.13	1434.01	1516.69	1466.47	1459.07	1358.09	1592.12	1442.46
ENSMUSG00000000739	143.339	136	139.001	240.21	179	140.673	165.528	147	183	173.999	131.006	207.876	175.999	165.001	204.999	152.001	153	98.999	161.201	157.999	182.034	114	168	98.999
ENSMUSG00000000740	22324.1	17678.2	17733.1	28569.3	23946	21515.2	18441.2	18880.9	23207.8	22032.5	14970.5	24455	22923	21383.7	23693.6	22397.9	22400.9	17768.6	22666.1	23213.7	23611.2	22286.9	22317	17839.7
ENSMUSG00000000743	1960.52	1750.71	1632.04	2811.68	2426.16	1966.84	1609.87	1791.79	2094.77	2144.88	1520.16	2464.25	2258.41	2076.16	2186.93	2217.9	2545.09	2280.56	2420.09	2373.12	2110.7	2268.6	2403.05	2397.7
ENSMUSG00000000751	3827.5	3354.82	3097.97	5544.85	4982.42	3987.36	3008.22	2994.54	3600.86	3901.79	2819.12	4210.91	4426.14	4136.03	4040.77	4262.75	4792.28	3303.09	4405.38	4393.83	4092.1	4425.11	4722.49	3469.2
ENSMUSG00000000753	2344.3	2469.18	2284.79	4334.81	3464.45	2891.48	2577.56	2454.1	2707	3227.97	1781.1	3076.65	1978.49	2190.64	2247.99	2408.72	2795.62	2154	2408.33	2451.18	2191.94	2021.78	2948.9	2255.6
ENSMUSG00000000759	1116.92	1176.99	1085.65	1723.63	1550.72	1397.88	1034.1	1125.83	1397.22	1596	919.837	1700.1	1593.6	1548.08	1709.07	1582.46	1604.57	1520.33	1655.18	1651.04	1593.26	1623.05	1706.79	1534.39
ENSMUSG00000000766	0	0	0	0	0	0	0	0	0	0	1	0	0	0	0	1	0	0	1	0	0	0	0	0
ENSMUSG00000000776	748.27	800.317	728.131	1233.15	1006.06	890.094	748.238	740.618	926.453	921.997	650.66	1089.28	1030.91	949.883	889.813	1006.42	1050.83	946.158	1085.39	1013.34	946.035	1010.13	1089.02	1030.97
ENSMUSG00000000782	1032.87	1082.58	904.232	1436.89	1225.14	1040.78	979.971	983.691	1102.77	1158.75	906.941	1445.66	1327.31	1244.02	1133.19	1323.19	1314.5	1093.75	1483.91	1153.95	1326.02	1559.86	1200.61	1094.35
ENSMUSG00000000787	14357.7	11850.7	11374.6	18885.3	19226.6	16064.8	12188.3	13150.9	15273.2	20143.3	10228.8	21479.5	21845.2	20207.4	18749.6	20815	20247.3	18455.9	18413.6	19481.4	17247.8	21838.1	21041.4	17888
ENSMUSG00000000791	20	31	29.627	43.028	26	22	23	31	16	42	17	32	39	30	28	44	29.005	25	52	36	27	32	35	19
ENSMUSG00000000792	11	21	6	25.02	6	31	8	5	18	20	11	13	20	32	22	40.002	21.851	13	45	19	21	28	17	14
ENSMUSG00000000794	84	59	106.94	151.125	211.115	154.009	87	106	134.11	204	73	145	70	88.389	117	51	124	285.014	89	106.002	110.017	79	108	259.44
ENSMUSG00000000804	2089.54	1905.24	1812.9	3073.58	2918.24	2415.91	1662.97	1656.83	2121.91	2435.48	1669.44	2538.3	2954.05	2857.62	2661.22	2912.3	2986.92	2391.96	3039.86	3142.84	2775.67	3068.11	3091.48	2668.3
ENSMUSG00000000805	1	2	1	5	3	1	1	2	0	7	1	5	2	12	1	0	3	38	0	2	3	0	2	2
ENSMUSG00000000811	812.397	705.042	697.979	1221.83	1061.09	863.513	694.372	640.532	853.26	856	621.413	944.313	972.639	911.918	871.781	947.106	992	747	958.356	887.494	930.391	904.93	991.002	844.119
ENSMUSG00000000817	0	2	0	0	2	0	0	4	0	1	3	0	1	0	0	0	1	2	0	0	0	2	2	0
ENSMUSG00000000823	2764.76	3318.55	3207.24	4826.13	3878.56	3338.86	2959.62	2952.75	3487.09	3420.04	2604.61	3570.46	3231.9	3053.16	3120.39	3514.86	3749.74	3411.03	4098.39	3427.41	3698.64	3375.04	3716.43	3801.42
ENSMUSG00000000826	4200.89	4387.89	3804.02	6347.2	5595.04	4782.7	3878.61	4012.88	4883.85	5417.09	3262.26	5925.2	5283.46	5069.2	5115.3	5360.46	5145.17	5129.26	5815.51	5427.85	4771.68	5537.34	5408.42	5180.91
ENSMUSG00000000827	2728.55	2318.88	2049.39	3541.77	2879.07	2517.88	2048.04	2165.03	2547.6	2801.77	1896.97	2990.88	2728.05	2534.07	2493.91	2539.44	2959.69	2537.09	2608.55	2643.02	2448.65	2678.36	2894.28	2540.09
ENSMUSG00000000838	1483.56	1567.76	1501.33	2346.88	3050.9	2437.39	1591.59	1696.7	1883.84	2892.83	1453.03	2668.42	3066.26	2731.3	2711.01	2725.56	2996.33	2547.9	2657.01	2791.37	2522.5	2945.56	2990.41	2512.78
ENSMUSG00000000861	558.48	625.859	638.517	917.433	792.002	669.058	586.015	613.325	662.53	802.63	445.062	656.059	740.521	726.974	843.134	738.06	642.152	296.066	838.933	705.043	896.905	768.195	642.529	328
ENSMUSG00000000869	28	39	22	50	43	38	22.004	29	38.002	50	28.036	35	44	22	45	39	48	24	31	48	32	30	38	41
ENSMUSG00000000876	354.477	341.081	331.429	527.045	485.069	377.997	316.638	365.257	459.83	459.808	292.329	390.332	361.334	345.045	410.349	335.256	414.869	412.665	387.933	410.044	391.484	321.835	385.001	355.736
ENSMUSG00000000881	850.295	844.517	762.993	1314.38	1132.98	831.6	851.535	780.99	925.403	993.006	666.569	981	899.549	864.896	889	890.056	955.005	837.599	964.128	973.421	975.347	887.818	964.427	799
ENSMUSG00000000884	238.835	222.144	190.988	355.718	285.257	235.044	172.393	192.693	243.848	234.086	156.823	257.293	215.874	208.728	221.927	253.752	265.825	221.861	255.884	250.983	204.231	226.42	263.832	222.84
ENSMUSG00000000889	17	16	17	23.003	27	17	14	23	26	17	4	12	29	25.071	16	19	23	13	21	9	24	21	33	24
ENSMUSG00000000901	1687.26	1990.34	1605.08	2529.88	1893.85	1678.79	1522.02	1567.96	1763.44	1834.27	1286.66	1837.25	1765.03	1429.21	1542.59	1754.94	2041.29	1933.15	2136.65	1945.47	1789.17	1837.83	1932.31	1845.46
ENSMUSG00000000902	2694.58	3065.19	2879.04	4192.62	3247.76	2754.91	2767.56	2612.65	2991.14	3109.05	2473.08	3111.99	3024.09	2909.09	2754.12	3019.66	3223.01	2696.35	3605.46	3126.07	3185.82	3023.46	3288.2	3011.38
ENSMUSG00000000903	24	16	30	40	32.001	13	18	19	28	26	26	24	20.147	30.413	22	32	34	22	20	72.032	17	18	29	19
ENSMUSG00000000915	2262.06	2142.37	2064.48	3551.18	3141.02	2754.34	1994.05	2081.16	2589.65	2530.5	2329.28	2823.59	2856.75	2576.94	2510.95	2633.83	2989.96	2005.76	3091.39	2954.94	2747.71	2788.71	2981.21	2368.56
ENSMUSG00000000916	477.815	578.366	438.032	825.218	664.546	545.05	447.582	493.673	560.018	605.178	425.065	640.804	650.622	627.235	591.48	634.011	730.973	545.501	716.108	676.355	645.794	605.721	716.264	634.154
ENSMUSG00000000934	236.001	294.402	238.46	395.975	393.667	331.019	302.429	325.2	421.992	403.994	307.923	419	311	329.037	348	312.84	332	286.692	331.804	320.654	330.903	305.703	313.763	268.797
ENSMUSG00000000938	9	18.002	5	14	16	13	15	5	28	11	4	14	8	21	5	3	23	51	19	11	11	14	11	15
ENSMUSG00000000942	13.915	8	24.62	27.929	40	22	9.003	18	14	10	8	17	33	20	20	24.982	10.78	20	37.963	24.754	29.777	26	18.9	7
ENSMUSG00000000948	184.338	168.473	183.891	206.761	243.159	229.645	179.034	172.921	183.283	273.298	136.928	228.959	299.109	290.58	265.85	250.931	273.28	269.7	246.534	284.825	252.313	298.646	299.346	286.853
ENSMUSG00000000957	5940.3	7314.81	5974.65	8715.61	7284.09	6344.17	5950.76	5508.14	6683.33	7359.89	4908.52	6827.13	5852.88	6085.56	5399.49	5827.47	7381.71	8322.76	7614.4	6542.14	6955.41	6411.11	7111.52	7867.96
ENSMUSG00000000958	215.981	276.452	218.816	304.324	315.558	248.459	224.498	209.55	256.419	335.596	166.377	319.298	243.75	262.519	281.176	247.643	291.142	336.561	286.44	280.605	216.115	233.829	267.686	337.539
ENSMUSG00000000959	2335.69	2032.73	1914.97	3417.33	2582.12	2179.43	1999.6	2028.13	2366.97	2417.22	1635.95	2438.19	2216.46	2228.49	2382.93	2351.98	2406.2	2155.83	2388.91	2344.2	2286.87	2367.14	2548.8	2238.39
ENSMUSG00000000976	987.172	1044.34	1006.32	1611.15	1331.63	1171.58	1055.18	1018.59	1226.38	1365.93	828.814	1333.45	1172.14	1172.92	1285.68	1298.93	1212.08	1029.05	1373.55	1260.46	1367.43	1315.26	1301.21	1125.34
ENSMUSG00000000982	15	22	21	27	43	40	15	20	46	40	24	39	13.033	95	27	10	34	32	12	32	17	26	47	114
ENSMUSG00000000983	0	1	0	0	5	4	0	2	0	4.001	0	3	0	0	1	0	0	1	0	0	0	0	0	0
ENSMUSG00000001014	8	8	4	7	4	4	6	5	14	4	2	3	4	5	3	3	7	1	6	5	9	2	3	9
ENSMUSG00000001016	3266.14	2726.01	2584.89	4343.68	3612.16	3058.6	2781.74	2862.12	3503.72	3632.26	2171.94	3711.74	3368.42	3331.07	3334.82	3472.2	3721.25	3404.88	3542.02	3499.43	3375.98	3407.79	3659	3446.92
ENSMUSG00000001017	3178.61	3140.45	2820.4	4600.97	4294.28	3622.62	2881.44	3093.39	3627.41	4277.35	2563.21	4279.37	3985.87	3838.49	3712.52	4302.38	4548.17	4228.77	4094.46	4034.02	3839.82	4113.27	4515.84	4197.81
ENSMUSG00000001018	954.861	748.07	808.659	1415.56	1418.66	1090.95	850.603	822.937	999.066	1178.11	771.288	1232.16	1100.91	1054.9	1127.87	1189.99	1262.62	981.224	1188.19	1275.94	1063.37	1158.9	1299.95	948.828
ENSMUSG00000001020	40	30	44	53	17	18	29	21	117	37.48	26	34	29	26	38	35	36	51	40	70	32	26	30	41.592
ENSMUSG00000001021	30.172	37.677	24.39	45.383	23.748	21.151	26.371	38.27	42.786	35.818	22.545	26.93	26.248	40.692	26.771	28.186	20.147	32.929	37.751	32.385	24.486	29.164	41.589	37.506
ENSMUSG00000001023	0	0	0	0	0	0	0	0	0	0	1	0	0	0	0	0	0	0	0	0	0	0	0	0
ENSMUSG00000001025	1134.51	1106.5	749.855	1147.86	926.909	781.026	802.325	808.82	1109.08	929	782.057	1076.37	1184.91	940.004	1092.17	943	1042.57	1536.12	1055.76	1265.22	1061.32	1105.24	967	1230.5
ENSMUSG00000001027	8	8	6	2	22	18	5	20	1	11	11	9	48	58	54	103	20	32	121	48	36	63	17	22
ENSMUSG00000001029	229.256	189.001	169.987	288	219.174	194.001	170	200.084	267.999	245.999	151.137	264.636	223.006	223.285	248.57	244.109	237	274.001	249	221.264	213	239.03	255.327	263.951
ENSMUSG00000001034	919.43	1245.17	1029.31	1619.83	1225.99	1067.34	981.937	1035.18	1194.63	1189	863.117	1228.28	1069.48	1094.46	1079.26	1237.01	1363.28	1330.14	1424.26	1233.64	1265.29	1164.11	1315.1	1358.04
ENSMUSG00000001036	3717.73	3739.27	3785.73	6455.18	5254.6	4400.54	3586.9	3630	4254.93	5255.98	2718.25	4820.11	4343.91	4083.53	4811.5	4776.61	4599.86	3351.9	4925.8	4455.14	4602.59	4501.72	4870.42	3412.34
ENSMUSG00000001039	267.4	214.002	209.999	355.47	263.001	228	201	249.025	228	289.001	213.264	333.023	271	240.002	273.999	258.148	273.999	252.349	289.246	269.067	291.002	280.001	272.999	222.473
ENSMUSG00000001052	2449.05	2620.86	2329.86	3675.1	3243.59	2834.76	2367.93	2186.28	2692.35	3041.28	2030.52	3015.57	3010.82	2759.27	2760.64	3094.28	3072.2	2810.19	3527.66	3112.97	3242.6	3233.59	3181.28	3273.46
ENSMUSG00000001053	888.848	1016.48	845.457	1394.52	974.947	967.792	861.496	927.132	1096.5	1003	783.378	1067.66	919.591	1043.01	974.521	1222.02	1135.78	1187.13	1190.72	1045.8	1183.88	981.999	1090.77	1127.57
ENSMUSG00000001054	1331.38	1244.09	1244.92	2075.37	1511.62	1472.84	1310.17	1371.15	1516.17	1431.79	1086.15	1546.52	1383.91	1355.48	1701.75	1617.53	1629.3	1282.16	1620.75	1571.14	1712.32	1389.42	1572.33	1258.47
ENSMUSG00000001056	1387.8	1025.67	1042.4	1726.42	1454.21	1378.28	1045.13	1126.97	1355.03	1443	943.666	1621.41	1478.18	1345.72	1415.28	1555.72	1558.97	1327.37	1486.75	1478.95	1350.19	1477.14	1563.25	1378.5
ENSMUSG00000001062	924.887	1075.64	962.113	1627.01	1229.71	1093.92	895.84	971.942	1121.11	1218.62	878.988	1277.45	990.701	986.361	1067.71	1133.21	1122.53	1027.86	1317.71	1073.46	1208.17	1097.72	1156.34	1078.62
ENSMUSG00000001065	912.129	937.018	832.811	1418.25	1068.24	1002.16	858.781	846.736	1091.27	1010.87	732.206	1137.62	1067.84	928.955	1043.33	1142.1	1027.25	895.577	1214.78	1097.62	1086.04	1065.45	1111.47	905.431
ENSMUSG00000001076	0	0	0	0	0	0	0	0	1	1	2	0	0	0	0	0	3	0	1	1	0	1	1	0
ENSMUSG00000001082	1003.86	1078.42	1027.47	1667.38	1237.13	1097.5	929.054	913.092	1298.96	1202.31	797.866	1216.36	1134.2	1024.07	1135.1	1065.99	1160	1175.48	1196.77	1174.55	1135.08	1094.14	1161.47	1265.36
ENSMUSG00000001089	2315.94	2096.07	1967.33	3251.39	2731.27	2340.25	2365.17	2387.75	2763.4	3313.76	2120.79	3346.72	2783.28	2693.53	2659.8	2892.75	2660.23	2221.73	2934.54	2761.94	2653.88	2757.66	2761.45	2317.53
ENSMUSG00000001095	4	1	3	3.734	3	2	3.885	0	1	2	0	2.833	2	1	1	1	2	44.981	1	5.929	1	1	0	4
ENSMUSG00000001098	2621.63	2406.03	2126.65	3741.74	3109.5	2525.49	2235.61	2271.78	2731.37	2908.62	1978.09	3185.86	2922.57	2869.47	2882.49	3013.07	2951.02	3046.92	3273.53	2980.43	2790.49	3066	2958.8	3143.88
ENSMUSG00000001100	2060.24	2049.74	1787.62	3032.97	2600.73	2248.87	1796.43	1778.21	2326.01	2300.16	1657.09	2538.03	2310.76	2289.96	2282.8	2303.49	2641.76	2320.48	2489.81	2379.15	2277.9	2306.88	2693.05	2395.27
ENSMUSG00000001103	151.043	79	86	133.052	117.979	84	117.984	94	79	115	76	119.003	78	66	89	80	41	14	53	67.294	88	75.039	55.299	13
ENSMUSG00000001105	931.87	796.146	765.998	1241.7	1102.2	975.157	710.949	843.787	946.069	1038.99	637.426	1241.16	1078.44	1008.55	1039.12	1059.11	1177.26	1187.79	1077.04	1093.16	990.014	1075.99	1181.14	1175.72
ENSMUSG00000001119	14022.5	19543.9	15797.8	25054.3	22123.7	19555.9	17488.3	14084.4	19045.5	22700.1	15042.1	18869.8	11821.9	14315.4	14653.4	12690.9	20616	21530.7	15866.1	15611.9	16898.3	11489.4	20400	22664.5
ENSMUSG00000001120	588.524	580.634	511.301	892.681	755.113	592.705	478.472	497.507	536.024	575.178	506.376	568.13	729.991	672.436	564	670	723.111	524.513	800.125	708.813	717.189	760.822	758.252	603
ENSMUSG00000001123	494.925	338	314.957	506.601	736.146	460.693	483.293	387	661.935	748	622.744	952.733	459	438.331	379.835	410.069	749.001	719.073	440	537.525	388.834	392	509	1260.49
ENSMUSG00000001127	1536.14	1693.63	1667.48	2758.36	2414.67	1939.38	1610.23	1588.7	1978.05	2073.51	1461.29	2122.73	2134.68	1943.61	2082.1	1938.34	2324.25	2012.44	2199.88	2038.11	2151.78	2030.99	2347.39	2058.28
ENSMUSG00000001128	120	131.574	132.023	181.63	166	129	129	125.994	295.015	141	104	128	150	138.006	140	123.623	165.003	144.047	152.885	197	142	129	154	157
ENSMUSG00000001131	1281.76	1245.22	668.221	1313.94	1273.56	989.8	866.388	907.048	1033.42	1698.8	729.924	1854.8	1271.61	1334.68	1056.94	993.924	1460.09	2095.73	997.269	1081.12	1044.61	1192.39	1434.59	2618.38
ENSMUSG00000001134	289.875	227.644	236.599	374.938	327.076	320.505	219.452	215.684	300.985	246.754	204.081	344.31	307.373	290.875	306.255	315.536	373.564	251.902	353.488	315.979	327.161	281.486	343.622	274.345
ENSMUSG00000001138	907.886	1087.44	981.979	1545.46	1444.24	1170.36	958.406	815.788	1089.51	1196.49	841.012	1202.38	1189.19	1080.98	1091.65	1280.76	1484.69	1127.98	1502.01	1311.91	1300.16	1187.01	1416.29	1279.45
ENSMUSG00000001143	820.448	958.375	870.525	1360.61	1301.97	1090.88	833.231	750.91	1072.72	1083.04	806.222	1137.44	1075.38	985.323	1053.2	1113.96	1219.39	1112.95	1174.95	1173.95	1160.13	1078.53	1219.61	1202.6
ENSMUSG00000001150	2668.61	2590.22	2414.21	4002.35	3363	2909.71	3041.89	3238.28	4033.87	4349.08	3240.38	4806.44	3174.13	2880.26	3043.48	3158.68	3267.39	2590.87	3427.68	3128.89	3413.45	3088.47	3404.14	2912.49
ENSMUSG00000001151	3884.53	3826.8	3472.21	5863.35	5096.28	4510.19	3691.91	3609.37	4286.76	5056.73	2790.26	5016.23	4002.59	3900.07	4225.97	4507.95	4031.17	2419.67	4596.12	4007.43	4977.49	4361.79	4353.56	2848.92
ENSMUSG00000001155	5.981	2	2	1	3	6.001	3	7	2	7.793	0	3	3	3	5	5	5	25.005	8	7	6	2	3	9
ENSMUSG00000001156	387.829	498.016	383.367	647.052	590.976	516.953	446.621	436.601	665.672	645.133	411.997	602.73	494	513.959	569.015	474.707	616.082	506.006	559	1335.16	612.432	474.998	529	519.446
ENSMUSG00000001157	596.303	622.656	539.685	907.649	987.501	794.7	509.109	565.131	660.352	929.002	473.362	902.364	849.49	774.657	839.992	887.11	1006.39	885.03	979.398	848.985	803.114	840.685	1046.68	929.196
ENSMUSG00000001158	1041.4	796.451	778.649	1360.69	1040.01	869	793.301	783.006	933.152	1036.26	718.453	1083.78	951.001	931.748	954.045	904.523	1034.92	853.95	1032.48	971.733	950.954	969.085	1078.98	850
ENSMUSG00000001166	5058.21	3976.93	3426.74	6692.88	5578.46	4470.97	3375.65	3393.07	3952.57	4386.86	3278	4893.63	4942.66	4740.96	4583.43	5005.8	4857.81	2896.25	5236.85	5112.25	4839.16	5285.94	5087.17	3552.77
ENSMUSG00000001168	1668.93	1216.63	1171.87	2329.27	2003.76	1570.5	1037.33	1072.18	1124.07	1432	1091.33	1685.17	1807.55	1836.04	1704.05	1829.34	1747.48	1146.04	1978.96	1869.85	1804.21	1778.79	1836.13	1381.7
ENSMUSG00000001173	1297.07	1287.97	1302.68	2137.38	1813.87	1494.96	1349.25	1389.08	1783.96	1718.99	1020.62	1518.04	1516.22	1497.55	1783.83	1491.53	1636.15	1401.12	1645.36	1494.01	1736.2	1487.39	1528.06	1342.56
ENSMUSG00000001175	7983.69	6527.43	5817.14	10107.8	8808.23	7358.06	6082.94	6420.15	7850.7	8699.98	5561.6	9649.12	8991.01	8177.49	8623.82	8468.87	9482.05	9907.93	8706.87	9229.13	8387.19	9533.94	9477.91	9239.16
ENSMUSG00000001211	2278.38	2287.76	2044.9	3359.64	3076.17	2369.09	2034.36	2099.06	2417.57	2610.36	1872.47	2935.47	2638.48	2461.01	2596.92	2549.09	2921.55	2764.03	2981.14	2829.08	2685.77	2629.66	2877.74	2762.85
ENSMUSG00000001225	4	2	1.013	3	0	3	4.004	7.002	8.001	6	0	4	2	0	3	1.001	1	0	2	2	2	1	3.001	0
ENSMUSG00000001227	210.04	214.647	213.109	310.803	269.027	227	170	207	334.05	288.614	156	299.039	269.313	330.013	250	253.964	263	283	290	332.442	261.587	272.107	298	219.626
ENSMUSG00000001228	10080.9	9034.2	8035.14	14937.4	12060.7	10593	8928.99	8051.23	10103.3	11431.3	7182.07	12922.8	9905.87	9439.53	10310.2	10889.7	10663.7	7034.55	11454.3	10426.2	10439.4	10564.6	11894.5	8535.6
ENSMUSG00000001229	1166.34	1360.19	1126.1	1774.34	1437.21	1295.17	1153.66	1141.03	1367.32	1243.51	993.733	1433.98	1403.49	1366.63	1203.78	1355.01	1430.16	1444.11	1683.83	1398.77	1489.75	1456.16	1524.04	1521.04
ENSMUSG00000001240	950.162	945.417	815.782	1322.87	1177.75	984.17	802.454	921.562	1000.89	1014.87	736.185	1111.94	918.42	960.561	894.265	881.512	1320.91	1609.22	1061.67	1038.81	1008.42	879.14	1149.72	1320.61
ENSMUSG00000001247	1205.46	1203.61	1007.38	1725.85	1521.88	1120.33	1018.94	717.191	1237.88	1296.19	1574.09	1455.51	825.403	1010.17	852.686	836.246	1834.04	2229.48	894.542	994.623	1044.24	764.818	1439.84	1988.08
ENSMUSG00000001248	2164.49	2601.39	2270.48	3541.49	2595.78	2300.5	2056.8	2212.8	2701.28	2530.72	1670.05	2576.16	2348.16	2439.19	2477.12	2357.45	2501.12	2626.52	2609.92	2688.99	2686.17	2371.36	2357.51	2629.23
ENSMUSG00000001249	8	7	9	10	11	14	7	13	26	13	7	13	7	12	6	13	8	281.321	13	19	9	4	12	8
ENSMUSG00000001260	0	0	0	0	0	0	0	1	0	1	0	0	0	0	0	0	1	0	0	0	0	0	0	0
ENSMUSG00000001270	4198.6	3824.66	3706.99	6705.87	6298.01	5081.68	3254.21	3439.46	4059.57	4444.95	3395.09	4872.45	5235.82	4999.2	4942.01	4999.81	5490.59	3563.47	5796.77	5238.79	4914.88	4980.15	5385.26	3761.4
ENSMUSG00000001280	3754.09	3592.21	3426.84	5401.03	5542.77	4531.57	3855.89	3859.19	4597.58	5893.98	3317.39	5524.64	5076.27	4763.08	4958.55	4846.19	5124.31	4872.56	5174.07	5354.4	5341.34	5320.77	5299.17	5070.5
ENSMUSG00000001281	19	8	13	29	14	13	54	81	118.994	48	78	90	15	14	16	8	9	14	14	31	17	16	14	19
ENSMUSG00000001285	820.43	718.955	651.831	1178.42	844.708	803.373	613.421	640.525	819.614	818.321	565.624	915.838	824.175	698.46	748.186	777.622	832.366	744.345	835.427	780.001	842.243	809.737	904.747	751.396
ENSMUSG00000001288	480.095	653.701	495.75	794.743	622.652	618	535.291	523.394	617.486	626.985	445.395	571.151	499	491.998	507	560.262	554.397	659.723	563	562.974	648.957	516.005	505.979	601.248
ENSMUSG00000001289	2433.97	2075.68	1928.81	3486.6	3007.28	2458.26	1967.22	2135.19	2456.1	2748.48	1875.41	2862.53	2586.4	2347.49	2694.9	2391.22	2724.78	2435.39	2561.3	2779.43	2663.48	2527.9	2749.34	2455.17
ENSMUSG00000001300	1276.66	1466.68	1306.07	1876.72	1827.64	1602.05	1370.96	1351.1	1591.84	1907.12	1239.74	1896.88	1880.9	1631.65	1541.99	1647.73	1936.98	2567.39	2044.49	1801.2	1683.67	1852	1871.15	2471.93
ENSMUSG00000001305	849.537	705.143	716.726	1141.96	985.068	851.029	672.591	796.264	881.327	1027.03	583.289	1076.87	1002.89	982.477	907.167	1028.09	1051.26	1030.21	1013.27	999.934	867.443	979.09	1014.19	1047.44
ENSMUSG00000001313	277.739	242.517	264.207	442.626	337.696	297.414	226.425	243.503	251.124	285.363	204.555	332.529	360.412	300.455	318.905	355.913	415.609	443.544	391.116	317.69	334.228	336.104	396.551	470.806
ENSMUSG00000001323	459.574	463.888	483.091	746.905	705.725	587.575	522.383	480.104	546.216	688.581	422.494	641.318	526.405	558.265	570.066	486.656	725.88	805.42	587.496	653.083	655.77	504.717	757.562	772.302
ENSMUSG00000001333	37.235	38.299	31.021	45.287	58.462	49.261	27.119	37.108	65.628	49.262	43.395	53.362	29.275	43.311	37.239	33.184	63.604	85.879	43.998	52.265	46.391	30.174	44.249	71.796
ENSMUSG00000001334	678.327	563.775	616.894	1160.62	855.518	716.851	604.631	606.337	636.325	806.897	477.55	697.468	466.983	442.575	578.142	598.155	833.824	1079.52	543.486	539.022	597.788	485.427	699.576	799.018
ENSMUSG00000001348	126.059	127.899	105	200.055	132	126	135	110.01	170	148	76.293	217.383	100	112	120	136	163.001	123	118.011	122.005	111	86	142.073	111
ENSMUSG00000001349	123	111	119.022	198.902	281	255	68	133.99	302.998	205	56	108.301	129	169.023	133	68	85.01	106	50	93	118	69	69	131.007
ENSMUSG00000001366	696.986	650.064	632.686	1006.52	887.053	780	649.999	560.004	693	930.577	496.067	982.298	737.797	760.917	791.894	860.964	1040.22	975.605	931.54	898.534	852.986	820.906	975.003	1029.06
ENSMUSG00000001376	1082.22	849.714	823.914	1573.28	1369.82	1142.46	848.567	895.033	1048.45	1252.99	718.977	1243.27	1408.14	1264.21	1336.78	1305.79	1404.06	1172.05	1350.3	1413.22	1272.7	1399.61	1464.03	1186.6
ENSMUSG00000001380	1704.56	1478.13	1269.77	2141.98	2084.58	1698.21	1383.32	1477.81	1750.51	1972.44	1188.9	2153.74	2073.26	1834.35	1923.91	2005.65	2149.08	2177.01	2158.19	2056.06	1856.12	2187.53	2187.8	2291.55
ENSMUSG00000001383	1439.3	1171.11	1099.52	1924.33	1676.18	1388.07	1124.73	1233.47	1571.03	1609.32	1072.16	1666.17	1668.12	1576.65	1531.59	1546.1	1757.88	1517.85	1555.7	1606.59	1425.42	1659.65	1738.58	1550.82
ENSMUSG00000001403	2753.66	2288.2	2195.02	3656.48	3667.97	2773.69	2225.91	2155.22	2828.78	2743.16	2011	3191.84	3464.13	3260.56	3132.73	3177.57	3648.14	2064.39	3657.58	3398.79	3290.35	3522.59	3549.69	2469.56
ENSMUSG00000001415	2746.41	2778.63	2595.38	4034.51	3161.75	2814.42	2485.72	2491.81	3129.62	2917.86	2259.79	3323.65	3482.37	3181.73	3255.56	3709.33	3334.09	3133.83	3948.92	3591.83	3432.49	3518.92	3482.03	3399.6
ENSMUSG00000001416	7535.22	5868.46	5427.36	9737.1	8110.36	6715.6	5647.59	5706.62	6939.4	7709.65	4799.65	8608.25	8274.76	7655.52	7686.53	8239.32	8536.97	8136.03	8430.89	8282.15	8003.12	8641.82	8800.66	8600.16
ENSMUSG00000001418	1506.62	1453.18	1121.43	1962.35	1473.39	1268.02	1229.48	1184.8	1447.39	1436.67	1106.39	1412.82	1464.67	1447.52	1538.64	1482.52	1603.25	1573.1	1661.25	1568.58	1569.42	1611.61	1563.19	1477.75
ENSMUSG00000001419	2777.42	3730.97	2820.6	4240.22	3628.9	3092.26	2688.51	2849.32	3191.78	3399.87	2210.32	3414.97	3740.93	3577.23	3280.74	3518.99	3281.78	2792.68	4551.53	3650.33	3865.24	3964.25	3442.19	3155.07
ENSMUSG00000001420	16.236	25.372	30.771	40.983	31.626	29.795	36.25	34.456	22.106	29.445	21.501	44.96	33.802	31.226	27.723	30.89	27.895	35.489	34.487	32.562	26.375	23.369	37.32	23.127
ENSMUSG00000001424	4973.78	5058.15	4465.9	7125.76	5735.82	5198.5	4565.59	4481.05	5272.61	5406.57	4036.02	5574.9	5367.19	5084.56	5084.39	5397.18	5550.11	4478.75	6401.74	5525.22	5999.11	5670.04	5778.03	5006.15
ENSMUSG00000001435	7882.07	8927.91	8754.83	12821.1	10301.4	9632.05	9068.45	8650.42	9402.49	9769.53	8208.56	9679.83	8520.6	8917.16	8142.34	9793.79	10019.8	11071.7	12005.3	8800.65	11088.4	9415.61	10134.9	11216.6
ENSMUSG00000001436	541.416	650.722	516.699	913.092	727.241	696.196	519.999	538.77	632.999	724.867	445.594	797	745.337	630.811	678.362	712.4	696.005	707.975	736.999	757.251	755.409	661.075	783.445	751.887
ENSMUSG00000001440	11294.5	11188	9980.73	16116.8	14255.6	11969.6	10264.2	10304.6	12193.5	13327.8	8939	14855.7	14812.1	13755.9	12843.5	14308.3	14258.9	13796.7	15825.6	14185.1	14482.6	15244.4	14823.5	15036.8
ENSMUSG00000001441	3052.79	3620.23	3228.55	4833.6	4399.01	3587.22	3334.26	3292.65	4038.04	4454	2710.26	4210.09	3885	3693.15	3645.8	3876.34	3970.17	4207.56	4564.29	4425.07	4039.35	4136.63	4055.28	4592.85
ENSMUSG00000001444	4	2	1	2	3	1	1	1	0	4	0	4	1	3.202	3	5	4	2	7	1	4	4	4	2
ENSMUSG00000001445	1111.62	886.103	853.043	1542.36	1316.72	1061.74	944.391	1017.44	1187.66	1176.21	791.446	1233.68	1136.69	1048.57	1078.63	1107.75	1232.08	1125.46	1192.93	1167.99	1158.84	1176.24	1202.9	1115.59
ENSMUSG00000001467	1769.03	1270.96	1139.49	2008.72	1565.84	1329.03	1372.57	1539.51	1693.45	2027.49	1025.16	2277.74	2338.82	2164.57	1925.71	2064.95	1613.98	2130.41	1965.45	1762.02	1936.95	2121.61	1749.46	1710.57
ENSMUSG00000001472	5884.33	5540.97	5108.39	8427.58	7536.19	6280.7	4857.51	5093.96	6455.32	6813.1	4424.58	7156.49	6794.44	6521.06	6462.94	6425.48	7296.49	6655.59	7282.29	7090.55	6434.87	6743.45	7324.52	6993.91
ENSMUSG00000001473	4454.68	3680.4	2925.83	5589.5	4374.5	3758	3611.65	4125.93	4613.57	4986.88	2678.16	5727.7	4235.29	4069.84	4059.49	4259.86	3921.92	3416.63	4085.49	4083.13	3861.7	4386.28	3978.4	3498.59
ENSMUSG00000001482	757.673	681.788	687.468	1189.67	962.603	826.346	632.519	664.571	823.859	803.992	608.945	840.926	764.153	796.3	810.278	787.135	1060.02	929.957	856.306	871.89	841.837	806.204	913.208	868.493
ENSMUSG00000001493	110.781	84.348	126.128	170	161	161	118.001	123	129.002	172	83.004	190.002	120	135.305	147	119	171	232.001	127.192	119	89	128	163	188.01
ENSMUSG00000001494	14.196	8	4	18	15	16	10	15	15	9	6	11	12	7	18	22	7	3	8	14	20	5	6	3
ENSMUSG00000001496	10.519	8.213	14.287	13.881	16.228	17.487	7.998	18.565	14.548	18.506	4.396	14.94	14.186	15.085	21.154	22.637	27.757	16.223	15.03	14.241	17.979	17.202	24.246	22.278
ENSMUSG00000001497	8.07	9.038	7.002	5.78	16.073	9.105	4.175	5.137	2	10.641	0	4.016	16.063	9.139	9.182	9.019	6.038	6.034	13.232	17.998	7.972	8.015	12.078	8.009
ENSMUSG00000001504	13	10	22	34	31	23	4	5	15	23	10	19	13	21	18	21	21	24	18	11	25	21	25	14
ENSMUSG00000001506	12782.7	22041.8	16695.8	21131.7	23785.6	18661.7	18024.3	15592.6	18600.6	21894.2	13602.5	15691.2	12135.8	15508	13493.3	12020.6	15811.3	16398.4	18847.1	14334.2	19584.7	12374.8	13770.9	16265.5
ENSMUSG00000001507	2555.25	2425.29	2189.23	3272.8	2606.39	2411.77	2009.18	2105.04	2793.74	2750.22	2797.62	3081.32	2769.08	2196.85	1967.76	1918.88	2944	4545.1	2840.64	2597.21	3117.9	2342.4	3186.98	4219.82
ENSMUSG00000001508	25	14	12	27	20	15	12	21	11.087	15	10.001	26.999	20	11	19	25	18	10	18	15	24	13	14	8
ENSMUSG00000001510	2	1	6	1	0	4	1	2	3	4	0	5	1	2	1	2	0	1	3	4	0	5	0	0
ENSMUSG00000001517	1734.8	1776.09	1767.28	2569.58	2038.18	1705.45	1707.35	1586.39	2055.81	1814.86	1305.25	1949.68	1834.92	1859.33	1682.02	1962.93	1966.04	1481.42	2320.66	1833.51	2076.06	2033.8	2054.57	1609.01
ENSMUSG00000001518	508.606	543.879	485.531	736.05	696.71	637.001	485.269	490.445	586.136	674.128	417.653	673	666.396	597	631.009	675.876	640	602.025	724.389	682.86	676.582	653.624	690.035	622.732
ENSMUSG00000001520	432.841	377.072	468.709	790.205	609.991	489.258	386.166	394.753	476.481	585.238	304.281	534.957	416.527	447.89	488.158	496.773	553.745	337.878	458.713	441.501	424.436	406.44	586.084	401.48
ENSMUSG00000001521	1122.95	1334.18	1104.67	1677.37	1473.46	1254.05	1105.56	1061.8	1331.36	1325.95	959.842	1378.97	1260.49	1192.19	1134.48	1291.6	1402.82	1389.61	1488.18	1356.52	1463.83	1314.64	1414.18	1387.48
ENSMUSG00000001524	444.099	398.426	331.394	665.319	578.223	478.001	370.636	355	456.659	469.971	319.137	521.659	547	523.203	482.002	503.97	537.288	516.91	526.753	506.369	556.445	569.001	541.239	539.387
ENSMUSG00000001525	28362.4	25604.5	23734.5	39388.3	29000	26133.4	24332.1	25715.7	29772.6	28661.1	20294.6	32827.2	30615.5	27723.3	29565.7	29088	30442	27393.7	30924.8	29200.9	29411.7	32666.3	30341.2	28442.5
ENSMUSG00000001542	752.81	715.797	696.432	1151.05	1219.22	928.997	624.175	626.151	709.365	1009.57	535.678	1046.04	1224.36	1276.53	1077.01	1261.97	1194.11	855.994	1159.91	1156.19	1041.7	1312.46	1305.66	1013.78
ENSMUSG00000001552	2751.71	3075.31	2570.14	3837.89	2800.35	2462.76	2595.91	2329.6	2759.53	2706.33	2312.74	2826.63	2502.97	2496.86	2219.7	2836.12	2873.22	2891.78	3604.69	2713.13	2768.01	2970.89	2829.35	2491.57
ENSMUSG00000001555	2412.06	2576.77	2197.86	3524.3	2691.04	2289.14	2295.85	2220.96	2648.56	2761.78	1714.62	2719.48	2189.51	2021.71	2223.19	2194.03	2472.73	2730.58	2408.05	2211.44	2395.76	2208.42	2404.69	2675.29
ENSMUSG00000001558	15	13	13	22	20	19	13	15.054	15	23	15	12	20	19	18	17	16	10	19	18	12.008	21	20	12
ENSMUSG00000001566	0	0	0	0	0	0	0	1	0	1	1	0	0	0	0	0	0	1	0	0	0	0	0	1
ENSMUSG00000001569	1394.53	1264.96	1162.64	1966.48	1823.41	1504.01	1274.24	1310.44	1554.47	1766.09	1011.63	1801.42	1857.66	1674.9	1584.69	1744.81	1730.77	1733.64	1959.12	1817.08	1701.09	1859.49	1839.15	1776.79
ENSMUSG00000001576	2804.78	3068.75	2571.72	4101.81	3760.3	3173.61	2563.54	2592.74	3013.3	3425.48	2142.02	3605.15	3137.93	2884.54	2919.94	2887.52	3587.31	3590.4	3183.91	3321.66	3033.03	3043.61	3569.93	3760.05
ENSMUSG00000001583	5.593	12.589	6.856	14.236	19.044	10.184	79.824	62.417	67.118	105.391	85.073	114.513	19.002	4.002	12.079	8.246	18.497	46.787	14.034	12.85	14.317	13.543	13.899	16.48
ENSMUSG00000001588	8	11	4	13	17	8	5	3	229.006	7	6	6	10	13.989	13	13	12	12	5	212	6	11	14	5
ENSMUSG00000001604	193	206.338	178	361.294	258.138	218	231	233.272	241.029	305	170.064	270	152	132	167	157	185	132	183.482	173	159.394	129	198	92
ENSMUSG00000001622	16.671	20.664	19.471	18.375	7.978	18.246	16.097	14.185	26.454	27.575	19.018	11.708	34.506	19.312	20.347	27.599	12.232	24.662	22.071	26.326	19.892	31.045	15.672	13.746
ENSMUSG00000001627	1312.35	1320.39	1098.07	1701.4	1729.27	1509.28	1082.59	1125.12	1355.4	1574.53	831.452	1789.52	2213.3	2374.44	2025.68	2366.52	1818.56	2106.22	2381.49	2195.96	1855.29	2111.6	1869.83	2234.84
ENSMUSG00000001630	646.833	434.913	443.603	746.808	792.564	582.043	480.151	514.129	584.397	667.864	426.01	706.153	677.865	630.851	692.908	693.159	704.636	741.001	656.785	687.331	678	702.843	748	712.141
ENSMUSG00000001632	1130.84	1273.18	1081.9	1698.45	1424.81	1308.45	1004.45	1056.82	1284.09	1335.26	838.91	1453.68	1407.03	1542.42	1415.59	1636.29	1471.31	1495.41	1738.01	1504.44	1576.31	1562.86	1478.05	1571.23
ENSMUSG00000001642	4252.33	3497.86	2950.17	5579.82	4053.02	3421.4	3261.55	3102.71	3764.13	3814.48	2680.84	4251.68	3378.49	3379.22	3659.06	3630.64	4061.24	3105.99	3768.96	3783.51	3593.6	3556.17	4167.88	3464.82
ENSMUSG00000001655	3	5	6	3	5	5	3	4	0	11	9	10	7	6	3	2	5	1	1	9	6	6	1	2
ENSMUSG00000001656	1	0	1	0	0	3	2	0	3	0	5	2	1	0	0	0	1	1	0	0	2	4	0	2
ENSMUSG00000001657	338.233	382.426	311.91	544.869	545.096	392.981	329.94	265.024	394.228	517.02	436.993	511.002	307	389.058	263.287	345	610.086	535.116	382.026	348.328	359.142	306.013	477.039	566.383
ENSMUSG00000001661	803.671	881.239	718.414	1146.7	943.505	895.161	752.378	777.595	859.653	989.543	680.789	961.551	800.543	867.116	793	700.001	852	797.525	876.42	952.872	883.91	774.101	888.143	819.754
ENSMUSG00000001663	233.692	184.316	193.066	328.125	263.162	211	185	163.327	212.317	221	190	220.003	151	183	190.121	133.682	270	333	168	194.159	180	118	234	248
ENSMUSG00000001665	61.515	79.001	74.35	120.307	105	94.031	69.008	76.007	96.008	78.999	71	87	62.672	68	66.004	73.004	143.001	190.897	67.35	80	66	63	118.001	133.31
ENSMUSG00000001666	245.958	183.088	164.238	337.481	315.347	279.656	179	192	203	235	177.917	279	285.357	296	289	260	303	330.555	302.593	316.998	280.163	261	278	265
ENSMUSG00000001670	1	0	0	1	3	1	0	1	2	2	0	2	0	1	3	0	0	3	2	4	0	0	1	2
ENSMUSG00000001672	5	8	6	17	14	9	23	16	12	19	11	15	14	9	6	15	14	34	10	10	7	11	9	11
ENSMUSG00000001674	2120.5	1785.39	1539.29	2713.09	2555.95	2164.34	1612.17	1652.32	2208.94	2434.98	1452.35	2616.85	2789.49	2288.07	2493.32	2659.22	2593.77	2302.74	2718.11	2556.24	2466.15	2742.21	2609.95	2523.76
ENSMUSG00000001687	1033.32	1112.28	932.826	1560.26	1439.06	1215.1	1095.86	1099.22	1272.05	1527.83	917.13	1636.81	1458.54	1294.84	1228	1347.03	1484.49	1514.88	1475	1518.04	1287.26	1485.88	1519.37	1466.91
ENSMUSG00000001700	368.572	389.767	343.356	539.997	485.173	391.24	375.011	362.989	390.223	512	260.062	424.02	478	404	363	486.54	493	699	444.006	449.546	391	430.161	442	501
ENSMUSG00000001707	485	344.008	395.862	583.526	546.18	476.008	365.284	438.206	458.588	586	343.869	634.7	627	565.469	556	579	586.512	588.767	527.334	595.054	479.532	697.584	619.84	573.552
ENSMUSG00000001729	5470.05	6157.93	4917.46	8083.01	6547.7	5518.83	5051.5	5078.4	6236.08	6285.15	4507.39	6910.33	5889.21	5750.91	5393.63	6263.7	7230.66	7530.86	7047.12	6214.77	6280.19	6038.67	6853.73	7607.61
ENSMUSG00000001739	294.027	191.219	175.971	287.066	208.516	154.282	174.084	88	372.478	223	279.427	222	118	153.001	153.187	135	239.14	333.044	118	161.009	187	108	169.001	221.223
ENSMUSG00000001741	547.857	454.572	415.294	616.523	473.151	403.658	440.954	338.788	651.852	542.708	457.214	597.819	494.31	479.094	446.788	552.022	537.042	784.47	551.478	670.553	540.53	557.329	583.873	612.451
ENSMUSG00000001750	869.92	986.255	824.216	1439.02	1149.27	861.486	837.551	903.194	1304.9	1057.03	698.955	1142.74	1000.09	912.198	1051.86	1022.5	1033.05	1134.29	1088.31	1125.9	1152.35	952.919	977.163	1372.41
ENSMUSG00000001751	477.582	560.868	535.067	828	676.577	598.175	478.991	513.262	643.856	651.009	458.58	635.576	465	479.661	559.94	555.342	705	639.506	670.182	558.007	610.744	502	653.021	568.09
ENSMUSG00000001755	769.424	730.197	696.133	1195.93	970.005	847.677	721.978	639.491	880.309	869.047	632.552	903.734	799.009	813.155	817.668	827.661	966.065	845.932	895.158	940.734	877.001	812	949.601	752.142
ENSMUSG00000001761	3308.45	3813.8	3392.77	5581.68	4307.78	3850.21	3463.18	3251.75	4069.2	3969.74	3015.75	4096.32	3348.36	3396.3	3449.05	3451.82	4405.84	4175.1	3754.22	3756.38	4079.11	3391.75	4141.79	4100.73
ENSMUSG00000001763	426.112	305.125	306.041	560.118	569.54	487.711	280.011	346.245	317.758	414.719	324.766	464.088	536.12	491.87	502.485	480.991	690.957	299.96	589.627	558.712	503.004	502.3	513.165	323.999
ENSMUSG00000001767	2045.02	1655.62	1498.87	2581.98	2286.74	1919.52	1588.76	1615.78	1687.83	2194.1	1305.42	2235.64	2089.8	2116.19	2086.82	2402.39	2248.47	1674.95	2231.48	2066.05	2061.37	2252.71	2186.58	1783.27
ENSMUSG00000001768	836.253	838.166	771.942	1162.08	1092.14	945.017	773.875	731.118	835.934	1073.34	772.757	1021.42	1008.18	1094.21	907.465	997.933	1157.06	1190.54	1029.98	1041	940.299	963.022	1080.28	1271.65
ENSMUSG00000001773	1	3	1	0	0	1	2	0	2	2	1	2	2	3	1	3	0	10	1	0	0	2	1	0
ENSMUSG00000001774	1522.21	1188.45	1161.43	2089.5	1857.37	1485.15	1194.9	1313.24	1505.05	1990.66	1095.23	2136.65	1988.34	1876.08	1819.71	2133.4	2181.68	2346.01	2035.7	2022.24	1731.98	2176.19	2183.92	2254.89
ENSMUSG00000001783	3474.09	2943.67	2841.75	4781.21	3807.01	3433.24	3045.29	2981.17	3633.49	3601.5	2466.74	3928.41	3837.87	3459.86	3684.92	3740.95	3899.87	3575.28	3698.28	3699.55	3572.49	3565.57	4056.57	3576.13
ENSMUSG00000001785	1284.44	1075.9	1003.08	1687.58	1494.49	1245.25	1007.08	1029.67	1342.95	1315.46	910.524	1525.75	1557.44	1424	1456.96	1512.7	1591.89	1267.7	1570.64	1586.99	1409.52	1534.77	1587.07	1423.79
ENSMUSG00000001786	563.949	516.902	472.893	840.648	708.813	562.452	505.637	454.471	645.204	645.774	437.066	642.918	586.077	522.898	649.069	549.555	680.703	620.537	582.361	585.967	610.584	536.049	693.016	603.215
ENSMUSG00000001794	6136.33	6086.27	4915.22	8746.61	7266.06	5829.52	5319.65	5192.77	6564.13	6756.15	5404.53	7409.23	6145.39	5927.74	5956.87	5491.93	7502.72	7416.34	5894.95	6429.66	5921.52	6001.03	7148.24	7421.14
ENSMUSG00000001802	562.891	890.251	617.363	1002.76	1009.81	841.007	711.753	711.375	763.565	829.296	535.511	847.419	720.502	699.757	693.192	740.983	983.455	817.755	896.537	822.164	816.765	732.551	898.819	899.839
ENSMUSG00000001804	0	0	0	0	0	0	0	0	0	0	0	0	1	1	0	0	0	0	0	0	1	0	0	0
ENSMUSG00000001815	1	0	0	0	0	0	0	0	0	0	1	0	0	0	0	0	0	0	1	0	1	0	0	0
ENSMUSG00000001819	0	1	1	1	1	2	1	1	0	0	1	0	1	1	3	3	0	0	3	1	1	3	0	0
ENSMUSG00000001823	0	0	0	0	1	0	0	0	3	0	1	0	0	1	2	1	0	0	0	1	0	0	0	0
ENSMUSG00000001827	115.07	110.001	111.995	186.944	158.323	133	112.999	67.002	136	144.999	118.189	169.554	122	86	101.999	115.999	226.884	423.423	134	104	100.999	123.777	178.295	262.226
ENSMUSG00000001829	1650.14	1430.67	1263.28	2288.38	2033.43	1805.21	1262.88	1385.21	1592.6	1601.28	1269.04	1889.97	1856.39	1757.47	1786.38	1868.57	2093.06	1604.32	2169.15	1860.11	1811.35	1972.99	2014.7	1715.27
ENSMUSG00000001833	4205.82	3241.13	3110.77	5159.56	5348.66	4379.06	3210.95	3838.99	4087.87	5307.26	3049.7	5561.8	5651.43	5148.81	4753.53	5136.64	5609.14	5643.77	4967.31	5253.09	4445.1	5435.12	5764.23	5422.77
ENSMUSG00000001844	420.659	404.202	395.251	720.168	620.7	558.916	449.706	435.49	497.476	535	379.013	674.196	518.006	527.859	537	521.081	614.876	584.967	563.371	537.358	554.111	527	588	578.075
ENSMUSG00000001847	4945.72	5132.24	4469.02	7236.65	6844.98	5575.29	4630.9	4898.4	6065.58	6483.4	3901.42	6974.49	6612.76	6328.16	5929.25	6502.73	6653.69	6991.47	6846.41	6486.46	6303.69	6664.84	6624.24	6893.94
ENSMUSG00000001855	5167.88	5159.12	4370.94	7894.26	6097.97	5430.4	4583.41	4457.94	5462.92	6547.81	3895.45	6372.08	5009.4	5133.48	5479.59	5924.97	5532.16	3995.24	6123.98	5206.43	6040.87	5719.21	6037.99	4790.67
ENSMUSG00000001864	340.001	301.023	374.214	574.931	499.471	404.66	357.505	440.039	437.005	532.194	238.507	386.005	337	381.925	474.653	337.008	415.625	264.867	349.818	361.76	421.042	326.999	435.001	181
ENSMUSG00000001865	35	43.012	11	42	88	94.922	34	30	150.002	131.455	5	50	29	46	39	32	55	49	11	43	56.006	17	31	93
ENSMUSG00000001870	2192.84	2395.54	1930.83	3169.97	3145.69	2387.61	2165.14	2233.99	2664.16	3073.59	1550.13	2839.71	2358.65	2154.57	2201.45	2103.4	2257.56	3186.93	2685.66	2670.47	2410.36	2553.92	2233.51	3456.75
ENSMUSG00000001891	1962.01	1684.75	1444.06	2655.04	2458.98	1942.31	1571.9	1790.8	2036.46	2448.32	1421.26	2540.27	2641.82	2352.04	2124.88	2495.78	2377.75	2954.27	2277.22	2402.65	1919.74	2686.03	2247.02	2463.16
ENSMUSG00000001901	25	40	29	68	56	31	13	7	25	12	49	13	18	18	22	26	96.008	65	37	26.999	31	22.001	39.999	54.119
ENSMUSG00000001909	1981.24	2118.3	1890.76	3107.86	2638.19	2203.16	1764.84	1854.8	2199.55	2306.82	1628.51	2496.4	2466.49	2393.39	2506.81	2549.36	2509.86	2136	2841.61	2580.67	2609.13	2405.23	2543.7	2385.52
ENSMUSG00000001910	4393.32	4727.96	4133.24	6674.48	5498.86	4563.26	3911.58	3987.91	4680.44	4672.02	3834.83	5070.17	5076.21	4936.46	4472.27	5109.05	5668.82	4767.76	6001.47	5166.92	5501.69	5293.1	5429.69	5398.97
ENSMUSG00000001911	2673.28	3913.89	3457.8	4327.15	4911.25	4147.43	3526.18	3017.01	3675.57	4206.87	2870.11	3535.39	3101.01	3497.01	3157.07	3123.89	3750.02	3500.82	3914.16	3522.32	4465.39	2873.77	3526.92	3701.9
ENSMUSG00000001918	592.125	652.183	551.266	800.829	958.506	679.561	702.615	619.122	874.025	884.415	413.461	903.289	956.682	868.185	797.01	803.557	760.558	1115.84	841.171	978.691	791.358	819	820.067	796.949
ENSMUSG00000001924	12525.8	11722.4	10688.8	18220.4	15330	13055.1	10451.3	10768.9	12873.8	14434	9205.06	15615.1	14685.6	13992.8	13974.5	15064.8	16465.6	13845.9	15516.5	14910.6	14241.8	15768.4	16337	14646.8
ENSMUSG00000001930	469.752	446.066	355.206	584.234	553.423	544.517	398.462	380.039	531.843	539.761	314.777	595.395	429.065	400.965	447.694	442.032	392.554	321.7	422.403	453.864	506.145	413.749	415.931	264.007
ENSMUSG00000001942	688.318	602.46	626.968	1050.9	812.048	686.663	558.448	563.09	736.567	756.999	535.581	737.49	654	570.285	640	694.355	770	894.525	636	704.381	647.507	607.047	789.3	757.745
ENSMUSG00000001943	17.002	32	32	43	34	25	20	25	24	40	27	25	26	27	33	37.025	43.746	50	36	39	28.023	26	30	33
ENSMUSG00000001946	814.236	781.233	711.355	1204.96	972.875	829.561	787.257	684.441	909.694	1007.39	642.757	1051.21	767.442	796	907.824	904.738	975.575	1385.21	934.282	911.338	880.039	809.002	984.039	1078.41
ENSMUSG00000001948	134.365	111	114.001	169.002	175	115	94	152.027	129.387	140	111	133.168	181.996	175	143	154.871	165.006	118.617	188.446	168	150	171	164	140
ENSMUSG00000001962	1782.77	1508.62	1374.38	2507.11	2308.89	1864.78	1425.46	1509.55	1764.63	1949.98	1418.42	2026.27	2261.2	2102.45	1971.47	2113.34	2306.54	1423.11	2268.16	2232.74	1998.91	2144.38	2287.53	1458.98
ENSMUSG00000001964	1306.73	1044.42	980.284	1617.17	1439.94	1155.95	1071.36	1149.3	1453.07	1460.23	978.45	1640.39	1332.81	1281.18	1261.92	1283.75	1402.37	1175.54	1404.59	1378.7	1247.98	1292.53	1390.16	1109.74
ENSMUSG00000001983	129.254	120.642	130.478	244.74	185.017	150.243	149.283	130.489	208.829	195.886	141.233	184.116	186.546	152.539	202.607	223.065	242.344	192.004	212.262	197.981	230.719	210.637	207.089	214.349
ENSMUSG00000001985	354.133	319.828	357.002	460.429	267.993	262.161	316.092	294.855	299.566	385.064	254.488	247.062	219.06	247.743	264.324	360.131	243.613	288.859	291.109	211.555	302.966	280.811	322.283	245.083
ENSMUSG00000001986	292.547	252.002	297.679	436.113	557.408	497.702	827.495	651.515	919.103	1220.22	586.95	861.898	354.106	347.804	397.022	268.9	494.553	488.54	386.013	515.067	504.302	288.375	516.247	514.978
ENSMUSG00000001988	6.166	8	10	20	11	7	9	5	10	3	5	17	13	9.351	6	14	16	12	13	10	10	17	11	8
ENSMUSG00000001995	2635.87	3092.82	2272.51	3491.02	3501.01	2950.54	2063.09	2507.79	2821.78	3200.37	1934.16	3192.24	3843.19	3671.65	2880.51	3228.01	3218.26	3928.88	4391.93	3364.55	3540.59	4363.7	3327.86	4389.52
ENSMUSG00000001998	662.437	623.935	669.278	955.333	1012.85	890.117	597.15	632.402	750.54	916.946	481.058	944.472	1055.63	977.584	1032.68	1030.32	939.2	814.639	961.57	990.017	937.538	1094.68	999.346	808.623
ENSMUSG00000001999	354.095	290.797	298.019	535.887	461.42	365	302.676	260.338	361.375	401.999	269.5	430.163	373	383	400.922	426.049	456.004	383.758	432.482	401.16	386	410.111	446.765	349.639
ENSMUSG00000002006	509.41	556.171	443.47	751.931	579.785	583.859	470.29	461.307	525.848	556.522	416.309	531.282	460.664	499.128	490.723	483.055	682.947	679.641	593.979	525.291	539.927	524.105	628.671	650.009
ENSMUSG00000002007	6	3	2	3	5	4.012	3	7	9	7	11	7	4	5	4	5	11	3	6	9	7	5	5	8
ENSMUSG00000002010	2342.99	1919.25	1896.32	3193.44	2634.78	2211.9	1862.41	1980.47	2417.74	2394.38	1716.12	2542.01	2493.61	2259.18	2515.32	2423.31	2615.1	2237.41	2557.43	2485.14	2508.01	2461.53	2631.93	2007.72
ENSMUSG00000002012	74	98	83	125.574	140.001	96.532	81.161	87	100	115	83.003	99.999	84.007	90.002	89.999	81	112	104.001	84.999	91.008	85	64.001	100	97.397
ENSMUSG00000002014	1439.33	1177.4	1067.39	1846.25	1553.35	1204.39	1136.23	1183.48	1494.68	1356.64	1024.89	1557.96	1473.45	1432.5	1400.35	1392.95	1577.3	1374.38	1494.43	1476.38	1362.33	1484.06	1593.21	1372.08
ENSMUSG00000002015	2179.08	1724.45	1549.8	2630.19	2487.38	1881.38	1646.15	1666.26	2128.34	2145.19	1425.25	2403.12	2135.23	2032.14	2139.93	2045.74	2333.02	2210.21	2276.83	2260.72	2037.42	2137.64	2410.84	2137.49
ENSMUSG00000002017	2183.15	1831.64	1795.05	3048.12	2734.4	2237.81	1899.16	1833.67	2174.45	2641.97	1519.29	2921.5	2455.98	2273.74	2541.85	2756.11	2510.48	1663	2638.58	2520.63	2380.18	2696.45	2769.06	1807.19
ENSMUSG00000002020	624.104	751.137	594.82	969.559	975.194	879.164	748.678	571.713	720.322	1053.7	775.553	796.593	536.461	597.729	572.616	503.259	842.828	709.062	527.264	540.629	848.493	493.445	915.604	928.221
ENSMUSG00000002028	3187.44	3999.84	3866.73	5111.3	5022.29	4326.05	3633.01	3283.38	4102.88	5125.78	3238.94	4188.13	4401.62	4550.26	4510.84	4786.99	4432.3	4405.51	6091.45	4909.23	5986.71	5159.84	4527.14	5194.69
ENSMUSG00000002031	1362.92	1120.43	1062.51	1829.02	1529.94	1289.57	1168.78	1176.51	1348.18	1366.37	901.691	1378.94	1333.31	1267.82	1380.77	1384.35	1385.22	1281.33	1451.65	1440.33	1353.03	1391.51	1490.16	1300.3
ENSMUSG00000002032	27	28.002	22	57.097	82	72	34	45.135	47.006	65.009	36	48	40	36	53	29	61.001	83	41	42.009	46	42	62	52
ENSMUSG00000002033	5	1	0	0	4	0	1	0	4	1	0	2	0	1	4	1	1	2	1	2	2	0	0	2
ENSMUSG00000002043	174.978	193.208	180.748	282.177	251	194.634	193.001	212.189	241.336	193	142.127	205.999	237.074	198.001	207.999	178.999	214	150.002	236.665	223.99	219.999	216	242	159
ENSMUSG00000002052	5037.61	5182.65	4896.29	8207.35	6754.76	5807.9	5039.98	4828.68	5892.76	6903.32	4339.8	6593.12	6221.07	6017.53	6198.63	6753.31	6654.03	6154.05	7081.93	6291.65	6527.19	6580.35	6977.86	6759.1
ENSMUSG00000002055	1254.68	1085.13	1135.56	1782.63	1419.22	1187.19	1090.68	1139.13	1513.04	1323.44	856.184	1371.69	1426.85	1408.89	1600.93	1406.24	1358.45	996.493	1618.06	1411.33	1615.73	1572.11	1456.73	1019.77
ENSMUSG00000002057	0	0	0	0	1	0	0	0	1	0	0	0	0	0	0	0	0	0	0	1	0	1	0	0
ENSMUSG00000002058	648.7	673.918	648.985	1204.14	908	712.253	679.767	699.759	747.435	852.15	606.463	877	574.312	589.515	610.722	647.421	904.931	716.167	691.016	672.036	689.941	530.211	792.964	707.423
ENSMUSG00000002059	1640.04	1760.76	1430.2	2409.63	1820.21	1694.55	1469.59	1520.02	1796.31	1771.51	1193.38	2104	1860.46	1753.03	1760.23	1697.77	2079.39	1927.95	1932.55	1844.14	1782.49	1706.28	1987.51	1979.25
ENSMUSG00000002064	1690.48	1253.73	1213.09	2118.2	1632.23	1346.32	1264.24	1222.29	1406.25	1503.99	970.28	1669.62	1505.36	1469.58	1488.16	1627.74	1611.98	1467.02	1635.32	1643.03	1531.1	1529.28	1592.47	1445.11
ENSMUSG00000002068	207.022	224.56	182.711	341	283.915	191.986	241.922	229.451	304.001	317	190.373	349.011	217	231.02	230	242	282.12	236.098	232.019	222.058	247.68	286.052	305.389	238.001
ENSMUSG00000002076	378.878	317.798	282.621	586.06	472.274	363.298	290.06	283.959	303.997	403.566	254.005	458.875	418.432	378.213	380.845	427.71	468.229	312.871	472.916	403.694	400.662	457.28	445.979	306.001
ENSMUSG00000002083	113	153	87	171	188.904	174	384.468	470.834	576	522	490.864	605	172.999	165.122	168	160.071	162.05	144	272.928	250	235.108	214	194.008	203
ENSMUSG00000002100	178	238	221	505.911	382.281	266	274.001	209.031	282.001	345	163.298	265.001	94	159	177	85	344	95	119	154.063	136.106	59	296.014	112
ENSMUSG00000002102	4674.71	3538.19	3531.72	5818.12	4602.12	3958	3366.61	3575.58	4210.28	4172.75	3033.16	4840.64	4738.2	4405.82	4542.29	4660.85	4777.51	4326.08	4783.78	4731.01	4457.1	4809.35	4823.75	4545.01
ENSMUSG00000002103	1263.79	993.014	1050.67	1787.6	1548.63	1251.37	1105.48	1069.74	1381.85	1510.56	1015	1406.19	1228.38	1077.94	1352.93	1170.9	1474.36	1539.92	1147.82	1324.59	1267.98	1229.38	1388.43	1443.7
ENSMUSG00000002104	20	18	25	34	27	22	22	33	23	40	20	27	15	14	20	20	23	17	29	15	22	16	23	17
ENSMUSG00000002105	613.666	588.893	517.399	885.887	761.473	627.85	504.8	567.257	680.813	675.224	461	738.554	607.132	634.575	627.061	597.039	698.958	721.57	705.281	651.214	654.943	622.831	738.391	725.539
ENSMUSG00000002107	935.851	890.144	840.444	1388.48	1725.77	1396.49	822.62	893.151	1185.92	1431.04	834.512	1376.04	1525.22	1402.17	1360.85	1265.81	1627.38	1460.36	1329.78	1639.46	1419.96	1442.97	1676.33	1581.29
ENSMUSG00000002108	25	26	26	41	25	34	35	26.821	47	42	27.001	30	37	29	32	31	36	103	27	37.003	36.001	36.984	58	52
ENSMUSG00000002109	437.816	422.247	403.175	724.49	650.157	489.155	356	391.551	542.124	592.81	368.425	581.462	474.817	490.941	457.017	453.239	588.774	437.756	511.255	516.688	545.321	482.755	568.632	434.212
ENSMUSG00000002111	34	27	28	33	56	35	29.154	27.999	405.211	51.659	34	36	33	38	27	42	68	57	48	397.54	38	36	67	59
ENSMUSG00000002129	3046.13	3466.7	3115.86	4708.77	3818.34	3279.02	3004.36	2858.36	3434.73	3485.32	2689.52	3437.21	3454.94	3231.6	3093.28	3622.93	3554.08	3113.18	4148.38	3311.1	4046.59	3693.91	3715.64	3352.53
ENSMUSG00000002147	1869.58	1865	1550.62	2656.11	2097.89	1895.27	1465.6	1601.22	2171.44	2037.65	1406.2	2283.72	2139.69	2028.12	1982.92	2061.92	2193.8	2165.21	2350.21	2271.04	2023.87	2107.09	2108.03	2015.56
ENSMUSG00000002190	1	1	1	0	4	5	2	0	3	1	2	1	1	1	2	5	3	2	1	0	4	0	0	2
ENSMUSG00000002204	3.001	5.004	5.004	3.019	29.876	20	15.016	8.008	318.624	23.003	6.016	29.923	15.374	33.219	18.026	15.004	6.001	4342.99	20.582	97.284	14.978	1	20.002	15.65
ENSMUSG00000002205	1111.26	1003.16	913.99	1517.24	1325.65	1118.7	820.009	914.489	1083.42	1036.69	765.05	1186	1213	1177.64	1138.01	1230.21	1243.19	1089.73	1339.68	1259.76	1220.32	1270.78	1300.88	1191.89
ENSMUSG00000002210	670.73	681.632	619.278	983.178	772.882	668.622	618.962	597.897	807.024	724.89	580.513	863.081	808.026	763.738	734.487	715.397	746.62	658.326	878.109	779.374	793.669	833.703	808.422	674.057
ENSMUSG00000002221	1188.53	1307.76	1321.63	2037.03	1712.1	1490.5	1205.97	1209.68	1416.36	1483.13	1022.42	1433.28	1561.17	1566.49	1654.82	1610.53	1726.21	1428.6	1789.79	1658.51	1847.63	1625.26	1784.09	1520.71
ENSMUSG00000002222	2824.09	2769.5	2577.16	4163.21	4261.47	3630.55	2589.72	2521.18	3252.24	3820.2	2097.89	3753.91	3876.84	3606.79	3784.02	3700.34	4175.15	3605.64	3905.23	4108.06	3596.86	3835.57	4079.62	3519.82
ENSMUSG00000002227	1465.08	1698.17	1775.03	2581.34	1952.8	1794.84	1556.82	1434.44	1717.12	1834.7	1413.82	1805.08	1511.69	1546.99	1677	2006.95	2103.07	1945.36	2063.91	1621.85	2235.86	1676.87	2110.36	2110.62
ENSMUSG00000002228	25.166	27	23	35	41	37	29	14	33	36	17	26.034	31	33	30	27.012	59	29.173	29	37	29	26	46	46
ENSMUSG00000002233	2153.96	1857.59	1627.18	2749.45	2334.07	2087.38	1730.49	1931.24	2035.21	2373.72	1413.76	2534.73	1968.45	1948.7	1822.39	1759.28	2499.91	2890.23	1745.79	1977.55	1814	1848.23	2334.15	3014.32
ENSMUSG00000002240	1	1	0	3.007	2	1	0	0	0	1	0	1.998	0	2	0	2	0	0	0	2	3	1	1	1
ENSMUSG00000002249	632.347	849.577	718.915	1119.23	915.019	793.533	962.526	1012.17	1163.87	1195.01	1025.48	1261.29	711.724	732.971	671	683.952	868.793	727.857	772.711	729.209	827.079	668	828.001	878.235
ENSMUSG00000002250	714.017	812.311	603.511	1012.78	900.015	750.013	837.914	833.804	965.052	956.378	667.168	1007	786.582	826.286	694.008	782.434	733.003	736.16	949.039	854.003	876.898	734.001	777.193	755.85
ENSMUSG00000002257	38	48	46	72	71.004	63.006	80.008	89	341.075	140	106	139.534	48	47	51	67	50.011	51.047	57	139.05	64	47	46	45
ENSMUSG00000002265	4647.61	4228.66	4452.51	7647.42	7523.29	6226.32	3932.94	4050.08	4393.79	7135.65	3808.67	6311.22	5682.46	5920.6	5557.97	6685.77	7371.27	7559.43	6610.23	6269	5312.06	6417.87	7780.35	7451.02
ENSMUSG00000002266	137	155.073	159	302.379	269	261	155	185	175.111	358.014	118	335.619	180	182.001	157.097	198	256.012	264	200	170	166	211	271.005	265.169
ENSMUSG00000002274	157.449	108.42	141.194	198.431	192.14	204.667	90.615	104.06	182.489	159.744	103	173.827	134.511	165.576	175.515	176.24	190.131	152.009	167.816	165.654	188.51	149.286	186.978	174.364
ENSMUSG00000002279	503.484	491.395	403.146	757.904	607.042	582.515	488.07	529	589.069	568.941	453.167	702.616	520.603	499.594	524.145	467.189	597.933	488.899	560.153	620.35	540.779	562.117	582.045	505.015
ENSMUSG00000002280	467.091	407.861	430.392	675.461	590.593	533.97	362.755	393.847	491.042	480.778	390.315	549.448	540.031	525.279	527.525	562.054	601.219	595.534	608.837	535.026	549.924	513.494	592.565	578.37
ENSMUSG00000002289	1346.88	1072.31	1260.18	2122.88	1619.36	1356.74	1167.25	1180.54	1559.92	1707	1079.42	1591.65	1311.38	1395.77	1351.51	1530.93	1348.77	1629.32	1107.7	1211.43	1321.04	1302.24	1297.16	1379.1
ENSMUSG00000002297	1622.95	1438.95	1330.57	2361.93	2058.15	1558.1	1313.88	1364.89	1572.97	1762.01	998.84	1748.62	2157.24	1905.41	1992.51	2120.24	1902.58	1343.98	2060.33	1921.16	1996.8	2144.06	2021.98	1444.88
ENSMUSG00000002307	892.412	1006.25	807.996	1314.6	1280.04	937	872.96	927.302	1095.33	1141.54	832.814	1225.93	1016.13	1043.53	1013.71	1066	1085	914	1201.51	1072.11	1131	1066.38	1069.14	1272.36
ENSMUSG00000002308	1135.14	886.308	875.745	1614.52	1222.05	1053.89	867.092	826.83	1066.51	1131.89	822.038	1160.11	977.138	990.053	1102.43	1081.07	1387.03	1044.99	1094.02	1138.84	1201.52	974.531	1245.07	979.587
ENSMUSG00000002319	3482.04	4181.4	3222.11	5246.36	4779.56	3976.59	3226.09	3333.99	3779.38	4424.3	2992.75	4820.5	4477.47	4256.84	4041.79	4476.43	4839.88	4436.87	5284.62	4582.24	4580.42	4722.52	5051.38	5273.17
ENSMUSG00000002320	1532.38	1633.88	1416.6	2376.1	2180.34	1767.43	1448.05	1441.16	1709.86	1901.53	1137.28	2074.99	1813.43	1711.96	1748.58	1791.23	2209.85	2107.41	1983.38	1899.1	1829	1790.89	2082.51	2068.84
ENSMUSG00000002324	94.001	166.319	108.021	193.011	145.999	125.069	126.807	77	145	133	197.002	113.001	58	74.999	62	68	246	256.935	87	109	90	62	140	175
ENSMUSG00000002325	635.999	579.463	426.647	693.421	1017.4	578.107	702.31	728.274	860.494	1018.89	640.939	1467.81	801.01	735.782	629.093	697.349	702.723	879.164	770.911	832.225	621.173	760.609	759.312	1465.77
ENSMUSG00000002326	554.043	509	405.295	681.245	543.686	466.963	429.671	435.901	605.863	572.765	379.127	603.871	521.484	482.399	552.013	507.083	641.303	644.052	550	571.976	548.366	517.409	582.457	606.046
ENSMUSG00000002329	580.102	450.176	492.228	888.069	767.197	633	528.941	485.826	640.106	713.013	432.102	800.194	680.936	626.154	680.476	663	717	775.033	708	697.202	664.064	697.488	771.402	663.573
ENSMUSG00000002332	829.939	736.644	609.381	1025.58	809.979	736.489	593.126	662.787	831.996	735.273	485.631	844.01	716.969	745.731	758.365	712.057	762.515	740.64	690.931	740.999	763.014	763.171	767.95	650.102
ENSMUSG00000002341	42.762	41.69	23.036	46.856	6.987	9.549	26.344	42.313	34.878	16.953	28.015	16.096	7.525	8.226	7.814	12.506	6.068	11.019	18.192	8.33	9.027	21.658	13.906	8.129
ENSMUSG00000002342	868.88	815.415	777.052	1317.2	1116.84	928.256	768.914	808.972	975.961	1092.84	639.697	1041.05	942.889	885.158	937.654	927.048	1028.52	975.032	960.142	1029.3	940.533	907	1008.57	949.941
ENSMUSG00000002343	356.002	312.084	302.708	498.376	460.631	405.632	269.886	314.603	354.143	377.732	246.135	448.728	426.618	363.413	392.387	426.601	419.49	403.967	435.725	464.42	428.734	450.861	439.777	443.268
ENSMUSG00000002345	435.058	341.023	345.001	607.671	466.235	424	370.827	399.653	449.689	429	368.001	447.999	448.327	407.957	426.037	418.563	494	467.761	505	497.332	395.999	447.001	442.999	423
ENSMUSG00000002346	1523.26	2278.61	2212.64	3929.06	2714.14	2159.64	2381.41	2053.31	2621.66	3040.68	1975.19	2725.11	1596.22	1855.88	1959.45	1977.8	2430.2	1463.01	2303	1988.55	2300.96	1619.45	2723.22	1448.76
ENSMUSG00000002365	1847.49	1775.82	1527.06	2557.52	2154.48	1690.94	1577.36	1633.68	1834.51	2213.1	1214.29	2194.25	1911.61	1838.56	1813.02	1979.16	2230.38	2230.83	2158.18	1933.73	1971	2125.46	2186.33	2153.62
ENSMUSG00000002372	2611.64	2688.41	2339.72	3810.4	2799.01	2497.75	2379.05	2433.93	2943.41	2785.39	2174.95	3047.23	2653.72	2649.08	2643.99	2994.59	2909.04	2786.71	2971.65	2789.44	2850.62	2719.92	3036.72	2895.79
ENSMUSG00000002379	936.175	706.001	623.045	1250.46	1040.25	935.181	758.078	828.236	877.588	1102.69	625.208	1209.69	983.676	973.295	1015.41	1006.3	1195.1	1021.37	1049.55	1044.45	965.286	986.977	1157.02	1018.59
ENSMUSG00000002384	6	8.004	4.009	2.006	17.026	6.009	3.274	5.467	2	6.01	1	7.31	8.483	5.004	6.001	8.04	3.131	4	8.225	6.013	4.1	8.381	8.009	5.207
ENSMUSG00000002393	1184.55	1122.63	1006.99	1643.7	1445.33	1320.87	960.89	1019.33	1249.27	1374.03	911.505	1639.08	1328.81	1235.15	1237.91	1401.68	1659.84	1694	1629.99	1390.72	1338.8	1425.54	1581.6	1616.08
ENSMUSG00000002395	1530.32	1219.61	1145.83	2020.42	1758.32	1437.11	1181.72	1329.41	1482.71	1491.17	1100.31	1730.82	1555.59	1411.85	1548.05	1488.07	1589.99	1392.87	1533.45	1598.16	1539.01	1437.02	1644.26	1390.17
ENSMUSG00000002396	466.073	555.812	451.32	706.429	591.986	628.004	418.662	472.517	496.302	568.913	437.709	645.857	636.583	551.8	556.438	654.305	606.848	677.48	746.37	676.731	643.204	613.503	624.729	708.826
ENSMUSG00000002409	681.881	782.109	795.662	1094.94	840.999	733.829	741.982	658.515	758.021	775	607.124	698.147	692.045	733.254	751.341	831.077	784.022	727.988	1030	796.578	951.118	875	747.534	675.909
ENSMUSG00000002413	1457.15	1439.97	1393.92	2178.77	2509.69	1911.03	1418.72	1487.15	1715.74	2295.77	1367.39	2196.01	2537.51	2294.07	2270.76	2232.76	2049.89	1991.41	2516.83	2403.07	2210.98	2456.81	2309.61	2058.89
ENSMUSG00000002416	751.459	594.088	617.102	992.138	822.84	751.073	610.599	576.696	723.928	772.328	552.2	837.861	769.042	723.263	746.219	744.736	878.976	772.862	842.04	819.55	768.996	746.698	876.482	756.493
ENSMUSG00000002428	674.758	581.17	580.931	910.859	943.694	806.446	601.54	645.372	757.82	835.411	483.379	862.618	876.525	814.122	893.61	905.371	841.148	770.131	845.65	938.918	912.609	870.72	894.148	700.321
ENSMUSG00000002455	2830.27	2268.17	2224.61	3795.95	3042.51	2582.33	2318.8	2433.25	2803.77	2994.5	2054.83	3021.31	2748.59	2837.45	2908.47	2995.81	2933.49	2691.29	3016.85	2875.74	2944.86	2890.58	3007.17	2615.17
ENSMUSG00000002458	530.762	634.446	538.62	871.405	721.031	639.156	566.485	513.568	795.001	689.952	480.811	788.096	701.88	677	645	735.272	782.99	718.374	705.152	865.665	690.334	647.225	789.016	784.717
ENSMUSG00000002459	7.268	2.01	5.989	5.533	6.012	4	5.65	5.301	10.248	10.838	2.103	4.328	1.006	8.238	4.184	4.066	4.004	6.007	7.152	8.7	4.501	5.039	6.119	7.883
ENSMUSG00000002475	65	61.992	65.095	96	84	70	69	53	65	80	59.009	87	69.877	79	59	65	107	107.001	60	63	49.001	52.006	104	73
ENSMUSG00000002477	1589.65	1275.73	1306.04	2053.19	1911.43	1543.52	1252.44	1402.84	1489.17	1821.75	1138.01	1927.27	1909.58	1710.41	1712.16	1807.73	1851.54	1658.36	1827.32	1762.84	1634	1848.72	1892.03	1627.83
ENSMUSG00000002486	485.592	493.215	448.075	716.061	664.996	525.824	609.241	752.582	796.097	851.104	814.05	954.679	605.086	586.24	548.783	654.284	643.777	574.947	716.925	622.787	627.871	576.136	645.111	644.217
ENSMUSG00000002489	1929.65	1883	1657.95	3018.98	2486.16	2242.07	2150.1	2068.34	2573.68	3003.67	1886.38	2890.81	2097.78	2007.85	1999.28	2122.88	2071.83	1186.55	2231.11	2067.42	2355.81	2257.42	2381.25	1343.31
ENSMUSG00000002496	2985.38	3170.87	3012.31	4745.11	4365.79	3660.77	2618.35	2707.39	3224.54	3385.67	2927.82	3661.8	3842.51	3625.95	3354.25	3635.97	4079.6	3604.48	4636.86	3945.05	4110.18	3684.83	4185.01	4065.46
ENSMUSG00000002500	0	0	1	0	0	0	1	1	4	1	0	3	2	0	1	1	0	2.004	4	2	1	2	0	1
ENSMUSG00000002504	967.155	1019.96	857.887	1491.58	982.211	887.607	858.058	834.055	998.87	882	757.863	979.207	808.119	828.421	913.997	943.551	1059.55	1214.35	1046.52	1011.62	1006.26	858.066	1011.26	962.16
ENSMUSG00000002524	4305.64	3881.24	3548.81	6125.1	5098.38	4309.31	3520.01	3711.49	4203.98	4696.28	3157.66	5057.38	4772.53	4508.26	4526.21	4959.42	5288.45	4654.22	5120.4	4889.52	4846.98	5003.06	5172.71	4942.75
ENSMUSG00000002546	2885.66	3024.85	2713.9	4364.51	3759.42	3323.39	2549.2	2697.17	3229.53	3623.17	2273.4	3585.75	3218.7	3009.7	3271.6	3322.16	3398.12	2817.46	3853.05	3469.41	3530.84	3411.78	3575.55	3003.68
ENSMUSG00000002550	3203.2	3038.18	2985.22	5185.76	3861.64	3226.06	2954.05	2907.24	3462.36	3657.59	2159.96	3955.43	3666.69	3354.22	4194.11	4267.83	3698.69	2410.87	4187.05	3580.15	3929.12	3842	3883.09	2495.69
ENSMUSG00000002565	62.003	51	37.002	73.008	87.005	59	42.533	68.01	70.715	106.999	26.014	101	65	73	82	64	74	124	54	85	58	66	102.018	87.341
ENSMUSG00000002578	114.551	124.672	93.074	149.574	185.093	174.097	109.579	120.144	140.429	202.187	112.638	190.496	164.147	334.129	185.811	227.127	201.755	282.341	229.929	196.219	203.459	182.852	220.92	340.055
ENSMUSG00000002580	344.733	313.841	301.171	508.627	361.057	326.547	267.993	291.565	320.15	350.967	280.725	369.97	388.81	365.296	419.95	386	405.981	396.767	416.996	396.2	374.608	390.198	436.777	366.713
ENSMUSG00000002588	3	1	1	0	0	2	0	0	0	0	0	1	1	0	0	1	1	0	0	1	0	0	0	0
ENSMUSG00000002602	12592.9	12280.9	10174.2	16187.2	13015.6	11470.4	10067.7	10744.6	12684.6	13449.3	10148.7	16312.6	14446.9	12643.5	11847.8	13259.7	15389.1	19939.3	14904.6	13302.6	12455.3	14699.2	15201.1	21325.5
ENSMUSG00000002603	845.077	1096.13	722.916	1040.62	900.333	869.658	795.837	844.278	1129.24	890	574.63	970.468	951.394	1028.47	762.953	1139.27	1145.27	1165.07	1482.05	1157.19	932.037	1212.05	1075.12	1139
ENSMUSG00000002608	1151.66	1401.88	1140.43	1722.32	1362.19	1210.03	1104.23	1115.25	1444.7	1302.98	1025.97	1401.98	1493.32	1346.6	1342.53	1586	1452.63	1363.77	1853.54	1524.89	1643.34	1557.03	1481.57	1497.96
ENSMUSG00000002617	204	204.014	172.999	378.14	408	330.352	177.069	229.001	221.02	353.016	190	314.999	356	309.335	345.86	367	379.646	358.228	322.826	342.93	321	321.184	354.965	365.208
ENSMUSG00000002625	1505.13	1966.93	1886.38	3026.03	2338.46	2079.84	1650.97	1769.41	2100.44	2092.29	1469.97	2003.02	1940.1	1852.77	1974.52	1904.27	2230.72	1982.11	2371.14	2096.42	2323.08	1868.56	2215.11	1920.95
ENSMUSG00000002633	3	3	1	1	1	3	0	0	1	1	5	2	2	2	4	1	1	3	0	2	4	2	1	4
ENSMUSG00000002635	667.011	546.378	540.041	905.887	900.091	719.362	561.171	543	642.259	750	499.271	792.462	842.935	750.396	736	839.483	853.666	704.007	824.025	815.913	761.318	778.98	895.093	727
ENSMUSG00000002658	2573.91	2202.83	1934.89	3431.54	2944.86	2393.67	1959.9	2245.05	2590.59	2585	2128.27	2902.17	3012.61	2680.56	2648.68	2823.14	2997.52	2444.82	3007.09	2963.82	2638.55	3023.91	2991.97	2864.31
ENSMUSG00000002660	943.69	793	672.136	1216.59	991.003	869.924	681.998	730.918	903.287	981.886	667.323	1102.49	964.986	943.058	924.041	920.898	1066	1015.74	1016.11	1023.01	931.54	1015	1064.8	1049.57
ENSMUSG00000002661	494.406	431.34	398.145	643.104	614.56	521.882	365.282	340.497	450.713	466	323.966	616.995	522.275	507.208	515.673	528	588.387	462	527.999	532.921	528.975	523.555	638	505.442
ENSMUSG00000002664	3	2	5	4	11	5	5	5	2	4	5	2	5	6	9	3	6	9	3	5	3	7	7	5
ENSMUSG00000002668	23	18	21	41	31	27	15.03	22	68	25	16	24	32	27	19	20	20	14	21	103	19	30	16	18
ENSMUSG00000002679	720.026	526.118	517.999	857.551	772.138	604.039	481.246	491.208	583.773	671.474	492.605	719	709	692	665.682	730.179	755	627.359	617	751.248	688.724	711.943	775.999	628.999
ENSMUSG00000002688	782.35	696.862	760.01	1367.11	1164.81	928.002	687.211	738.416	862.628	892.028	715.066	945.006	1045.65	1068.04	1020.37	1000.05	1117.71	804	1103.63	1019.28	1152.73	1051.08	1122.98	927.117
ENSMUSG00000002699	37.169	41.129	37.385	56.148	61.006	67.006	50.055	62.232	236.632	62.003	28.836	73.435	58.002	56	50.016	53.021	73.451	83.007	53.015	202.179	48.005	36.008	62.308	75.001
ENSMUSG00000002718	3424.46	2492.11	2555.64	4479.99	4129.51	3310.82	2718.67	2704.17	3322.97	3961.79	2407.17	4088.79	4231.15	3897.33	3915.11	4107.21	4353.25	4038.97	4112.25	4236.05	3995.2	4474.9	4580.3	3938.96
ENSMUSG00000002728	1242.5	1069.1	924.345	1620.17	1531.72	1193.17	1020.88	1115.24	1310.92	1491.07	921.358	1548.49	1386	1236.99	1307.53	1358.16	1413.05	1334.31	1343.1	1394.82	1236.33	1357.03	1433.66	1435.03
ENSMUSG00000002731	576.327	452.463	547	778.992	715.782	590.493	492.394	506.321	655.104	686.021	416.697	661	575	547.036	614.011	570.016	709.106	579.638	584.239	584.395	599.227	518.199	631	580.346
ENSMUSG00000002732	262.591	196.996	183	330.495	361.003	256.002	214.88	188.088	289	296	192.993	296.069	200	209.008	214.06	213	274.309	224	179	256	232	179.604	262	200
ENSMUSG00000002733	952.122	826.506	744.072	1262.49	1206.09	952.325	786.556	788.309	1011.95	1119.82	674.679	1167.66	1137.85	1118.43	979.66	1178.96	1261.89	1124.45	1196.79	1098.32	986.851	1195.79	1222.27	1267.46
ENSMUSG00000002741	2188.41	1905.47	1771.76	2868.83	2413.98	2091.42	1818.17	1902.01	2406.13	2344.66	1623.27	2597.99	2371.66	2273.73	2256.88	2319.45	2696.58	2740.29	2577.2	2504.88	2139.14	2463.25	2582.69	2670.89
ENSMUSG00000002748	5374.49	5472.46	5343.2	8288.7	7188.02	6235.8	5358.61	4918.08	6319.11	7096.87	4512.84	6602.85	6549.28	6361.44	6382.41	6827.62	7049.08	6252.18	7580.23	6859	7053.02	7296.01	7059.77	6635.18
ENSMUSG00000002763	1214.62	1471.48	1314.35	2047.88	1675.61	1582.09	1249.6	1206.41	1451.8	1408.6	1142.7	1653.1	1607.04	1412.21	1396	1457.95	1679.93	1597.36	1748.53	1595.78	1723.67	1472.32	1678	1706.06
ENSMUSG00000002767	887.97	802.762	817.981	1289.88	1142.28	932.846	696.21	793.057	957.797	1002.11	671.318	1126.12	1111.03	1106.36	1089.8	1158.67	1168.31	1027.23	1178.27	1114.11	1070.69	1095.18	1141.31	1011.42
ENSMUSG00000002768	2098.76	1637.8	1687.22	2690.82	2315.95	1954.88	1487.78	1768.91	1962.66	1869	1690.75	2302.39	2221.87	2081.91	1994.02	2110.24	2338.32	1919.38	2384.49	2339.55	2042.36	2201.02	2317.62	2064.86
ENSMUSG00000002769	32	21	15	33	27	31	23	21	30	41	34	33	45	29	29	24	38.948	44	38	46	38	44	35	40
ENSMUSG00000002771	82.053	108.032	93	106	121.021	92	99	96	112	109	78.001	120	106	103	108	123.001	109	127.157	138.016	142	125.01	105.005	120	128.012
ENSMUSG00000002778	2411.31	2376.03	2107.38	3698.91	2963.74	2310.57	2213.12	2269.38	2593.28	2571.46	1808.2	2692.74	2377.61	2281.19	2245.65	2095.72	2688.86	2412.6	2484.7	2424.15	2458.55	2298.5	2644.74	2282.32
ENSMUSG00000002781	332.605	373.001	329.602	520.071	443.162	437.194	307.667	348.198	414.179	397.999	299.896	414.535	366.545	361.019	373.847	410.708	445.153	341.411	424.608	408.001	415.935	393	441.196	346.007
ENSMUSG00000002791	2	9	3	4	5	3	5.006	4	9	8	1	3	8	3	4	4	3	2	3	6	8	7	5	7
ENSMUSG00000002797	490.571	433.148	425.511	773.835	696.113	449.999	423.052	430.352	442.198	676.063	366.793	700.023	508.408	493.214	532.793	588.534	607.084	485	556.171	500.542	516.138	527	681.097	485.003
ENSMUSG00000002799	2101.96	1989.25	1709.58	3151.18	2946.64	2567.43	2056.74	2180.41	2400.93	2744.78	2283.79	3380.31	2610.18	2512.69	2383.73	2455.81	2513.98	1558.22	2973.09	2497.84	2692.05	2576.22	2760.06	1892.8
ENSMUSG00000002803	373.621	359.278	299.149	517.596	439.786	423	341.017	305	426.011	394.92	302.376	366	436.526	335.298	375.354	410.333	433.197	479	440.001	439.047	461.988	372	403	431.929
ENSMUSG00000002804	239.385	235.632	190.993	341.95	265.461	253.566	225.594	192	245	260	205	275.211	263.646	218.422	258.998	245.029	310	240	245.061	263.583	280	227	288	241.905
ENSMUSG00000002808	629.281	574.304	534.499	1044.95	882.663	703.405	622.429	585.972	650.116	902.652	496.122	868.898	586.856	549.594	507.002	601.545	1025.47	1172.78	687.469	690.789	461.174	533.888	959.902	1218.78
ENSMUSG00000002812	3262.28	3345.81	2963.33	4606.75	4110.31	3534.7	2984.88	2985.1	3659.32	3822.29	2680.55	4050.06	4053.4	3740.69	3681.41	3903.45	4139.65	3946.99	4500.96	4204.92	4094.79	4194.12	4233.03	4411.83
ENSMUSG00000002814	802.517	715.473	756.56	1200.12	996.383	870.495	772.543	723.017	866.656	923.619	553.164	1032.06	904.221	882.859	944.857	966.768	959.1	856.396	927.345	916	955.534	944.002	1025.01	904.087
ENSMUSG00000002820	415.861	441.564	332.577	599.475	529.026	424.245	335.988	354.026	462.176	438.214	340.991	547.24	538.347	512.435	449.157	540.577	565.454	541.173	610.047	580.364	452.564	545.636	561.034	542.407
ENSMUSG00000002825	435.336	423.173	363.996	548.898	538.439	463	336	412.387	456.02	493	296.153	543.027	559.259	498.993	504	512	506.617	496.262	549.654	507.87	534	480.983	587	503.119
ENSMUSG00000002831	19	14	13	21	41	26	6	6	29	25	24.021	24	14	15	21	14	8	15.021	25	24	25	17	18	13
ENSMUSG00000002833	1855.9	2009.63	1708.62	2639.56	2255.34	1791.41	1687.22	1754.36	1984.91	2017.68	1690.07	2249.51	2179.72	2014.75	1921.97	2148.34	2426.05	2188.8	2591.97	2280.92	2194.62	2114.33	2314.24	2358.42
ENSMUSG00000002835	2580.01	2259.99	2132.24	3600.62	2960.53	2523.77	2146.44	2296.19	2548.79	2663.06	1678.38	2952.55	2450.92	2526.31	2632.6	2730.21	2572.54	1627.22	2733.94	2482.46	2688.94	2697.57	2680.79	1745.99
ENSMUSG00000002844	2014.98	2057.58	1758.8	2774.24	2316.39	2106.34	1780.61	1816.73	2196.45	2410.02	1331.85	2559.72	2203.78	2151.5	2104.47	2315.03	2509.01	1925.61	2593.31	2470.78	2054.95	2421.7	2758.37	2127.32
ENSMUSG00000002845	1233.56	1137.87	990.318	1679.83	1463.39	1342.85	1123	1120.1	1297.21	1456.31	821.15	1645.87	1456.38	1399.41	1457.03	1385.03	1383.21	1290.25	1453.47	1506.24	1353.53	1486.92	1452.13	1360.35
ENSMUSG00000002846	540.573	485.203	456.991	806.113	658.37	507.394	446.786	553.15	611.731	602.763	425.842	637.687	611.591	551.516	583.85	605.852	648.585	545.731	647.194	634.875	599.525	618.484	612.928	602.659
ENSMUSG00000002847	360.444	339.826	257.006	511.63	420.745	328.767	252.116	231.044	302.46	394	190.866	367.078	362.396	337.325	272	325.737	304.949	238.999	372	316.61	303	372.995	389.001	237.335
ENSMUSG00000002870	2288.26	1895.39	1972.8	3157.09	2572.08	2320.04	1762.07	1772.46	2264.9	2313.27	1612.71	2301.15	2387.34	2314.23	2222.93	2290.1	2604.8	1950	2371.62	2256.14	2421.16	2328.21	2685.69	2036.64
ENSMUSG00000002871	1045.21	1077.71	955.4	1765.36	1502.41	1250.08	894.956	957.847	1112.79	1244.88	805.209	1256.85	1186.73	1164.62	1169.59	1251.7	1403.9	928.933	1360.37	1247.7	1192.39	1216.85	1346.06	968.654
ENSMUSG00000002881	1954.13	1863.04	1580.88	2801.21	2633.22	2217.27	1847.47	1728.37	2179.76	2664.86	1709.1	2930.4	2683.14	2518.82	2397.31	2455.78	2706.03	3138.49	2635.3	2603.79	2327.31	2705.4	2915.03	3196.24
ENSMUSG00000002885	2695.34	2337.91	2041.71	3403.05	2180.38	1988.54	2001.96	2379.45	2829.53	2420.49	1633.03	2815.99	2600.31	2292.8	2310.26	3087.97	2756.99	3236.91	3300.16	3272.5	2259.88	3228.43	2818.8	2682.64
ENSMUSG00000002897	1109.91	1305.04	1063.63	1556.92	1671.12	1399.36	1206.98	1216.21	1470.97	1834.69	910.105	1632.39	1851.42	1933.15	1865.45	1806.55	1238.49	1036.9	1786.8	2085.19	1948.22	1663.5	1487.58	1455.19
ENSMUSG00000002900	17028.5	16929.5	16263	25938.7	23023.4	20355.1	17872.5	16392.3	18949.6	26397.1	12793	22568	18551.9	18060.3	20293.5	19589	19366.9	17313.7	21525.2	19522	21568.1	19329.2	21098.8	17122.8
ENSMUSG00000002908	49.135	52.187	51.071	69.221	83.003	87.269	46.022	61.01	47.031	43.151	44.06	57.043	99.015	85.056	85.018	82.333	66.635	53.122	80.305	108.168	64.012	93.119	63.016	52.125
ENSMUSG00000002910	785.941	760.786	702.419	1353.41	1065.2	851.147	760.285	746.182	854.821	1035.84	648.594	1114.51	892.062	897.993	1030.93	1087.55	976.044	625.9	1058.89	954.09	1059.16	996.419	1024.02	706.852
ENSMUSG00000002930	0	2	1	0	0	0	0	0	0	0	0	0	0	0	0	0	0	0	0	1	0	0	1	0
ENSMUSG00000002944	502.728	376.165	397.241	687.02	769.263	597.523	359.091	405.137	487.183	599.495	363.124	698.375	647.744	615.109	665.015	698.775	710.441	938.988	684.93	790.03	720.986	732.034	821.043	575.605
ENSMUSG00000002948	2859.5	3344.02	3005.64	4774.53	3849.17	3238.7	2895.96	2890.28	3499.17	3504.32	2477.3	3515.7	3264.45	3304.16	3419.89	3642.56	3524.24	3251.94	3912.05	3316.53	3647.55	3391.35	3516.94	3472.95
ENSMUSG00000002949	1818.23	1725.87	1558.34	2910.56	2248.12	1934.01	1657.69	1713.18	2121.7	2054.84	1402.53	2147.94	2048.5	2052.96	2141.03	2041.82	2146.28	1885.61	2231.02	2149.78	2098.36	2039.13	2258.43	1919.88
ENSMUSG00000002957	2651.26	2595.94	2319.44	3717.66	3215.27	2865.26	2329.51	2363.23	2930.89	3063.08	1963.53	3227.98	3251.84	2899.57	2963.24	2959.9	3358.34	3332.98	3427.94	3398.2	3217.11	3365.54	3192.4	3402.98
ENSMUSG00000002963	519.217	451	445.844	702.614	635.994	546.774	410.001	469.216	722.074	543	393.23	652.98	607.574	583.013	602.001	598.828	605	693.413	696.784	865.001	590.945	674.001	629.975	701.22
ENSMUSG00000002968	2011.71	2382.48	2084.26	3261.24	2765.57	2476.11	1918.68	1974.27	2279.97	2155.83	1867.61	2314.49	2399.14	2343	2178.5	2377.88	2571.76	1977.53	2911.7	2404.74	2721.08	2327.01	2645.82	2201.72
ENSMUSG00000002980	1361.32	1368.74	1222.86	1999.75	1704.73	1411.64	1429.18	1105.63	1611.65	1860.38	1692.76	1394	858.27	935.783	922.743	918.027	1773.21	2047.42	897.021	1016.33	1055.67	671.229	1541.22	1790.95
ENSMUSG00000002981	4935.01	4639.93	4152.28	7144.67	6016.98	5071.62	4128.47	4222.91	4693.14	4889.13	4136.02	5608.52	5850.53	5557.46	4968.89	5380.05	6154.63	5106.96	6248.45	5815.25	5491.62	5783.25	6029.28	5456.23
ENSMUSG00000002983	440.05	493.449	386.137	735.971	720.695	714.278	436.264	395.163	566.859	721.954	421.468	788.008	643.606	905.742	660.228	754.056	849.528	1173.67	808.654	750.703	680.768	652.028	874.193	1461.54
ENSMUSG00000002984	1622.07	1667.84	1401.23	2413.58	1965.61	1802.95	1503.14	1591.48	1808.68	1830.1	1362.42	2103.87	2035.03	1900.48	1730.01	2033.19	2152.36	1965.33	2162.36	1940.89	1865.73	2021.53	2012.54	2123.64
ENSMUSG00000002985	1886.31	1583.57	1540.96	2491.46	2147.08	1783.42	1636.24	1509.42	2164.8	2187.45	1797.17	2130.2	1444.82	1702.97	1885.56	1851.97	2403.66	2228.34	1620.62	2778.3	2042.33	1661.49	2185.3	1918.88
ENSMUSG00000002992	21	14	19	20	36	10	3	13	40	8	20	11	32	24	34	24	32.153	25.233	35	37	26	27	33.147	31.387
ENSMUSG00000002996	4318.57	3363	3173.45	5309.2	4983.01	4190.23	3265.59	3472.8	4088.34	4967.77	2858.34	5076.84	4836.3	4509.81	4751.35	4686.74	4797.79	4366.59	4810.35	5043.06	4571.91	4869.84	5012.63	4137.07
ENSMUSG00000002997	2959.6	2565.54	3163.25	4737.65	4020.81	3607.02	2893.02	3023.76	3304.6	3608.34	2032.16	3374.02	5092.2	3951.11	5672.54	5160.65	3340.22	2002.32	4494.19	4536.69	6055.04	5133.83	3634.39	1827.39
ENSMUSG00000003031	2415.47	2669.51	2299.04	3866.19	4250.46	3501	2350.01	2220.26	2678.06	3520.31	1990.97	3523.06	3203.05	3163.62	3117.17	3189.32	4477.69	4234.87	3220.06	3514.24	3263.59	3161.26	4133.14	4075.78
ENSMUSG00000003032	274.001	458.254	229.048	346.623	437.001	375.121	371.056	413.284	411.092	414	216.037	435	602	645.31	579	639.164	410	427	635.124	641.102	616.423	558.391	331.999	449.144
ENSMUSG00000003033	2158.32	2233.29	1910.47	3269.89	2523.79	2192.22	1894.35	1997.2	2450.78	2420	1773.53	2623.01	2271.1	2191.23	2325.94	2479	2743.97	2508.35	2663.32	2611.61	2460.31	2466	2672.83	2588.42
ENSMUSG00000003037	1830.12	1451.46	1391.07	2365.45	1792.85	1544.35	1439.46	1433.18	1947.24	1878.8	1325.64	1849.07	1697.29	1600.05	1668.21	1740.67	1819.25	1750.08	1834.69	1807.03	1710.67	1724.35	1835.19	1706.41
ENSMUSG00000003038	5905.18	5026.28	4786.5	8344.58	7700.07	6441.63	5184.61	5575.07	8069.79	6915.9	4298.34	7271.9	6670.43	6775.79	6888.53	6258.36	7211.95	6524.68	6337.22	7218.42	6742.49	6307.07	6993.18	6267.13
ENSMUSG00000003039	1852.64	1461.96	1405.17	2311.62	2056.84	1684.42	1531.19	1515.97	1748.96	1975	1255.04	2039.83	1902.83	1888.71	1829.37	2027.54	2184.8	2021.28	2141.51	2161.26	1914.43	2000.89	2249	1991.75
ENSMUSG00000003051	98.8	73.572	131.777	194.497	244.962	155.566	331.022	208.436	151.851	275.585	143.049	146.729	292.144	120.587	98.146	192.121	162.3	371.479	132.442	135.421	96.768	120.501	157.869	99.708
ENSMUSG00000003053	86.376	47.759	36.574	99.788	84.573	71.335	88.023	64.835	52.479	81.269	47.114	79.175	41.787	64.786	51.352	81.305	43.731	23.001	53.201	63.176	60.076	68.848	58.512	38.669
ENSMUSG00000003062	619.003	542.934	490.64	892.875	873.916	649.48	558.847	556.935	632.829	763.155	455.577	851.003	807	767.626	755.651	715.602	822.745	802.137	773.166	854.012	668.747	777.987	881.562	845.63
ENSMUSG00000003068	2076.24	2351.32	1989.12	3248	2781.25	2487.82	2106.95	2141.6	2556.95	2546.5	1807.37	2838.78	2539.64	2567.99	2512.72	2847.36	2867.37	2692.55	3086.57	2788.33	2722.78	2726.11	2792.04	2855.75
ENSMUSG00000003070	299.729	314.451	310.002	474.187	398.273	331.016	323.224	291.215	346	329	290.757	359.022	310	347.871	319	388	334.074	327	405.877	359	357.001	354.009	350	297
ENSMUSG00000003072	2345.75	2339.39	1917.16	3366.92	2701.97	2382.91	1971.77	1976.54	2388.59	2367.27	1784.88	2716.38	2569.8	2357.14	2415.29	2379.32	2803.88	2573.07	2668.83	2593.58	2454.01	2384.67	2678.55	2563.55
ENSMUSG00000003099	1514.67	1604.43	1363.85	2283.94	1891.94	1557.96	1379.52	1507.44	1822.47	1765.17	1406.99	1996.22	1693.32	1685.54	1620.02	1802.61	2016.02	1818.73	1868.77	1713.91	1747.1	1836.58	1957.3	1911.3
ENSMUSG00000003119	1562.81	1589.98	1468.36	2204.92	2168.38	1920.86	1549.91	1483.6	1714	2215.12	1418.12	2025.19	2063.07	2150.27	2086.02	2413.01	2048.54	2010.1	2610.02	2259.47	2291	2294.55	2241.87	2177.94
ENSMUSG00000003123	290.812	293	282.999	465.284	345.004	301.448	240.046	244.561	360.934	374.362	227.84	298.641	233	260.996	264.125	300	284.92	262	307.9	304.102	343.895	279.981	334.59	240.774
ENSMUSG00000003131	2732.33	2260.74	2243.66	3787.88	3820.71	3136.45	2333.34	2510.31	2882.43	3609.54	1865	3935.17	3946.24	3544.36	3384.8	3670.81	3952.9	4128.53	3500.6	3646.62	3237.29	3871.14	3963.25	3965.03
ENSMUSG00000003134	1646.76	1590.37	1446.62	2650.39	2118.52	1889.14	1835.31	1858.89	2256.91	2341.48	1771.35	2603.69	1821.41	1699.05	1866.44	2017.01	1909.02	1318.36	2120.89	1925.79	2012.91	1940.75	2032.81	1454.97
ENSMUSG00000003135	1342.35	1409.98	1169.62	1916.75	1755.57	1435.49	1209.65	1192.15	1552.84	1663	962.4	1666.4	1597.06	1494.97	1499.42	1565.73	1718.02	1258.97	1585.23	1497.32	1626.6	1556.45	1776.65	1324.81
ENSMUSG00000003153	484.872	431.553	414.22	594.377	746.172	566.139	445.765	555.054	878.324	645.913	290.806	625.125	549.537	656.1	578.49	399.813	471.168	862.889	435.321	1632.41	510.19	568.393	475.362	419.167
ENSMUSG00000003154	1248.4	1508.9	1189.82	2007.56	1971.05	1717.73	1172.75	1158.33	1459.1	1487.76	1243.58	1554.82	1702.82	1644.42	1598.71	1645.08	1841.84	1490.79	2101	1855.71	1868.39	1713.49	1828.72	1756.65
ENSMUSG00000003161	861.069	760.373	702.05	1162.24	1141.01	906.972	824.389	885.62	1090.21	1093.3	617.968	1182.62	1060.26	896.374	996.154	951.244	1030.18	1315.76	1046.11	1141.9	920.7	995.68	1115.06	1204.43
ENSMUSG00000003166	3943.44	4557.34	4283.62	6839.46	5699.3	4763.19	4111.55	3735.44	4547.59	5197.38	3448.75	4971.49	4027.38	4146.49	4309.07	4398.27	5516.61	4989.68	4989.13	4598.28	5045.09	4207.62	5304.19	5123.95
ENSMUSG00000003178	529.217	653.42	662.69	961.991	948.769	854.413	676.01	528.294	672.114	877.999	631.393	780.365	688.267	673.757	707.14	707	800.533	605.358	835.313	682.509	945.968	755.07	749.338	696
ENSMUSG00000003184	1383.7	1429.52	1370.85	2049.23	1683.51	1468.2	1215.64	1331.13	1699.14	1612.56	1152.37	1830.36	1545.01	1506.51	1604.82	1621.93	1805.49	1814.31	1742.85	1717.01	1603.27	1691.01	1772.04	1759.33
ENSMUSG00000003190	350.034	352.681	336.751	566.269	425.694	390.214	341.122	353.717	396.971	452.202	285.882	419.721	406.866	403.724	400.073	435.209	433.767	382.887	462.333	430.363	397.606	389.031	436.116	438.687
ENSMUSG00000003198	160.216	154.362	145.648	243.041	234.903	169.941	150.729	152.084	169.699	203.877	122.312	230.694	263.736	241.155	233.049	253.227	223.537	215.984	243.132	257.002	221.972	270.398	203.241	227.429
ENSMUSG00000003199	1081.92	1061.48	985.603	1641.45	1272.06	1192.38	973.429	1017.92	1055.62	1094	816.546	1348.74	1118.42	1103.63	1070.01	1124.38	1231.03	1061.02	1181.21	1150.19	1227.6	991.077	1145.76	1055.98
ENSMUSG00000003200	1555.17	1662.94	1372.24	2214.92	1803.96	1603.05	1407.07	1517.76	1747.75	1740.99	1219.78	1918.24	1761.86	1533.81	1524	1724.54	1820.46	1822.32	1903.54	1723.07	1720.66	1758.39	1832.49	1854.01
ENSMUSG00000003206	3	0	2	2	9.595	4.381	1.168	7	50.588	3.309	0	4	4	6.435	2	0.968	5	5.442	5	78.491	8	1	4	12.571
ENSMUSG00000003208	313	319.781	295	450.997	364.297	316.749	332.011	252.504	324.809	358.002	247.496	352.116	354.988	346.776	379.041	351.022	356.761	321	472.933	404.901	369.981	378.924	392.23	357.913
ENSMUSG00000003226	4812.97	3922.26	4081.24	6400.87	6162.11	5352.22	4363.35	4214.26	5343.82	6979.86	3693.9	6615.98	6992.82	6421.82	6623.44	7207.26	6549.51	6775.88	6939.17	7187.08	6489.38	7506.32	7096.34	6586.02
ENSMUSG00000003227	1	4	3	3	1	2	4	2	0	7	4	4	3	8	2	1	2	9	5	1	3	4	1	6
ENSMUSG00000003228	914.345	815.071	619.33	916.073	820.58	690.789	602.434	827.278	819.571	840.999	416.497	1000.93	994.525	954.692	900.534	1097.05	802.947	875.204	1232.53	1100.54	878.755	1287.56	864.339	883.007
ENSMUSG00000003233	1440.09	1772.04	1470.76	2258.97	1873.83	1717.17	1369.4	1358.26	1665.61	1640.91	1348.56	1708.48	1800.13	1628.05	1578.05	1816.14	1925.19	1593.01	2128.86	1782.35	1997.98	1765.96	1966.41	1880.27
ENSMUSG00000003234	3412.49	2822.45	2588.82	4735.1	3905.08	3276.41	2720.31	2711.13	3264.69	3694.6	2436.3	4125.49	3595.81	3443.15	3560.49	3734.76	3732.61	2726.47	3900.53	3544.1	3376.37	3870.96	3783.91	2834.82
ENSMUSG00000003235	1710.54	1611.13	1461.37	2470.93	2136.02	1780.05	1552.64	1411.87	1882.77	1999.84	1428.18	2183.71	2082.46	1869.95	1936.88	2060.16	2322.99	1987.44	2299.15	2185.09	2026.38	2235.34	2250.55	1990.64
ENSMUSG00000003269	1695.85	1797.61	1563.1	2535.81	2041.52	1704.28	1475.99	1570.34	1766.48	1907.51	1198.33	2150.31	2083.6	1894.06	2015.84	2133.66	2159	1979.6	2337.92	2117.11	2042.67	2156.59	2123.88	2085.16
ENSMUSG00000003271	5	2	1	4	2	2	0	4	4	3	2	7	2	4	0	6	3	9	5	3	2	1	4	5
ENSMUSG00000003273	29	35	44	46.793	58	41	42	30	52	78	38.673	43	25	21	41	25	32	51	28	43	34	24	48	38
ENSMUSG00000003279	413.89	387.835	349.711	547.353	568.02	481.299	347.988	315.986	380.527	441.999	298.863	483.001	482	505.239	463.595	492.003	519.443	313	581.072	519.048	472.452	571.396	603.999	375.049
ENSMUSG00000003282	469.024	392.746	432.688	625.311	787.34	616.059	389.111	384.161	534	724.007	363.054	645.558	606.768	578.928	560.009	559.69	658	708.947	619.7	665	570.635	576	660.965	742.219
ENSMUSG00000003283	25	21	19	45	48	36	21	41	196	29	19	47	36	41	29	27	41	40	28.001	275.001	39	20	43	53
ENSMUSG00000003299	992.757	978.085	870.707	1522.42	1265.08	1131.31	807.087	842.061	1123.01	1073.88	683.448	1275.87	1139.71	1088.66	1145.25	1149.63	1259.17	1086.77	1273.88	1206.94	1162.33	1117.87	1318.32	1122.42
ENSMUSG00000003308	1603.29	1701.95	1404.68	2431.61	1983.17	1763.68	1496	1421.99	1857.22	1885.77	1297.89	2005.68	1803.98	1778.88	1700.95	1851.69	2141.11	1863.42	2093.6	1896.24	1871.04	1818.33	1917.86	1963.39
ENSMUSG00000003309	443.908	351.632	303.01	612.296	546.152	500.01	303.45	316.925	366.435	433.31	317	452.069	503.551	463.347	494.003	496.389	484.945	359	560.159	517.177	456.201	460.997	526.768	397.103
ENSMUSG00000003316	6202.56	6889.48	6163.76	9060.07	8666.63	7562.73	6290.56	5918.23	7064.56	8158.15	5102.28	7880.39	7169.65	7020.53	7157.02	7262.13	7668	7768.7	9161.41	8003.97	8679.29	7911.49	7858	8269.7
ENSMUSG00000003341	1	8	4	4	7	3	2	0	2	8	1	3	10	18	9	23	6	11	25	8.983	15	18	14	12
ENSMUSG00000003344	1518.59	1666.95	1550.94	2441.76	2135.98	1888.38	1526.44	1507.88	1669.54	1931.3	1350.74	2011.68	1735.73	1647.7	1788.42	1765.54	2101.35	1820.67	2124.41	1998.44	1889.07	1701.29	2119.26	1921.15
ENSMUSG00000003345	2605.78	2888.14	2534.82	3928.05	3275.25	2856.14	2578.68	2575.4	2974.38	3141.84	2393.13	3668.1	3097.68	3085.3	2690.01	3126.49	3621.83	3524.9	3581.42	3058.14	3324.31	3142.84	3271.98	3591.99
ENSMUSG00000003346	1113.3	1048.38	1036.81	1630.33	1427.68	1383.97	988.642	1109.61	1208.6	1252.01	890.851	1434.72	1214	1301.15	1196.25	1243	1438.14	1427.59	1415.26	1326.01	1326.92	1239.78	1365.54	1408.93
ENSMUSG00000003348	634.791	524.538	504.524	838.941	679.158	605.104	761.262	921.382	1135.48	1024.62	908.809	1297.63	794.959	747.255	705.103	733.093	689.988	784.058	751.822	830.581	693.531	796.964	632.562	796.768
ENSMUSG00000003352	912.145	1017.08	936.027	1578.77	1036.74	856.21	819.667	884.04	1010.79	946.135	884.162	979.077	873.614	846.446	848.514	889.475	1034.02	1021.94	987.473	913.095	983.43	916.017	854	1018.26
ENSMUSG00000003354	5	2	5	16	5	7	6	7	11	7	7	9	4	7	4	9	11	5	5	3	6	11	13	4
ENSMUSG00000003355	170.031	137	109	186.04	161	130.978	114	120.141	132.001	151	107.013	169	134	122.82	127.718	130.016	136	111	136	127.652	117	129	136.007	124
ENSMUSG00000003360	2946.58	2900.55	2711.25	4509.51	3626.14	3216.76	2641.29	2764.32	3322.94	3336.04	2386.52	3669.52	3529.88	3390.03	3387.97	3738.03	3809.45	3268.95	3876.24	3624.76	3513.7	3565.6	3667.42	3583.51
ENSMUSG00000003363	1619.22	1624.73	1411.75	2395.66	2004.4	1605.56	1396.9	1319.06	1690.39	1770.36	1444.76	1864.5	1642.39	1575.87	1595.39	1508.15	2169.93	2008.02	1707.72	1786.26	1784.86	1633.69	1999.91	1957.14
ENSMUSG00000003378	715.638	940.036	845.827	1234.62	1106.3	926.899	757.905	797.018	967.411	1019.92	740.99	1062.69	748.344	739.315	750	679.012	971.01	1118.97	947.081	829.635	969.051	704.233	889.662	1108.76
ENSMUSG00000003379	13	10	8	16	12	10	6	15	6	12	9	14	10	45	21	33	12	18	40	102	16	27	18	19
ENSMUSG00000003380	1700.24	1352.59	1262.78	2161.96	1953.74	1733.79	1188	1272.3	1557	1667.18	1177.56	1923.8	1758.95	1664.3	1785.02	1625.25	2022.5	1636.31	1852.12	1995.44	1794.15	1836.54	1918.76	1777.26
ENSMUSG00000003382	847.254	918.072	823.996	1246.54	1264.22	1031.71	813.033	780.915	969.112	1084	727.133	1072	1201.11	1213.26	1090.35	1235.5	1120.98	1191.5	1278.4	1294.63	1266.34	1282.32	1181.16	1260.27
ENSMUSG00000003402	2882.06	2779.48	2537.25	4097.14	3210.05	2828.05	2505.91	2611.94	3068.52	3151.89	2204.99	3299.92	3199.69	2991.54	3069.23	3197.63	3249.71	2903.79	3566	3158.49	3114.73	3301.37	3239.03	3116.41
ENSMUSG00000003410	616.263	625.66	531.262	997.701	850.321	640.978	625.367	598.778	648.439	862.118	448.284	905.035	636.369	614.229	715.478	774.625	508.467	107.065	687.941	645.626	702.636	722.52	639.129	116.038
ENSMUSG00000003411	111.001	76	64.346	116.999	76	70	81	78	95	95	47.529	106.207	89.351	80	89	93	81	39	61.012	57	73	70	72	50
ENSMUSG00000003418	11	12	13	24	28	32	13	17	23	28	8	27	23	20	25	19.001	16	34	23	16	21	22	31	20
ENSMUSG00000003420	1063.88	912.221	859.464	1403.86	1201.24	1070.75	776.108	972.056	1027.99	1130.82	706.009	969.039	797.006	710.123	902.91	721.001	1039	1181.08	739.057	854.046	921.066	676.999	873.242	947.348
ENSMUSG00000003421	1378.9	1220.98	1143.21	1761.24	1602.32	1398.33	1118.4	1097.64	1316.69	1460.43	965.546	1472.19	1479.96	1409.75	1395.47	1541.98	1499.58	1255.02	1649.5	1482.16	1514.75	1605.08	1571.54	1376.59
ENSMUSG00000003423	846.191	735.284	656.493	1160.35	933.084	905.846	675.247	789.602	904.237	896.661	631.928	963.458	863.173	881.037	869.211	875.189	1044.27	844.251	948.803	947.087	915.026	861.789	1057.28	870.457
ENSMUSG00000003429	13661.7	11068.6	10444	18400.2	13470.1	11836.6	10837.9	11101.1	13736	12421.7	8718.19	13543.5	13373.2	12492	13759.6	13014.3	12759.4	10558	12999.4	13288.2	13485.1	13131.7	13129.9	10665.6
ENSMUSG00000003435	4507.57	4502.78	4015.23	6598.32	5601.24	4925.42	3888.04	3933.12	4903.05	5082.27	3627.57	5203.94	5237.7	5134.03	5008.07	5250.23	5436.46	5042.12	6040.59	5419.92	5525.16	5594.42	5588.15	5399.38
ENSMUSG00000003436	34.688	30	25	50	51	33	29	18	35.012	39	21	36	35	36	38	34.004	41.999	25	49	49	31	38	44	19
ENSMUSG00000003437	1690.97	1596.88	1595.14	2447.42	2027.76	1687.09	1569.26	1596.46	1935.34	1923.27	1343.36	2056.77	1896.68	1855.23	1837.92	2039.4	2004.92	1905.07	2173.8	1862.82	1962.47	1987.61	2033.61	1949.02
ENSMUSG00000003438	1328.21	1154.24	1102.12	1821.87	1663.21	1372.8	1101.14	1089.94	1420.3	1351.3	1036.03	1547.16	1614.48	1456.03	1473.18	1461.57	1603.98	1360.39	1732.13	1617.09	1540.76	1508.6	1636.15	1559.97
ENSMUSG00000003444	559.145	451.229	416.887	717.256	621.097	495.006	430.67	471.709	547.045	588	424.744	667	599.81	562.482	541.106	656.382	655.018	550.59	701.096	631.222	585.944	625	660.17	622.755
ENSMUSG00000003452	1028.65	880.502	994.912	1602.67	1648.01	1342.72	1017.22	1095.19	1144.12	1675.38	853.824	1779.48	1843.2	1542.12	1626.53	1855.06	1609.01	1419.17	1688.25	1754.95	1425.99	1916.3	1780.79	1249.75
ENSMUSG00000003458	2857.45	2919.58	2731.72	4680.67	3782.12	3229.82	2795.95	2694.37	3155.36	3699.31	2398.65	3644.57	3248.65	3183.75	3308.97	3361.66	3755.28	3391.5	3878.04	3558.57	3553.76	3436.17	3807.95	3510.98
ENSMUSG00000003464	1590.29	1401	1337.01	2228.31	1934.36	1585.23	1383.72	1396.78	1656.05	1801.95	1142.94	1764.97	1574.95	1648.79	1675.66	1691.19	1806.85	1631.34	1726.07	1676.19	1704.87	1570.3	1792.34	1691.77
ENSMUSG00000003469	47.154	55	69	125.893	84	95	103.04	98	94	140	97.015	136.052	72	88.066	90	116.064	121	112	89	78	114.889	71	98	101
ENSMUSG00000003476	0	1	0	0	2	2	1	0	0	4	2	4	0	1	1	2	0	2	2	2	0	2	1	2
ENSMUSG00000003477	7	5	8	14	2	11	9	10	8	3	9	7	9	4.053	13	8	4	129	6	5	15	15	3	3
ENSMUSG00000003484	3	2	3	1	1	3	2	3	25	1	3	1	3	14	2	3	3	3	1	75.002	2	3	3	0
ENSMUSG00000003500	729.1	793.537	721.957	1018.12	871.306	771.26	670.528	696.161	906.488	773.999	537.416	832.165	969.414	861.323	773.123	878.541	823.374	670.323	1116.6	911.145	898.096	957.704	799.011	662.46
ENSMUSG00000003505	0	0	0	0	0	0	0	0	0	0	0	0	0	0	0	0	0	1	0	0	0	0	0	0
ENSMUSG00000003518	690.772	675.37	579.271	978.353	813.114	647.025	680.55	691.041	789.633	818.866	582.559	926.678	736.901	748.231	763.223	698.287	930.203	876.696	812.388	831.14	699.148	715.444	811.317	882.6
ENSMUSG00000003526	382.471	365.593	322.005	621.284	513.049	442.032	314.053	319.001	470.232	404	330.311	506.248	453.58	442	455.283	473	475.085	399	494	449.903	447.003	489	520	396.296
ENSMUSG00000003527	1001.93	925.95	791.339	1459.6	1212.04	951.541	811.99	866.847	1060.43	977	713.673	1058.16	1079.51	1001.34	975.027	1110.14	1133.09	847.56	1149.88	1047.09	1087.27	1117.85	1147	884.045
ENSMUSG00000003528	1230.54	1381.81	1084.31	1957.62	1568.89	1296.3	1184.17	1102.07	1435.85	1452.93	978.332	1554.48	1286.98	1309.42	1310.86	1317.76	1514	1390.54	1506.72	1379.7	1384.46	1333	1463.77	1368
ENSMUSG00000003531	878.024	723.223	753.364	1271.8	1105.78	955.688	700.824	743.002	838.849	898.471	656.048	1065.77	974.381	929.639	979.063	1058.89	1118.7	924.276	1102.18	1109.71	979.301	957.556	1046.38	884.093
ENSMUSG00000003534	4034.72	4914.55	4354.31	6625.49	5080.68	4660.75	4374.67	3920.35	4795.59	4685.7	4310.2	5145.75	4271.62	4301.64	4014.05	4828.56	5352.87	5203.37	5776.06	4548.07	5624.53	4631.8	4953.55	5459.87
ENSMUSG00000003541	1199.45	1183.05	898.544	1318.18	1467.47	1252.13	1127.73	1187.27	1317.97	1742.6	815.865	2167.2	2031.8	2788.67	1390.48	1650.35	1910.46	2560.16	1615.85	1947.23	1380.13	2206	1586.99	2586.68
ENSMUSG00000003545	138.029	644.265	117	130	259.306	539.698	259.047	846.152	559.97	253	34.35	370.004	861.306	972.172	800.008	584.004	217	296.031	664.488	1003.67	517.742	682.211	236	442.835
ENSMUSG00000003546	836.162	875.128	815.634	1202.04	968.986	932.519	715.997	792.101	918.134	998.866	700.202	975.973	915.532	936.565	927.335	1004.01	1082.67	1072.06	1071.03	973.431	975.408	991.355	1054.05	1016.71
ENSMUSG00000003549	771.315	817.21	572.644	993.873	894.977	811.579	545.067	724.123	792.192	761.989	501.56	918.062	906.162	835.482	797.911	960.187	767.567	894.168	1079.93	909.141	875.033	1032	854.999	940
ENSMUSG00000003555	12.005	17	7	16	9	9	4	8	9	8	5	10	32	12	30	21	10	6	7	9	32	18	3	5
ENSMUSG00000003559	497.069	361.795	368.445	613.94	510.781	417.854	320.001	396	405.235	448	313.786	516.69	421	401.905	438	412.84	547	496.858	417.008	468	374	433.002	498	441
ENSMUSG00000003573	792.457	912.323	703.529	1211.56	825.78	782.879	889.226	1010.21	1180.64	1094.73	811.26	1081.32	803.685	799.101	797.855	863.372	1033.89	1049.49	1064.79	929.358	1031.91	973.853	1024.34	990.471
ENSMUSG00000003575	1756.64	2088.98	2099.45	2988.92	2447.43	2206.11	1790.12	1625.37	2081.58	2109.07	1827.49	2080.49	1896.12	1803.91	1801.27	2077	2220.43	2174.86	2526.45	2110.58	2473.39	1978.84	2297.55	2375.18
ENSMUSG00000003581	589.867	637.035	559.494	874.525	748	614.324	544.364	532.697	614.254	697	419.057	664.166	614.401	559.001	647.701	643.717	660.997	669.624	687.001	724.907	723.801	598.924	714.215	653.328
ENSMUSG00000003585	35	28	32	47	49	37	45	31	25	42	18	39	21	24	44	44	41	62	39	36	47.448	38	38	35
ENSMUSG00000003604	1019.2	968.821	878.401	1463.02	1308.76	1087.35	817.645	790.926	913.473	1180.62	801.469	1245.19	1136.13	1129.56	1024.8	1221.27	1232.69	960.379	1289.81	1199.99	1160.78	1178.58	1337.11	1120.59
ENSMUSG00000003617	168.179	131	117.008	188.093	286.733	279.09	143.575	209.375	191.001	423.114	78.153	159	259.093	234.311	316.752	210.148	205.155	398.999	154.049	267.047	262.129	146.112	271.079	341.341
ENSMUSG00000003623	1172.11	906.204	943.55	1525.89	1448.08	1183.14	1030.37	1037.1	1220.13	1427.45	867.723	1444.26	1497.4	1314.41	1331.33	1350.33	1379.61	1853.42	1417.39	1473.28	1345.62	1387.43	1473.94	1443.28
ENSMUSG00000003644	1077.24	1082.1	978.168	1590.28	1124.01	1002.46	978.12	968.468	1660.74	1178.97	877.512	1246.63	1159.19	1117.84	1052.07	1292.6	1349.77	1284.57	1458.82	1424.52	1179	1266.88	1292.01	1296.17
ENSMUSG00000003657	0	0	0	1	0	0	0	0	0	1	0	1	0	1	1	0	3	0	1	3	0	1	0	0
ENSMUSG00000003660	6738.56	5505.88	5654.53	9272.22	8182.79	7138.41	5593.36	5416.51	6787.7	7660.04	5392.07	7546.92	8103.88	7287.77	7682.94	7718.26	8147.17	6724.12	8462.46	8149.99	7902.48	8410.64	8713.59	7488.4
ENSMUSG00000003662	1115.13	859.967	814.187	1488.23	1249.33	1022.05	883.396	909.021	1144.03	1148.86	749.02	1323.03	1176.82	1103.61	1176.18	1188.55	1223.46	1125.16	1287.58	1311.24	1138.96	1222.6	1271.62	1177.56
ENSMUSG00000003665	68.049	51.002	68	68.006	204.668	134	57	51	121	182	44	156.058	150	408.216	178.952	190.974	180	380	179	198	204.198	181	130	365
ENSMUSG00000003680	974.358	831.079	754.948	1344.03	1162.01	929.89	719.882	771.569	889.544	996.562	690.564	1036.4	944.018	979.953	881.998	936.972	1234.25	1042.76	1081.57	971.399	955.2	943.123	1017.92	1031.43
ENSMUSG00000003721	571.301	516.386	459.155	770.988	745.98	741.326	508	525.688	668	815	385.776	792.765	749.064	771.077	749.55	683.001	714.001	871.885	731.131	782.086	714.921	781.061	677.487	862.313
ENSMUSG00000003731	2948.83	2794.23	2675.06	4312.44	4090.76	3367.34	2650.61	2720.84	3162.28	3487.83	2269.97	3785.95	3780.57	3572	3594.63	3823.55	3987.05	3480.21	4168.53	3754.4	3835.66	4079.29	4079.18	3826.8
ENSMUSG00000003746	1276.73	1403.05	1042.25	1686.91	2107.97	1799.97	1421.34	1380.12	1650.95	2454.92	1177.01	2260.61	2076.88	1949.11	1825.75	1750.32	1946.82	2466.22	1888.93	2120.18	1932.1	2015.25	2046.34	2558.66
ENSMUSG00000003752	488.729	544.031	476.249	722.712	629.999	520.939	442.399	507.079	523.021	604.01	383.021	656.001	595	679.299	554.412	662	594.291	669.865	785.292	687	634.195	651.999	584.394	730.879
ENSMUSG00000003762	440.678	539.649	371.647	631.913	604.055	517.373	399.262	460.553	542.418	582.077	345.179	557.313	557.301	532.706	444.468	455.488	580.184	563.102	579.341	618.246	552.937	541.149	583.315	642.286
ENSMUSG00000003778	2458.38	2425.07	2355.31	3978.06	3401.97	2838.66	2390.08	2398.87	2946.91	3205.66	1883.1	2892.69	3213.91	3075.7	3182.24	3151.24	3049.85	2721.45	3446.32	3195.55	3252.63	3209.86	3134.99	2845.34
ENSMUSG00000003779	2192.02	1553.08	1533.92	2611.25	1942.48	1751.17	1657.97	1754.76	2182.98	2129.69	1324.2	2235.74	2117.3	2122.8	2174.39	2169.48	2280.63	1721.42	2397.85	2091.18	2089.18	2258.41	2255.32	1783.23
ENSMUSG00000003808	1249.46	1281.67	1102.31	1974.93	1666.45	1446.28	1195.74	1164.77	1544.88	1630.88	1013.08	1822.61	1652.44	1563.01	1591.72	1655	1797.64	1575.6	1727.34	1661.45	1603.84	1726.66	1814.71	1745.94
ENSMUSG00000003809	573.024	502.291	490.362	872.001	735.096	520.538	537.768	521.982	652.964	687.375	494.987	697.126	620.158	546.494	650.049	569.28	701	752.014	632.999	654.939	664.134	588.032	669.43	572.384
ENSMUSG00000003810	3902.07	4417.02	3557.96	5905.42	4819.72	4063.61	3510.41	3357.79	3918.78	4501.54	3084.52	4699.21	4641.34	4431.51	3944.53	4892.44	4974.85	4746.36	5644.46	4389.85	4551.58	4788.2	5205.7	5527.52
ENSMUSG00000003812	225.656	255.098	228.108	313.987	236.387	207.58	185.967	183.244	285.919	224.29	199.108	217.31	206.724	187.921	236.169	207.338	254.296	290.419	244.957	271.803	223.672	207.236	251.743	239.184
ENSMUSG00000003813	1105.04	1144.15	1036.07	1643.06	1330.15	1096.24	1057.92	1001.82	1237.75	1368.48	906.131	1354.78	1242.11	1293.12	1189.63	1315.23	1642.55	1470.13	1440.24	1477.26	1231.86	1367.49	1503.35	1447.8
ENSMUSG00000003814	15655.5	15076.1	13675.6	24046.2	20774.7	16437.9	14746.9	14413.8	18059.7	20079.8	12732.7	20258.5	17441.3	16525.4	16153.7	15872	19470.6	17116.9	17054.2	18139.6	16521.7	16618	19602.4	17002.1
ENSMUSG00000003824	1502.74	1182.23	1083.8	2021.24	1700.74	1317.62	1035.14	1123.98	1260	1512.82	992.207	1626.93	1419.85	1302.33	1394	1392.1	1436.84	895.001	1425.89	1410.69	1452.62	1479.5	1628.11	993.083
ENSMUSG00000003847	5145.48	6124.18	5772.06	8374.34	8958.17	7611.67	5744.46	5945.68	6853.52	9354.84	4941.23	7882.11	8511.67	8237.74	8312.36	8898.03	8199.87	9792.05	10034.4	9409.08	8939.67	9502.08	8675.37	9520
ENSMUSG00000003848	1262.62	1173.13	978.713	1727.59	1492.13	1259.93	1081.25	1211.19	1354.24	1543.3	834.698	1602.25	1469.01	1406.44	1463.45	1575.9	1448.97	1296.91	1524.46	1563.83	1477.53	1576.81	1520.2	1431.52
ENSMUSG00000003849	95.22	142.006	67	142	102.535	113	90.199	66	128.012	95	113.004	103	88	77.538	106	66	126	220	102	109	108	66	113	128.005
ENSMUSG00000003863	12	12	10	12.045	19	16	12	21.664	19	11	10	9	17	18	19	20	9	11	18	21	27	33	18.001	10
ENSMUSG00000003865	1235.6	1371.24	1172.63	1804.01	1902.83	1477.2	1180.9	1347.82	1724.2	1677.07	796.306	1814.83	1418.62	1393.32	1289.1	1256.5	1121.72	896.539	1334.08	1418.29	1372.19	1424.2	1253.6	925.81
ENSMUSG00000003868	2221.07	2024.25	1859.34	3074.09	2531.79	2183.2	2070.42	2307.49	2693.93	2621.7	1661.33	2907.71	2430.82	2354.82	2441.53	2389.31	2408.25	2044.3	2612.75	2498	2329.96	2435.78	2412.07	2168.61
ENSMUSG00000003872	24	18	26	40	30.999	34	18	25	18	29	15	20	20	27.001	41	49.999	45	32	51	30	38	27	27	33
ENSMUSG00000003873	1215.94	1226.45	931.276	1632.32	1331.82	1173.78	1657.67	1668.48	2095.59	1886.87	1257.4	2204.91	1446.02	1309	1252.75	1351.64	1420.09	1253.69	1613.02	1595.9	1398.26	1487.13	1459.54	1491.29
ENSMUSG00000003882	7.936	5.969	2.072	7.311	13	9	9.014	10.018	29.008	8.007	5.063	12	8.003	15	7	9	2	3.001	4	56.026	12	5	5	18
ENSMUSG00000003923	1365.22	1189.23	1169.85	1859.75	1941.17	1505.15	1091.71	1187.99	1382.26	1712.13	969.685	1783.08	1942.42	1751.05	1763.44	1804.57	1822.54	1515.04	1830.65	1846.47	1725.5	1883.51	1898.58	1619.43
ENSMUSG00000003929	478.662	419.006	395.84	676.454	718.262	559	429.752	449.095	510.03	623.205	394.126	635.501	642.376	567.285	582.39	596.067	669	633.944	589.905	667.833	578.132	586	702	612.027
ENSMUSG00000003934	196	195.096	180.899	321.426	278.038	223	184.161	185.004	219.087	229.84	212.256	203.002	190	175	163	143	244	252.431	169	177	202	139	197	217.134
ENSMUSG00000003948	943.364	968.921	885.375	1296.44	1107.88	966.552	816.481	1002.03	1244.21	1179	773.619	1191	1268.21	1091.07	1052.63	1277.73	1324.6	1808.55	1227.46	1298.48	1031.52	1416.06	1175.57	1308.61
ENSMUSG00000003949	97	99	100.002	160	178	135.53	70	76.003	105	112	66	71	145.999	139	138.999	133	143	191	114.003	160	169	128	147	110.333
ENSMUSG00000003955	1183.54	999.044	975.053	1667.74	1689.45	1370.89	1092.06	1119.27	1433.41	1637.34	742.141	1827.98	1309.44	1334.54	1274.14	991.345	1126	905.946	1155.27	1449.53	1271.03	1219.79	1156.3	932.569
ENSMUSG00000003970	18001.4	15244.2	14253.4	23981.9	19717.5	17305.3	14227	14953.3	18568.3	18231.5	11919.7	19738.7	19513.7	18095.8	19446.3	19405.4	19013.8	15954.1	19641.7	19046.3	18704.7	18863.1	19357.2	16601
ENSMUSG00000003974	1	0	1	1	1	1	1	1	0	0	0	0	1	0	1	1	0	0	3	1	0	0	1	3
ENSMUSG00000003992	831.374	714.834	695.442	1134.68	1039.62	849.868	645.54	759.279	847.354	993.188	597.536	873.124	1012.08	943.609	1009.23	979.798	1020.88	928.746	1024.49	1059.75	953.935	1091.84	967.072	930.056
ENSMUSG00000004018	267.811	201.432	187.554	324.737	361.787	254.528	209.472	223.496	247.192	272.377	197.941	276.817	272.238	218.978	285.833	292.064	323.607	279.656	269.098	289.804	297.807	270.088	326.745	239.607
ENSMUSG00000004031	27.001	23.027	34.006	34.031	32	32	22.949	26.007	26.221	54.001	6.786	34.023	18	15	19	26	48	74.014	19	29	25	34	32.008	75
ENSMUSG00000004032	779.305	638.669	602.805	1117.96	855.375	714.332	639.603	653.984	735.316	831.241	604.84	890.008	756.599	667.481	749.415	783.709	929.597	788.771	677.408	792.757	729.259	654.91	877.662	734.222
ENSMUSG00000004035	190.97	119.179	157.077	240.65	168.055	158	135.998	138	165	138.001	153.151	168.001	154	163	190	195.171	247.07	318.555	159.001	142	169	202.007	178	262
ENSMUSG00000004038	3.054	2.033	1.012	4.079	1.041	1.011	0	0	1.009	0	3.064	0	3.038	2.022	2.757	2.03	5.07	3.034	3.049	2.016	4.06	1.013	5.07	2.085
ENSMUSG00000004040	7192.48	7485.77	6053.3	9859.19	9580.07	8245.06	5930.72	5844.1	7350.67	8810.94	5306.43	9423.1	9364.41	9730.75	8116.26	9361.2	9497.88	8390.6	10376.4	9420.91	9010.49	9515.62	10085.1	10615.4
ENSMUSG00000004043	436.722	437.695	435.568	681.701	570.168	530.606	492.902	420.386	497.78	616.535	384.774	528.716	468.365	448.538	503.797	529.177	523.795	564.691	512.175	475.429	605.022	421.85	598.27	557.584
ENSMUSG00000004044	5565.92	5605.68	4658.73	7296.27	5744.48	5347.65	5051.27	5671.64	5978.36	5481.39	4421.04	6103.31	6464.87	5847.41	6250.34	6837	5123.22	5646.56	6970.59	6295.54	6668.53	6823.4	5097.89	5357.48
ENSMUSG00000004054	2047.79	1979.2	1855.95	3126.62	2386.02	2175.6	1751.86	1842.94	2253.82	2026.53	1642.53	2427.69	2125.49	2110.56	2042.64	2423.28	2350.53	1986.02	2722.45	2254.66	2250.9	2295.47	2252.32	2194.93
ENSMUSG00000004056	4260.56	4323.31	3943.63	6219.15	5551.59	4758.18	3628.23	3787.23	4356.52	4980.15	3528.02	5510.45	5049.25	5079.57	4585.12	4786.65	5521.73	5083.49	5494.8	5199.92	4962.36	4916.04	5484.13	5696.3
ENSMUSG00000004069	1457.48	1441.75	1322.1	2206.9	2186.49	1803.7	1351.17	1536	1749.54	1886.07	1445.77	2113.27	1919.57	1767.51	1824.71	1860.92	2054	1895.82	2180.29	2002.54	1996.69	2000.81	2121.01	2050.4
ENSMUSG00000004070	1438.09	1071.36	1075.28	1842.24	1537.23	1285.71	1091.8	1094.76	1346.15	1368.81	961.734	1545.59	1330.24	1360.48	1407.98	1477.34	1557.75	1445.1	1487.69	1471.19	1424.14	1377.27	1585.07	1424.04
ENSMUSG00000004071	2492.81	2422.86	2391.99	3934.35	3248.51	2839.42	2439.23	2274.6	2902.99	3007.88	2192.7	3231.76	2726.39	2667.92	3015.46	2888.56	3235.46	2948.21	3062.24	2976.04	2964.21	2765.52	3157.37	3174.22
ENSMUSG00000004085	945.686	879.1	945.983	1363.82	1438.94	1217.24	1421.7	1427.85	1800.38	2003.55	1213.94	2080.63	1478.52	1295.92	1645.95	1468.98	1085.27	1000.81	1723.47	1550.14	1658.73	1541.21	1368.39	1137.32
ENSMUSG00000004096	1543.38	1268.95	1180.06	2095.24	1913.26	1502.19	1266.73	1403.92	1607.58	1758	1127.19	1917.46	1921.11	1723.48	1728.71	1724.36	1917.86	1637.37	1856.25	1776.21	1744.19	1872.85	1950.98	1732.77
ENSMUSG00000004098	227.059	310.012	242	264.284	306	203	209.839	327.185	299.213	251	165.012	219	229.675	222.628	293.98	315	189	305.028	399.123	200	271.852	287	228	352.015
ENSMUSG00000004099	27986.9	24785.4	22244.8	42780.8	31791.4	26511.4	24223.1	23646.4	29296.9	35972.9	19930.1	34774.5	23736	23257.9	25892.2	28338.4	26385.2	13049.1	26276.2	23006.8	26669.7	26677.8	28607.1	14540.6
ENSMUSG00000004100	1754.69	1700.21	1582.7	2587.39	2310.4	1927.78	1463.7	1723.92	1964.01	2117.58	1335.96	2427.67	2250.13	2047.01	1993.77	2177.05	2373.26	1747.08	2322.58	2277.27	1968.82	2194.75	2359.88	2072.09
ENSMUSG00000004105	1428.5	1561.12	1323.56	2387.41	2125.56	1653.25	1556.91	1401.02	1676.09	2275.22	1168.38	2044.51	1178.84	1303.38	1253.98	1221.87	1893.09	1470	1367.26	1429.38	1290.8	1136.1	1868.61	1549.45
ENSMUSG00000004110	34.328	26.891	32.029	55.372	44.269	44.821	35.152	26.209	28.499	46.924	31.024	29.48	58.205	40.123	38.972	46.076	46.338	41.329	36.058	57.225	50.698	41.466	40.088	31.801
ENSMUSG00000004113	34.124	21.01	19	36.135	40	33.707	50.074	55.1	35.991	37	49.113	61	32	14	40.004	32.787	26.001	45	39.007	32.999	21	26	30	59
ENSMUSG00000004127	404.511	341.021	286.826	509.432	496.242	398.037	323.787	308.491	389.042	509.311	286.505	535.134	500.62	457.283	460.749	511.096	529.509	526.598	526.486	515.252	442.53	521.488	509.079	523.264
ENSMUSG00000004151	197.351	121.999	138	224	164.999	151.033	119	157.413	137.999	188	94	172.707	187.001	163.393	216	270	139.518	220.125	236	177.392	200.686	245.783	189.999	160.91
ENSMUSG00000004187	138.283	145.027	137	234.045	220	184	126.148	138.028	181	180.001	156	165	174	146.033	152	134	214.027	229.789	198.001	180	176	161	194	231
ENSMUSG00000004207	12000.6	12757.6	11648.9	19344.1	15572	12696.4	11784.9	11430.6	14141	15003.8	11111.5	14785.3	12256.9	12349.5	12660.1	12438.3	15751.2	16727.1	13899.4	14611.9	13301.3	12355.6	15148.4	16228.1
ENSMUSG00000004221	1369.23	1144.41	1042.33	1792.66	1665.65	1385.21	1020.6	1131.28	1316.68	1501.01	995.689	1733.92	1782.39	1648.82	1683.02	1694.77	1734.4	1247.4	1939.66	1889.91	1601.67	1874.44	1756.75	1262.46
ENSMUSG00000004231	6	1	11	5	6	13	44	17	10	10	11	12	13	6	6	15	6	25	5	5	12	4	6	1
ENSMUSG00000004233	399.464	354.977	343.242	612.361	443.195	409.753	375.652	329.655	423.689	464.113	274.341	489.382	465.222	398.101	461.8	460.872	486.799	435.902	483.634	492.625	467.047	438.812	488.388	423.63
ENSMUSG00000004263	3711.72	5175.71	4277.21	5881.31	4955.37	4319.31	3937.29	3955.05	4648.81	4518.91	3919.04	4426.44	4298.76	4451.09	3948.13	4842.08	4718.01	5013.02	6205.53	4647.03	5569.23	4701.33	4620.09	5738.54
ENSMUSG00000004264	3794.89	3753.46	3399.8	5618.76	4741.67	3975.32	3427.46	3508.66	4283.09	4346.86	2897.61	4797.77	4453.2	4196.09	4208.46	4458.32	4650.69	4133.11	4506.23	4348.45	4406.95	4399.7	4633.1	4408.61
ENSMUSG00000004266	82.418	56	79.975	120.823	106.94	100.864	67.005	94	612.271	115.882	76.021	100.914	74.999	98.724	95.957	82.832	119.858	116.974	92.882	464.277	72.958	85	89.023	86.952
ENSMUSG00000004267	313.133	317.511	183.087	311.069	312.996	256.306	242.047	286.105	334.977	311	214.345	365	323	321.072	316.001	322.999	314.169	346.998	412.01	348.125	342.002	390.002	329.098	355.995
ENSMUSG00000004268	1863.21	1545.07	1397.98	2419.19	2054.38	1762.3	1355.3	1432.77	1874.73	1874.31	1276.81	2107.62	2063.14	1840.38	1981.9	1994.63	2077.41	1829	2098.19	2133.62	1888.37	2027.22	2082.92	1961.93
ENSMUSG00000004270	804.16	876.421	731.291	1175.02	1082.4	849.386	804.625	682.016	944.171	991.451	742.617	1106.94	942.27	938.627	940.992	973.988	1113.92	1198.26	1026.65	999.709	949.08	933	1060.16	1227.68
ENSMUSG00000004285	1443.93	1173.91	1091.05	1846.98	1549.75	1210.77	1088.89	1130.78	1392.62	1215.35	1008.03	1458.8	1381.85	1256.17	1341.89	1385.79	1559.23	1443.3	1435.18	1515.31	1317.41	1449.54	1537.33	1477.36
ENSMUSG00000004296	3	2	4	7	1	7	1	6.274	4	1	0	2	1	3	1	1	1	2	0	4.008	1	2	2	2
ENSMUSG00000004317	1675.8	1601.64	1351.46	2317.66	2382.1	1963.11	1357.61	1348.75	1712.11	2268.34	1317.37	2373.91	2478.96	2327.58	2118.85	2204.34	2060.78	2064.13	2362.24	2306.36	2065.34	2451.17	2318.47	2144.16
ENSMUSG00000004319	1451.92	1251.15	1321.26	2188.07	2176.15	1741.7	1277.5	1394.53	1629.24	2040.85	1100.94	2108.13	2126.87	1872.89	2047.31	1961.08	1853.85	1789.67	1977.28	2200.58	1829.55	2072.58	1908.61	1619.86
ENSMUSG00000004328	204.265	238	228.009	359.001	345.019	312.001	241	238.021	325.71	311.999	202	326.03	268.001	258.074	282.005	228.999	224	299.999	253.035	250.432	373.002	259	259.653	280.346
ENSMUSG00000004341	27	12.502	16	21	30	31	27	23	26	33	12	32	24	18	25	31	17	25	13	18	25	25	23	3
ENSMUSG00000004344	0	0	0	0	0	0	0	1	0	0	1	0	0	0	0	0	0	1	0	0	0	0	0	0
ENSMUSG00000004347	58.002	35	65.743	82.007	91	84.162	35	42	61	72	28.004	65.007	86	84.001	86	69.019	84.001	75.001	83	81	94.001	72.004	81	88.001
ENSMUSG00000004356	2658.67	2258.41	2195.39	3456.02	3283	2959.14	2586.41	2530.2	3217.51	4074.42	2257.01	4206.59	3751.8	3417.57	3510.68	4037.93	3405.24	3409.26	4022.78	3712.49	3700.18	4039.59	3812.54	3709.94
ENSMUSG00000004359	253.399	174.268	180.937	339.465	216.665	204.561	197.848	205.768	245.396	218.494	135.408	231.226	168.493	159.113	188.987	178.759	181.21	127.742	135.147	155.632	176.158	209.311	179.755	106.088
ENSMUSG00000004360	5.608	10.079	4.005	14.112	11.043	8.978	3.084	7.949	15.95	13.23	5.781	16.038	18.85	13.001	14.136	10.525	9.023	12.966	9.005	7.148	12.051	11.024	16.31	10.872
ENSMUSG00000004364	2985.47	3023.7	2863.76	4652.96	4710.74	3441.7	2736.47	2841.6	3253.93	3944.86	2440.17	4003.89	4517.04	4252.25	3989.65	4384.4	4626.41	4122.68	4632.81	4407.79	4077.56	4544.5	4561.17	4155.84
ENSMUSG00000004366	0	0	0	0	0	1	0	0	0	3	0	0	0	0	0	0	2	0	0	0	1	0	0	3
ENSMUSG00000004371	25.005	34.214	20.845	21.324	43.01	25.375	16.899	30.32	52.042	37.014	7.16	46.164	62.029	106.235	50.4	71.181	50.945	52.566	62.618	49.144	43.384	75.464	30.901	71.306
ENSMUSG00000004383	1366.75	1565.7	1305.67	2109.27	1757.97	1437.86	1282.7	1297.4	1484.26	1648.05	1040.41	1760.21	1951.53	1665.08	1627.88	1817.66	1713.37	1449.31	2276.36	1871.24	1838.65	2008.2	1643.36	1493.44
ENSMUSG00000004393	1295.32	1172.42	1094.98	1833.94	1585.76	1331.11	1154.72	1112.9	1409.49	1519.02	1021.67	1761.94	1587.48	1410.11	1485.29	1585.75	1497.01	1409.4	1719.82	1477.56	1460.11	1598.94	1603.59	1492.02
ENSMUSG00000004394	1612.86	1459.14	1368.21	2407.72	1935.61	1535.08	1422.72	1478	1754.28	1886.71	1247.3	1984.73	1848.02	1701.42	1755.46	1748.41	1944.3	1937.32	1909.73	1837.73	1750.75	1816.97	1971.73	1816.78
ENSMUSG00000004415	519.234	774.678	591.919	1059	991.872	877.955	678.893	540.428	798.041	1040.33	648.188	715.699	411.065	488.402	513.009	396.25	951.172	937.843	452.519	506.327	644.837	350.689	798.385	858.669
ENSMUSG00000004446	313.346	293.539	335.744	529.289	441.397	361.457	364.39	300	433.303	336.839	279.415	390.225	397.138	350	398.376	350	454.523	449.078	391.009	417.109	395.813	357.1	418.491	421.924
ENSMUSG00000004451	1273.74	1167.79	1073.03	1753.47	1405.48	1168.9	1141.97	1192.27	1470.01	1358.49	899.207	1398.04	1302.31	1190.59	1307.8	1328.47	1386.24	1575.52	1326.27	1309.28	1302.39	1279	1246.83	1333.89
ENSMUSG00000004455	5933.66	5787.41	5477.08	9373.72	7990.51	7040.55	5462.4	5745.47	7135.35	7376.89	4664.19	7554.26	7109.87	7098.96	6938.78	6890.18	8072.14	7152.97	7185.32	7429	7361.61	7060.43	7910.35	7394.67
ENSMUSG00000004460	1864.03	1944.17	1630.08	2912.81	2452.52	2013.73	1779.03	1822.6	2098.63	2358.64	1546.37	2641.3	2474.3	2236.55	2147.6	2340.85	2669.76	2541.85	2551.74	2533.35	2186.69	2512.83	2682.71	2694.17
ENSMUSG00000004462	453.856	342.924	339.441	619.269	510	423.218	351.61	376.822	421.045	427.765	298.093	489.443	479.021	400.679	459.002	449.505	516.378	423	482.208	469	463.575	470	489.372	392.001
ENSMUSG00000004473	5	4	8	17	23	12	11	9	34	16	11	20	11	18	15	15	25	49	10	16	20	12	15.001	26
ENSMUSG00000004500	416.135	470.193	383.057	626.753	525.854	494.74	418.861	429.68	503.793	590.082	338	622.459	395.239	390.002	449.956	463.255	573.218	572.268	521.618	513.008	482.181	454.033	550.006	615.994
ENSMUSG00000004508	3469.94	3477.45	3512.17	5272.84	4264.17	3520.27	3303.19	3330.52	3785.08	4112.74	2451.56	3826.36	3843.74	3646.23	3999.51	3995.67	3612.52	3099.93	4109.21	4038.06	4346.94	3766.78	3770.27	3351.17
ENSMUSG00000004530	2552.08	2349.86	2227.45	3607.82	3339.76	2988.11	2240.78	2281.36	2783.68	3007.45	2174.79	3273.19	3253.95	2936.36	3033.45	3150.78	3351.36	2913.03	3494.27	3195.01	3068.77	3035.3	3387.4	3190.57
ENSMUSG00000004535	5678.07	4745.19	4533.25	7683.46	6715.76	5501.27	4732.75	4913.34	5923.7	6931.08	4153.35	7164.64	6795.67	6793.61	6881.42	7041.61	6973.4	6480.18	6893.41	6811.91	6665.95	7238.24	7126.17	6506.78
ENSMUSG00000004540	89	91	66	128	124.731	109	66.049	80.903	116.275	110	75.471	127.042	133	107.787	86	120	145	115	144	128	104	143	178	179
ENSMUSG00000004542	1	2.007	2	2.003	4.232	5.151	5	12.114	11.091	9.484	6	10.813	4.12	10.953	12.545	17.282	13.281	9.338	7.211	8.231	5.785	11.421	6.405	2
ENSMUSG00000004552	6	3	0	9	4	6	9	5	39	7	7	6	4	1	7	3	236.955	8	2	57	3	2	9	7
ENSMUSG00000004558	4204.76	4250.93	4243.27	7029.76	4454.28	3819.43	3997.73	3641.32	4468.44	3945.99	2950.22	3832.39	3263.41	3056.83	4080.44	3935.61	4198.83	3461.21	4340.28	3897.04	4437.02	3731.56	4218.64	2946.27
ENSMUSG00000004561	540.74	544.246	436.374	794.879	615.086	530.301	510.128	537.899	634.804	579.345	372.331	608.807	591.667	553.026	584.463	614.408	570.602	525.847	616.919	569.461	556.733	605.938	597.022	521.566
ENSMUSG00000004562	2374.01	3104.5	2510.25	3670.89	2813.46	2513.69	2309.43	2571.5	2835.97	2786.96	1999.9	2740.38	2284.89	2367.98	2389.78	2750.58	2827.43	3191.14	3457.41	2853.66	2970.55	2751.67	2917.43	3281.28
ENSMUSG00000004565	1669.88	1581.18	1549.53	2597.19	2300.47	1961.67	1314.69	1347.85	1554.78	1676.95	1431.3	1805.92	2221.62	2006.75	2064.44	2170.39	2457.67	2048.02	2532.95	2296.89	2299.56	2357.8	2344.19	2395.01
ENSMUSG00000004567	1048.35	1086.77	1040.98	1642.13	1569.16	1198.74	941.076	927.345	1084.17	1048.96	886.396	1098.35	1391.99	1284.24	1200.76	1148.58	1542.13	1080.87	1482.62	1350.09	1427.62	1342.07	1465.43	1131.54
ENSMUSG00000004568	1526.88	1490.59	1497.12	2275.95	1995.86	1775.8	1359.03	1306.95	1670.68	1700.57	1286.19	1738.17	1729.38	1595.46	1631.64	1770.84	1963.18	1745.44	2133.26	1840.79	1762.4	1813	1916.12	1877.8
ENSMUSG00000004591	2205.96	2164.93	2082.94	3503.37	3314.75	2658.84	2215.89	2132.03	2527.95	3266.9	1811.41	3222.72	3536.18	3135.35	3159.71	3284.85	3242.18	3024.94	3342.49	3349.79	3230.93	3642.01	3154.21	2980.78
ENSMUSG00000004609	9.205	7.097	4.196	11.216	25.064	15.138	19.988	8.866	104.238	17.834	12.291	17.065	14.132	26.606	13.172	8.062	28.016	7.98	7.051	431.117	12.043	10.136	13.792	17.01
ENSMUSG00000004610	1031.43	797.012	924.577	1475.53	1178.86	1013.95	926.927	975.914	1248.52	1069.82	803.842	1112.29	913.585	880.414	977.356	934.989	1123	1163.2	849.564	938.72	1018.86	847.671	1076	917.094
ENSMUSG00000004612	2	0	5	0	2	1	0	2	154.193	0	0	3	1	0	1	0	0	1	0	4	2	0	1	0
ENSMUSG00000004613	0	0	0	0	0	0	0	0	1	0	0	0	0	0	0	0	0	0	0	0	0	0	0	0
ENSMUSG00000004626	1270.76	1328.32	1174.35	2091.93	1664.74	1395.99	1072.14	1193.18	1583.02	1404.3	1240.01	1551.53	1626.97	1472.6	1505.14	1526.18	1819.04	1536.64	1664.87	1791.31	1486.81	1497.14	1697.92	1461.61
ENSMUSG00000004630	5.408	1.065	7.552	5.405	2.124	2.095	4.343	6.483	5.203	3.105	5.264	2.087	3.137	3.247	8.737	2.116	4.145	1.051	4.226	4.261	3.164	2.111	8.337	3.314
ENSMUSG00000004631	790.986	619.629	678.718	1150.37	905.458	755.386	687.513	709.505	819.126	795.638	566.729	873.517	698.427	732.994	761.215	673.349	782.822	914.435	684.491	807.08	782.014	701	718.996	844.672
ENSMUSG00000004633	569.747	501.18	600.399	1067.55	684.838	628.55	659.305	554.953	689.186	806.231	535.029	688.485	469.804	487.625	530.649	542.697	683.717	624.218	509.317	522.429	622.556	427.49	729.178	529.803
ENSMUSG00000004637	306.312	348.932	299.652	533.41	484.939	382.045	324.308	299.807	319.543	438.155	298.761	379.001	355.2	326.627	366.169	316.461	415.658	280.016	400.13	393.399	369.081	304.089	432.946	325.482
ENSMUSG00000004642	3286.6	2389.33	2287.87	4094.85	3534.3	2989.36	2510.96	2538.18	2940.27	3610.53	1957.53	3850.4	3160.9	2865.32	3231.38	3333.24	2888.84	2259.35	2984.42	3065.82	3337.55	3330.7	3111.96	2192.91
ENSMUSG00000004651	178.85	149.991	142.939	203.112	206.914	167.516	152.975	157.789	144.36	214.504	107.945	141.464	186.404	181.295	179.988	163.989	178.53	164.386	225.028	232.509	170.584	202.065	191.47	208.259
ENSMUSG00000004654	0	0	0	0	0	0	1	0	0	0	0	0	0	0	0	0	0	1	0	1	0	0	0	0
ENSMUSG00000004655	300.022	266.865	183.044	264.862	289.031	224	182.948	194.302	338.911	227.307	152.011	256.057	385.023	401.799	429	248	393.961	1093.08	240	408.099	372.841	340	193.139	122.57
ENSMUSG00000004661	418.774	361	367.402	634.97	472.112	427.001	314.008	328.639	380	405	362.088	481.505	506	501.255	475	497.001	494.068	357.287	617.051	594.916	516.001	513.761	515.871	385.04
ENSMUSG00000004665	938.102	846.593	779.063	1442.56	1140.91	1028.87	913.219	1163.42	1532.74	1132.72	698.943	1209.51	994.66	1004.44	976	667.627	922.486	1012.08	721.995	1283	885.015	777.479	658.995	920.988
ENSMUSG00000004667	2161.45	1728.17	1562.43	2843.77	2290.28	2035.42	1592.71	1607.14	2068.41	2167.83	1492.06	2522.18	2269.65	2140.34	2144.52	2184.97	2497.97	2202.63	2420.07	2416.69	2188.88	2384.36	2530.82	2323.45
ENSMUSG00000004668	267.055	223.116	204	409.459	362.965	275	219.002	184.009	537.159	452	162.02	378	291.901	300.183	293.044	314.001	379	237	280.184	545.033	282	335	413.422	213
ENSMUSG00000004677	2368.69	2744.21	2395.36	3658.72	3255.02	2910.55	2386.44	2397.46	3039.72	3287.3	2208.95	3200.62	2908.97	2891.85	2712.25	2943.93	3161.64	2951.67	3580.39	3186.94	3315.7	3084.54	3323.2	3275.98
ENSMUSG00000004698	84.047	74	71	110	131.02	98.999	67.036	78	89.011	130	47	119.131	118	109.008	125	66	76	48	80	113	82.209	121	85	60
ENSMUSG00000004707	8	4	8	10	10	4	3	13	37	4	3	6	4	7	11	10	11	10	10	30	10	5	13	15
ENSMUSG00000004709	11	7.001	9	7	14	1	11	18	23	16	13	15	8	5	14	9	9	15.036	5	13	11	7	11	12
ENSMUSG00000004730	65	45.001	48	63	125	129	56	68.048	89	96	74.583	111	89	65	49	61	66	162	78	149.797	79.006	69	116	136
ENSMUSG00000004748	112	78	109	144	119	91	81.015	106	109.697	104	68	113	81.995	85.254	74	89	148	77	98	97.969	111.282	94	132	101.322
ENSMUSG00000004768	830.68	685.734	684.859	1109.16	1019.16	883.218	707.306	733.92	788.478	1001	556.649	1012.07	965.5	903.923	987.792	988.072	1042	991.033	1046.1	1004.54	941.507	997.765	1053.44	1005.06
ENSMUSG00000004771	2384.38	1952.44	1817.95	3024.7	3046.8	2587.48	1871.73	2083.84	2293.7	2892.51	1727.31	3451.12	3194.61	2937.79	2767.74	3149.71	3313.13	3354.19	2965.95	3070.55	2703.11	3197.88	3221.76	3267.53
ENSMUSG00000004788	976.46	889.695	771.362	1343.82	1141.59	905.776	757.71	826.853	939.591	1027.94	732.629	1104.02	1130.09	1035.29	1027.5	1084.87	1144.46	917.967	1151.4	1109.64	1079.26	1119.03	1171.78	1053.56
ENSMUSG00000004789	3383.73	3231.95	2875.95	4849.56	4248.15	3515.74	3085.95	3186.77	3803.55	4062.69	2763.7	4359.31	4050.73	3860.57	3949.92	4142.66	4101.3	3840.91	4294.28	4062.3	3978.13	4111.62	4344.62	3832.31
ENSMUSG00000004791	97	89.03	116	122.018	136	87	56	97	178	125	74	144.551	121	135.047	103	107.462	127	89	115	149	154	140	160	149.991
ENSMUSG00000004798	1585.69	1563.45	1520.82	2365.59	2275.3	1849.75	1528.78	1412.3	1644.51	2038.9	1289	2070.79	1954.32	1862.41	1866.73	2050.28	2176.17	2081.48	2198.02	2169.58	2035.94	2010.97	2318.34	2087.81
ENSMUSG00000004814	2	0	3	2	38	14	0	10	10	22	1	10	8	1	11	3	1	5	2	46	3	4	1	2
ENSMUSG00000004815	460.856	647.441	515.474	893.291	737.892	653.176	582.828	635.435	806.134	855.299	604.57	888.934	663.112	630.466	736.157	678.534	750.939	773.982	861.615	790.436	798.933	741.232	798.336	813.831
ENSMUSG00000004821	0	0	0	0	0	0	1	1	0	0	0	0	1	0	0	0	0	0	0	0	0	0	0	0
ENSMUSG00000004837	172.467	119.487	103.724	157.5	133.238	137.328	98.078	162.734	168.022	186	100.214	155.071	127.018	142.075	126.348	169	163.144	179.039	199.001	205.07	128.003	150	148.667	129.467
ENSMUSG00000004842	49.426	37.286	22.752	49.147	125.776	68.088	13.614	42.945	30.121	74.298	16.55	89.665	74.814	91.391	107.505	99.687	113.87	96.585	113.018	130.417	86.469	116.828	140.355	108.35
ENSMUSG00000004843	984.637	1062.16	942.119	1666.82	1587.66	1298.02	1001.07	1056.02	1176.04	1477.15	827.226	1429.27	1430.63	1295.81	1345.86	1279.78	1497.08	1410.54	1310.08	1414.2	1248.91	1394	1440.8	1433.88
ENSMUSG00000004846	2254.89	2663.12	2038.9	3185.91	2688.69	2409.9	2187.87	2219.64	2842.7	2861.04	1659.29	2960.79	2538.76	2413.97	2446.47	2340.44	2722.05	2906.49	2739.28	2730.99	2620	2586.77	2697.33	2969.35
ENSMUSG00000004849	1038.6	935.005	783.288	1343.71	1127.54	917.402	756.589	906.073	1026.58	1010.9	700.822	1160	1056.06	936.517	976.938	945.08	1187.63	1265.73	1047.72	1013.04	934.572	1032.95	1140.78	1168.45
ENSMUSG00000004864	390.998	426.94	377	779	734.73	513	418.433	424.947	558.783	703.181	429.694	667.439	462.022	400.292	459	419.119	599	692.236	472	632.988	432.05	396.197	582.009	614
ENSMUSG00000004865	4070.49	3861.64	3583.89	6097.52	5235.39	4316.62	3442.82	3695.95	4579.81	5046.81	3175.39	5089.41	5013.57	4712.6	4873.08	5061.47	5289.85	4426.72	5326.15	5211.01	4930.82	5135.86	5654.03	4822.39
ENSMUSG00000004872	0	0	1	3.006	0	0	0	0	0	0	0	0	1	2	1.001	0	0.931	0	1	0	0	0	1.989	0
ENSMUSG00000004880	1428.21	1315.71	1067.59	1827.01	1825.75	1488.63	1179.98	1262.94	1951.81	1794.45	855.066	1942.91	1813.46	1622.58	1853.03	1787.29	1770.14	1512.92	1765.74	2196.36	1754.02	1793.44	1803.28	1525.8
ENSMUSG00000004885	31	33	36	54	35	35	44	46	33	40	39	36	40.999	58	40	63	36	47.206	43	40	33	41	39	16
ENSMUSG00000004891	1641.73	1539.24	1303.49	2220.43	2128.47	1716.4	1262.89	1709.73	1710.62	1876.01	1264.27	1890.2	1950.2	1933.6	1810.04	1783.2	1848.77	1729.06	2312.76	1991.15	1918.07	2202.65	1868.28	1682.87
ENSMUSG00000004892	143	171.68	237.529	372.008	341.382	322.01	227.19	183.177	217.181	265.021	263.017	276	281.315	221.439	245	257.115	386.761	148.002	338	309.98	291.224	242.001	356.026	140
ENSMUSG00000004894	1	0	0	0	2	2	3	1	2	3	3	0	1	0	2	0	1	1	2	2	0	1	1	0
ENSMUSG00000004895	1458.97	1554.48	1410.42	2217.5	1827.07	1461.01	1365.18	1391.36	1547.26	1678.11	1137.72	1689.44	1570.17	1651.29	1506.1	1641.92	1810.62	1623.99	1958.37	1676.48	1697.26	1739.4	1728.55	1584.87
ENSMUSG00000004896	646.724	672.368	642.953	1118.42	853.958	807.671	619.704	652.432	810.887	812.406	602.228	750.921	793.244	723.91	794.791	747.146	848.639	784.271	790.995	865.25	783.447	697.722	811.705	797.043
ENSMUSG00000004897	7649.48	7451.19	6216.33	10222.9	8606.47	7009.86	6436.9	6411.27	8014.44	7769.91	5578.86	8706.06	9111.82	8178.93	7981.96	8340.16	8778.3	8213.93	8996.06	8919.59	7968.62	9027.87	8913.48	8722.93
ENSMUSG00000004902	38	25	30.007	57	49	48	42	44	48	53	32	46	41	34	41	41	46	33	40	33	42	34	65	36
ENSMUSG00000004929	1566.24	1437.22	1326.84	2233.49	2002.04	1631.97	1389.15	1415.61	1710.89	1832.79	1309.59	2006.22	1828.99	1714.5	1592.01	1776.81	1796.69	1464.4	1970.01	1769.02	1850.72	1781.44	1845.85	1702.93
ENSMUSG00000004931	993.815	1059.52	811.862	1344.32	1189.13	1158.95	903.198	908.264	1149.96	1056.21	744.531	1253.59	1189	1056.23	1021.34	1104.91	1164.39	1167.77	1249.76	1182.75	1136.68	1263.05	1170.06	1303.12
ENSMUSG00000004933	61.014	94	83.305	119.225	121.999	109	58.999	59	105.999	94.034	84.02	108	157.001	99.964	103.995	126.387	111	85	155.028	119	130	157	126.001	118.999
ENSMUSG00000004934	1141.36	1169.02	1008.61	1687.57	1525.52	1310.3	1004.54	1034.07	1168.06	1276.66	857.104	1381.71	1376.66	1350	1286.66	1448.2	1428.65	1080.59	1621.56	1418.54	1588.15	1384.3	1512.34	1191.31
ENSMUSG00000004936	3730.86	3631.95	3197.62	5732.97	5034.15	4168.59	3487.91	3502.9	3998.23	4978.36	2653.87	5434.4	4679.08	4564.58	4671.61	4993.43	4907.43	3814.78	5043.48	5071.6	4531.92	5193.69	5099.19	3972.21
ENSMUSG00000004937	2576.1	2574.11	2245.35	3804.44	3080.22	2727.39	2161.64	2346.56	2670.01	2694.51	2055.67	2959.76	2815.23	2904.1	2659.68	2986.2	3281.91	2551.45	3248.78	2949.48	3002.6	3093.39	3193.5	2890.59
ENSMUSG00000004939	9.225	7.018	7.167	9.445	10.943	2.911	6.099	3.678	10.12	15.641	5.01	7.548	10.106	16.577	8.454	19.542	3.07	10.109	15.762	8.536	11.316	10.77	8.695	10.345
ENSMUSG00000004945	654.697	550.494	554.618	885.362	818.405	650.098	565.757	615.65	687.311	708.983	520.891	756.22	654	622.001	671.314	618.007	792	663.446	607.982	647.796	696.538	625.173	660.914	604
ENSMUSG00000004947	3567.38	3268.76	2826.32	5198.66	4068.33	3322.84	2943.84	2781.28	3533.8	3570.14	2422.62	3830.45	3244.51	3222.92	3369.88	3642.82	3503.53	2280.92	3805.18	3427.87	3533.07	3576.11	3566.94	2695.16
ENSMUSG00000004948	20380.6	17678	13806.5	28226.2	22263.7	18116.3	15869.1	15414.4	18925.8	22278.8	12526.3	25093.8	16943.2	17195.7	17551.3	19326	18602.2	9138.86	19724	17218.9	16412.1	18630.6	20575.7	10302.9
ENSMUSG00000004951	625.053	817.351	447.472	829.251	1108.13	924.99	620.906	622.617	915.76	1087.04	766.036	1049.21	1247.61	918.734	908.389	671.985	874.978	1411.59	779.703	923.044	702.597	846.05	838.865	1164.91
ENSMUSG00000004952	922.05	840.002	784.47	1371.07	1042.15	905.705	925.182	946.71	1011.5	1103.75	708.851	1238.15	794.201	718.238	902.569	854.093	791.999	627.571	806.587	846.592	867.667	741.989	924.02	591.816
ENSMUSG00000004961	46	55	40	51	64	61	42	44	57	51.003	37.001	56	44	49	56	43	44	38	41	47	50	49	39	27
ENSMUSG00000004980	20015.9	17816.1	17191.5	28090.8	27611.7	23105.4	17328.2	19361.9	22543.6	27451.9	15141.5	29530.4	29079.9	26810	26386	28412.2	28544	28357.9	26346.6	27103.8	24325.2	28196.7	29669.2	26783.6
ENSMUSG00000004988	9	4	6	2	10	3	3	10	10	11	6	5	8	10	8	9	9	14	9	8	4	7	6	10
ENSMUSG00000004994	649.162	491.327	453.096	780.304	645.447	636.92	407.119	446	594.923	559.999	483.962	612.263	646.021	572.971	553.107	621.094	634.435	421.293	658.234	647.45	581.398	629.165	616.775	459.448
ENSMUSG00000004996	709.797	791.087	711.405	1268.44	951.202	853.118	750.207	745.185	959.662	989.434	666.995	1113.82	911.092	912.648	1012.65	1096.29	1029.07	966.136	1116.85	999.408	977.821	982.058	1058.19	931.085
ENSMUSG00000005034	2425.9	2552.88	2263.4	3681.1	3717.11	3375.93	2395.06	2339.34	2778.06	3323.35	2072.92	3257.19	3418.17	3319.33	3052.94	3097.01	3781.64	3529.04	3482.23	3292.08	3326.07	3331.84	3889.42	3710.48
ENSMUSG00000005043	285.755	333.079	316.663	489.191	402.041	302.943	326.545	285.082	366.428	332.617	332.25	355.226	368.34	361.372	305.056	444.292	469.26	417.22	499.449	421.708	420.178	369.9	423.2	440.737
ENSMUSG00000005045	49	51	39.892	71	89.013	109	86	83	99	123	66.099	141	78	74.039	92	79	63	42	76	78	83	94	82	86
ENSMUSG00000005054	945.292	735.462	592.649	1168.59	1020.84	815.903	743.606	725.123	987	1028.31	723.341	1078.82	948.532	856.543	858.564	780.969	1043	1220.37	861.998	970.254	911.94	903.983	987	1166.42
ENSMUSG00000005057	190.01	237.258	149.003	280.267	220.031	211	184.046	181.138	298.809	242	143.02	250.007	200	292.931	203	260.001	241	229.015	281.096	254.003	233.166	220	248	245
ENSMUSG00000005069	1771.09	1988	1659.28	2736.79	2361.13	2139.03	1543.21	1623.26	2002.95	2231.52	1342.83	2397.92	2244.33	2150	2170.76	2302.24	2365.21	2275.49	2643.83	2284.5	2202.01	2214.48	2322.92	2367.59
ENSMUSG00000005078	945.297	677.923	744.153	1306.22	1167.13	932.905	720.745	749.741	816.815	1048	700.542	1136.56	1036.52	961.084	1080.55	971.472	1188.82	1052.77	1086.93	1138.62	922.924	988.406	1124.68	927.693
ENSMUSG00000005087	1402.81	1419.69	924.356	1524.64	2322.64	1680	1074.25	1257.03	1945.98	2275.65	973.306	2692.36	2629.85	2295.59	1993.34	1759.07	1806.95	3219.6	1885.71	2640.74	1846.56	2247.41	2489.98	4038.18
ENSMUSG00000005089	12.791	11.594	14.779	11.758	25.039	29.796	12.552	25.957	10.16	12.802	12.304	27.899	18.723	32.311	30.014	26.2	24.744	29.484	28.581	33.779	42.586	20.002	31.145	49.182
ENSMUSG00000005102	955.547	1055.16	1006.02	1707.12	1446.85	1287.09	1012.49	921.571	1243.69	1414.43	856.718	1362.66	1246.81	1248.93	1313.99	1337.53	1423.95	1233.15	1304.02	1290.59	1261.58	1303.31	1377.37	1331.44
ENSMUSG00000005103	3824.24	3403.94	2926.86	5122.54	4364.24	3628.89	3350.32	3614.22	4651.09	4626.14	3321.53	5411.96	4839.19	4497.19	4187.05	4486.5	4798.85	5074.03	4716.57	4988.82	3931.93	4934.41	4579.27	5106.55
ENSMUSG00000005107	21	23	22	43	27	21	38	46	81	53	36	39	24	23	27	17	30	29	26	57	20	29	29	27
ENSMUSG00000005124	1007.99	1076.81	671.337	1161.79	943.058	887.762	772.047	955.769	950.02	1035.01	497.405	1242.08	1491.08	1307.37	1185	1357.12	1019.78	1231.73	1440.2	1274.81	1038.53	1702.37	1232.45	1036.48
ENSMUSG00000005125	721.607	807.548	591.04	916.524	1249.88	1059.45	702.26	928.279	1046.75	1161.36	431.607	1100.74	1010.51	1091.35	983.415	660.985	650.145	1478.05	707	1115.38	1034.76	841.998	796.996	1069.7
ENSMUSG00000005131	98	115	106	129	158	124	122.206	122.197	172.215	171	145	187.969	160	137	124	123.047	167	134	137.031	162	133	148	197	155.212
ENSMUSG00000005142	953.942	1238.42	1198.02	1846.24	1365.03	1178	1211.14	1047.26	1564.64	1416	1034.35	1276.99	1184.94	1178.36	1320.07	1322.1	1439.71	1241.99	1489.71	1561.81	1503.34	1291.05	1489.4	1178.08
ENSMUSG00000005148	40	57.017	34	61	67	65	77	49	73.171	81	75.021	79	108.896	88	84	121	90	124.027	131	158	92.217	111.121	76	138.999
ENSMUSG00000005150	328.005	279.441	260.643	518.188	449.99	394.027	300.975	301.39	426.486	402.848	292.875	473.55	400.418	409.004	404.757	443.231	446.818	416.904	466.409	386.125	389.209	417.564	433.951	389.734
ENSMUSG00000005161	6366.84	5112.03	4685.78	8509	6460.34	5454.9	5029.54	5050.01	6153.6	6405.35	4102.51	7155.24	5472.41	5138.64	5510.5	5603.56	6804.07	5494.58	5654.77	5781.46	5593.92	5597.39	6165.66	5290.97
ENSMUSG00000005198	4816.94	5823.21	5418.24	6858.22	6852.44	5813.31	5277.1	4921.3	5669.78	6360.34	5024.19	5748.91	6470.28	6188.93	5266.27	6999.35	6652.38	6642.7	9412.81	6838.47	8863.34	7634.82	7243.84	8181.3
ENSMUSG00000005202	253.372	208	290	476.729	292.331	284	249.976	277.329	334	215	196.998	210	184.482	181	250	214	182	108.004	170.077	187	322.014	145.767	244.962	91
ENSMUSG00000005204	2779.28	2613.99	2539.13	4269.48	3504.48	3094.49	2394.8	2462.88	2982.63	3212.35	2322.84	3318.65	3510.05	3286.93	3270.93	3491.39	3684.13	3451.78	3733.04	3463.75	3542.16	3537.76	3833.2	3614.6
ENSMUSG00000005220	25	15	23	47	31	34	30	48	27	37	18	41	63	53.996	65.009	50.004	31	30	48.01	51.117	65	71	54	36
ENSMUSG00000005225	1662.59	1699.35	1788.69	3060.47	2885.67	2369.8	1591.11	1553.21	1817.8	2234.39	1475.68	2299.79	2341.03	2234.97	2439.61	2484.51	2795.65	2080.06	2664.28	2459.91	2421.51	2321.9	2817.98	2254.4
ENSMUSG00000005232	10	5	5	14	17	6	6	10.067	13	11	12	9	10	12	18	18.001	7	2	12	13	10	12	17	2
ENSMUSG00000005233	666.585	449.527	497.474	824.596	765.522	584.863	526.588	620.307	726	777.521	497.253	803.078	779.622	781.122	728.232	733.468	844	629.046	776.732	768.357	720.788	785.103	830.169	668.095
ENSMUSG00000005237	45.144	41.166	39.119	64.158	85.304	65.588	66.25	79.276	62	66	81.259	87.154	88.053	95.18	82.285	94.926	56.375	73.122	96.258	105.419	95.573	99.341	89.477	53.155
ENSMUSG00000005251	179	114.029	132	205.126	201	177.369	307.931	331.574	331.611	370	424.984	503.035	237.684	214.408	195	206.065	185.577	197.852	224.001	223.033	186.003	231	220.05	183
ENSMUSG00000005262	1355.35	1170.63	1164.89	1775	1678.09	1438.39	1130.95	1132.21	1381.77	1568.98	994.983	1681.51	1568.13	1528.46	1598.13	1571.64	1643.71	1646.41	1658.83	1597.85	1508.25	1664.5	1633.13	1531.85
ENSMUSG00000005267	178.406	135.981	128.614	219.016	190.084	177.977	168.676	169.744	198.034	211.732	107.384	220.199	213.725	208.135	218.65	230.74	209.891	189.903	193.287	214.16	211.941	200.975	196.063	204.197
ENSMUSG00000005268	475.066	407.533	523.255	752.806	878.764	717.224	631.475	512.632	715.313	1011.2	432.028	670.1	575.897	556.39	808.878	601.579	539.409	575.162	598.177	621.751	860.561	550.761	797.106	557.347
ENSMUSG00000005299	1428.1	1344.71	1215.46	2108.44	1796.03	1567.76	1252.21	1264.14	1548.02	1579.29	1140.56	1833.38	1755.18	1709.46	1501.12	1719.02	1976.4	1956.23	1958	1842.06	1722.53	1799.22	1958.52	2085.62
ENSMUSG00000005312	3041.63	3200.58	2755.7	4618.89	4404.66	3593.18	2836.55	3019.86	3367.52	4071.88	2421.72	4386.22	4075.35	3987.63	3678.7	4266.51	4328.88	3894.41	4279.25	3877.4	4009.25	4290.23	4346.81	3934.13
ENSMUSG00000005320	115.187	199	208	268.717	176	160	140.988	126	147.001	147	96.074	113	87	98	104	99	165	155	99.015	108	129	83.356	142	124
ENSMUSG00000005338	20.002	13	10.999	32.682	21	28	10.999	18	24	18.999	11.019	20	11	19	15.041	22	22.058	49.001	16	19.326	25	16.999	25	45.999
ENSMUSG00000005339	0	0	0	0	1	0	0	0	6	2	0	0	1	0	0	1	0	0	0	0	0	0	0	2
ENSMUSG00000005354	2548.11	2160.79	1923.87	3555.68	2903.11	2405.79	2120.68	2209.48	2574.74	2517.97	2002.98	3071.39	2792.55	2463.82	2492.48	2568.88	2787.55	2357.95	2867.57	2688.51	2508.05	2728.32	2981.52	2505.64
ENSMUSG00000005355	1	0	0	0	0	0	2	2	8	0	2	1	1	0	1	0	0	1	0	2	0	0	0	0
ENSMUSG00000005357	93.004	88.486	91	159	130	106	79	80.016	90	168	45	91	121.515	82.244	118	110	120	69	109.027	119	94.758	97	80	74
ENSMUSG00000005360	216.31	243.293	199.804	370.452	468.831	421.693	218.852	197.302	302.078	388.708	194.404	384.668	259.54	315.121	305.616	229.078	420.714	444.538	239.932	319.45	298.58	178.696	404.257	473.61
ENSMUSG00000005362	1298.89	1022.03	1099.41	1888.79	1813.33	1544.28	973.16	1066.74	1213.34	1539.15	939.486	1717.16	1778.77	1658.46	1626.25	1696.43	1793.2	1352.11	1634.14	1752.87	1555.91	1730.52	1806.99	1349.16
ENSMUSG00000005364	1.001	1.006	0	6.844	1	3.009	2.032	0.996	1.017	1.002	5.274	0	1	1.153	2.538	2.001	0.993	3.365	2.001	3.077	0.997	2	2.012	3.043
ENSMUSG00000005370	2872.87	2413.16	2551.58	4096.11	3528.26	2850.65	2418.69	2313.77	2985.78	3315.99	2240.39	3360.86	3096.25	2946.2	3136.32	3312.7	3408.15	2777.66	3367.26	3273.57	3245.2	3094.17	3476.61	2866.93
ENSMUSG00000005371	1875.04	2163.52	1952.14	2908.57	2865.42	2282.93	2054.91	1982.91	2115.79	2819.52	1522.44	2652.24	2556.57	2572.05	2427.16	2573.05	2760.07	2779.11	2984.21	2812.27	2787.48	2872	2839.64	2671.11
ENSMUSG00000005373	323.104	368.526	376.995	686.334	546.252	530.617	309.95	350.999	380.009	405.033	334.1	404.809	446.998	393.238	431.477	420.756	504.487	351.952	519	437.706	572.001	432.999	560.978	260.02
ENSMUSG00000005374	1232.52	1229.13	1136.84	1803.57	1861.11	1548.38	1138.13	1201.48	1474.83	1727.06	886.362	1761.87	1569	1621.57	1575.47	1415.71	1514.13	1251.07	1703.69	1684.6	1566.52	1637.86	1668.79	1430.5
ENSMUSG00000005378	734.653	690.384	631.795	1075.47	839.659	786.769	661.591	709.562	810.279	891.817	588.546	1026.34	937.77	798.816	851.322	942.818	984.953	1070.76	970.285	888.58	889.416	953.535	996.865	1077.17
ENSMUSG00000005397	12586.9	14719.6	12342.1	18960.9	18594.1	16266	13638.5	12444.1	14547.7	20984.4	10591.4	18448.4	15689	16181.6	15581.3	17588	17843.7	18284.9	20278.9	17515	17030.6	16866.3	20111.6	18883.6
ENSMUSG00000005410	2511.28	2050.51	2038.97	3596.79	3027.76	2557.93	1942.12	1920.51	2488.97	2542.04	1706.34	2748.61	2684.84	2651.33	2564.68	2818.12	2973.08	2054.46	2727.72	2667.38	2639	2717.23	3029.84	2232.51
ENSMUSG00000005413	2498.9	3350.47	1592.41	3635.89	1597.63	1474.77	2055.48	2412.81	2507.37	2279.17	1908.74	2407.43	1555.38	1991.55	2021.65	2447.59	2699.48	1750.26	2296.42	3891.59	1848.34	1859.75	1946.04	1749
ENSMUSG00000005417	9515.39	10522.2	9629.77	15374.5	12934.9	11050.7	8994.26	9030.85	10715.7	11997.8	8381.59	11959.3	11261.9	10677.4	10505.5	10807.5	13126.2	12948.1	12927.2	11511.2	12211.6	11373.5	12872.3	13441.9
ENSMUSG00000005442	6071.65	7229.41	6297.17	9203.1	7708.33	6616.65	5850.36	5924.17	6906.31	6619.31	5737.57	7104.64	6501.65	6500.78	6015.06	6549.21	6973.39	6250.4	8564.21	7007.99	8260.16	6833.42	7166.81	7072.63
ENSMUSG00000005447	1379.4	1187.64	1001.87	1841	1627.52	1398.81	1088.58	1057.18	1369.9	1358.76	947.466	1571.49	1422.23	1362.23	1370.28	1422.05	1536.96	1312.55	1466.67	1479.74	1441.22	1440.73	1598.04	1407.83
ENSMUSG00000005465	122.117	147.606	118.066	205.011	184.018	187.539	127.509	119.635	160	171	134.036	153.633	103.003	142	133	91.505	186	197.042	137	143.014	132	107	175	209
ENSMUSG00000005469	1805.46	2037.52	1821.07	2820.93	2394.71	2077.42	1833.58	1944.42	2174.33	2225.63	1680.47	2259.73	2076.81	2089.3	2039.86	2235.34	2487.79	2377.98	2401.05	2285.19	2194.62	2134.66	2375.05	2314.51
ENSMUSG00000005470	746.177	558.642	512.013	871.731	739	636	476.12	520	677.672	629.633	436.385	706.318	634.964	629.001	568	674.117	665.523	438	650.836	708.02	641.063	705.906	752	528.005
ENSMUSG00000005474	0	0	0	0	1	0	0	0	0	0	0	0	0	0	0	0	0	0	0	0	0	0	0	0
ENSMUSG00000005481	1407.78	1257.03	1103.56	1942.37	1553.91	1405.35	1202.1	1219.17	1620.71	1506.16	970.465	1753.97	1814.71	1620.07	1572.37	1684.41	1641.72	1633.08	1734.7	1717.51	1492.11	1796.31	1656.94	1700.73
ENSMUSG00000005483	2678.3	2568	2209.04	3758.13	3423.34	2880.65	2188.62	2306.72	3190.4	3025.63	1737.58	3532.72	3174.07	3165.54	2916.01	3058.61	2920.98	2640.7	3167.31	3035.68	2715.08	3271.79	2927.25	2865.31
ENSMUSG00000005493	1169.31	926.166	828.109	1490.24	1306.12	1155.35	937.852	884.936	1156.04	1359.65	661.739	1422.96	1077.91	992.622	1050.78	1093.03	1137.85	604.88	1023.13	989.083	974.809	1199.49	1211.62	680.064
ENSMUSG00000005501	1506.28	1425.99	1379.06	2361.61	2143.44	1612.98	1466.6	1542.27	1787.26	2126.68	1260.81	1954.24	1875.06	1659.87	1938.95	1793.91	1939.74	1963.74	1911.39	1896.48	2005.86	1817.21	2024.6	1851.05
ENSMUSG00000005503	371.001	327.242	282.47	532.489	372.93	300.06	318.992	334.221	332	354.421	213.995	449.001	265.799	271.279	373	347.533	254	27	327.406	313.989	338	317.093	252.032	34
ENSMUSG00000005505	648.693	517.637	518.51	861.29	718.565	611.25	498.272	539.944	660.47	651.966	410.944	777.309	674.406	644.282	721.208	750.22	810.54	720.288	709.552	692.685	675.672	718.919	742.149	658.975
ENSMUSG00000005506	4053.63	4256.64	3927.16	6130.64	6150.56	5323.69	4099.34	4231.28	4874.06	5924.59	3522.9	6147.5	6104.21	5640.07	6043.36	6082.51	5930.28	5717.69	6079.28	5986.28	5530.98	6185.11	6310.2	5909.61
ENSMUSG00000005510	1649.36	1385.46	1325.79	2335	1867.54	1573.64	1347.16	1354.83	1663.27	1732.38	1238.54	1892.92	1650.09	1589.11	1741.53	1604.62	1902	1687.68	1683.89	1809.93	1629.4	1653.79	1903.55	1645.93
ENSMUSG00000005514	1486.38	1631.16	1425.71	2195.82	2031.18	1716.07	1406.63	1452.25	1743	2160	1291.36	2010.97	1886.51	1881.76	1640.41	1998.06	1947.24	2269.13	1958.96	2061.36	1900.07	1879.49	1988.69	2284
ENSMUSG00000005533	2458.31	2912.17	3178.13	4015.43	3658	3724.61	2862.34	2650.09	3270.11	3569.51	2456.57	3212.77	3689.18	3724.09	3571	3967.12	3104.44	2293.92	4801.23	3561.84	4349.28	4099.84	3163.11	2625.26
ENSMUSG00000005534	2437.24	2806.85	2575.19	3650.25	3900.66	3395.21	2684.35	2611.15	3101.86	4060.02	1845.13	3726.85	3760.39	3658.77	3969.86	3670.76	3306.8	3418.72	4292.65	3911.81	3974.45	3779.68	3526.01	3543.66
ENSMUSG00000005540	4.106	2.122	7.132	3.885	4.554	4.003	7.863	4.908	12.077	11.541	10.651	4.003	4.699	1.01	5.24	6.013	7.748	6.624	6.022	9.783	4.387	3.005	7.569	6.797
ENSMUSG00000005547	2	0	2	1	0	1	0	0	2	1	1	1.998	1	0	0	0	0	53.489	0	1	0	0	0	1
ENSMUSG00000005553	89	86	91	166	176.207	116.999	63	94	85	91.002	136	108	161.999	149.201	135.999	144	149.001	112.001	148.992	133.009	139.141	154.005	156	122
ENSMUSG00000005566	9131.42	9956.77	9216.84	14248.8	11235.9	10120.8	9083.52	8387.4	10154.9	9916.93	7170.9	10744.4	10505.3	10172.9	9704.65	10938.4	11189.1	9449.9	12523.7	10611.7	12029.9	10974.4	11129.6	10464
ENSMUSG00000005575	2296.86	2437.38	2174.4	3365.07	2780.36	2595.61	2066.82	2155.74	2607.12	2525.67	1991.5	2958.11	2775.65	2614.93	2582.33	2807.39	3035.68	2838.01	3125.67	2778.96	2752.8	2874.99	2931.36	3158.78
ENSMUSG00000005580	557.535	622.201	620.982	991.466	834.636	736.237	581.023	502.452	695.857	851	495.446	705	637.453	627.106	719.002	777.607	730.232	511.002	805.106	687.279	780.006	696.001	690.658	541.098
ENSMUSG00000005583	359.127	353.656	368.309	536.019	571.966	481.128	367.985	402.506	434.002	552.706	244.394	520.998	501.042	482.147	593.514	537.237	427	450.001	471.286	528.066	534.024	534.003	448.122	358.001
ENSMUSG00000005609	2761.44	2743.82	2802.48	4580.51	3739.84	3367.19	2833.95	2800.57	3213.9	3886.37	2442.34	3453.52	3234.24	3149.11	3554.49	3510.06	3651.96	3259.16	3536.72	3560.91	3499.36	3265.37	3796.66	3271.82
ENSMUSG00000005610	20902	19562.5	17863.6	29645.9	28994	23723.4	18866.2	18808.9	23385	27423.7	16039.4	28037.2	29435.4	27446.8	26930.9	29599.4	29205.5	28750.4	29192.6	29129.6	26493.3	29734.3	29959.1	28784
ENSMUSG00000005611	844.302	970.878	1203.63	1855.35	1495.14	1184.93	1011.39	1016.04	1460.11	1314.56	822.786	881.341	587.004	693.339	795.987	688	988.812	891.775	728.498	718.03	968.421	542.001	855.759	743.016
ENSMUSG00000005615	1612.96	1439.63	1168	1926.31	1822.5	1452.79	1221.4	1357.29	1610.13	1831.83	1061.42	2178.5	2229.31	2069.77	1926.91	2442.84	1922.11	1905.42	2284.64	2135.98	1782.75	2459.32	2164.62	2110.76
ENSMUSG00000005621	3192.07	3445.75	2971.79	4818.41	4002.26	3363.17	2952.64	2772.38	3337.13	3618.8	2356.72	3585.36	3294.65	3181.48	3338.88	3617.08	3534.3	3047.68	4093.66	3508.68	3930.88	3630.15	3791.21	3223.32
ENSMUSG00000005625	4566.81	3775.49	3459.56	5836.04	4771.38	3981.93	3268.98	3509.24	4086.27	4177.59	3042.62	4668.91	4883.35	4606.58	4508.39	4656.23	4703.2	4157.42	5057.24	4883.95	4371.02	5016.59	4869.45	4443.39
ENSMUSG00000005628	12.999	13	9	15	7	10	4	4	7	5	8	9	9	8	6	8	6	8	6.001	10	10	10	6	5
ENSMUSG00000005640	34	30.004	52	63	102	87	91.016	146.999	190	183	217.003	228	98	99.261	77	60	74	12	119	111	102	105.011	64.015	18
ENSMUSG00000005649	0	1.314	2.019	0	5.699	2.032	2.023	0	2.003	4.004	1	7.001	4.724	4.089	3.001	5.026	4.032	0	6.973	4.742	3	3.792	3.989	0
ENSMUSG00000005656	2368.27	1870.82	1859.28	3288.49	3211.49	2556.18	1805.43	1814.75	2287.23	2709.74	1746.1	3062.11	3063.88	2758.19	2772.79	2769.97	3092.67	2734.79	2788.58	3021.57	2678.52	2970.93	3008.48	2736.14
ENSMUSG00000005667	944.855	886.825	732.361	1317.64	1527.69	1284.48	703.393	829.622	1046.06	1170.54	570.011	1490.19	2032.98	1485.47	1301.69	1633.76	1194.44	1104.38	1431.5	1472	1268.34	1716.56	1521.3	1364.51
ENSMUSG00000005672	6414.97	5478.85	5342.7	8936.3	9642.86	7684.05	4957.13	4849.16	5749.73	7792.95	4986.17	8134.52	8568.63	8126.25	7608.09	7965.42	8802.41	5746.29	9408.58	8792.66	7788.78	8798.22	9435.41	7188.39
ENSMUSG00000005674	458.653	482.965	377.046	743.841	538.594	480.862	427.383	453.016	496.496	558.145	408.451	655.327	547.306	540.765	497.81	578.248	617.164	757.286	551.803	543.349	509.1	494.046	587.271	651.69
ENSMUSG00000005677	6.514	1.254	0	8.825	2.612	7.133	4.095	9.848	14.504	8.861	11.461	7.672	13.748	9.333	9.189	9.87	6.731	2.875	11.262	9.559	7.036	14.989	2.699	4.304
ENSMUSG00000005681	4	4	1	2.05	3	2	0	1	1	2	3	3	0	4	4	3	3	1	3	3	4	1	4	2
ENSMUSG00000005682	1772.33	1797.47	1900.38	2965.57	2465.35	2047.13	1646.96	1626.97	2044.43	2245.59	1440.4	2209.99	2092.41	2120.58	2276.71	2323.42	2324.11	1710.43	2336.43	2201.65	2492.23	2194.59	2319.34	1902.2
ENSMUSG00000005683	4759.48	4230.13	3935.28	6480	5456.08	4464.87	3965.34	4052.73	4780.64	5243.14	3325.31	5647.1	4996.66	4778.65	4868.11	5121.84	5474.59	5239.24	5396.84	4949.85	4825.89	5213.8	5468.14	5219.46
ENSMUSG00000005686	780.03	880.454	895.344	1617.9	1262.72	1012.46	855.12	786.339	1092.24	1207.63	807.302	1012.13	733.855	746.674	802.767	785.92	1147.03	912.154	752.95	928.305	971.841	701.932	964.297	825.992
ENSMUSG00000005687	1347.91	1260.79	1229.53	2079.91	2016.71	1607.84	1244.59	1295.07	1459.51	1773.23	1023.96	1879.07	1827.51	1702.76	1729.1	1772.13	2002.72	1737.62	1881.49	1792.76	1659.63	1744.47	2037.44	1823.07
ENSMUSG00000005696	0	0	1.001	0	1	0	0	1	0	0	1.001	2	0	0	1	0	0	0	0	0	0	0	0	1.003
ENSMUSG00000005698	2935	2888.66	2706.7	4366.15	3738.64	3230.58	2790.83	2659.47	3311.4	3700.3	2317.2	3597.75	3657.79	3446.2	3466.63	3835.28	4047.52	3654.82	3768.28	3577.53	3600.48	3786.81	4104.6	3666.24
ENSMUSG00000005699	205.444	194.025	183.619	314.013	265	213.888	179.676	169	168	217	146	211.97	229.082	255	250.002	240.391	262	182.928	227	219.908	188.003	239	270	210.997
ENSMUSG00000005705	9.117	8	6.038	10	2	6	6	7	7.817	6.033	9	15	7.246	3	9	7	14	13.043	6	15.133	11	4	13.108	10
ENSMUSG00000005716	0	0	0	2	0	0	0	0	0	1	0	0	1	0	0	1	0	3	0	0	0	0	0	0
ENSMUSG00000005718	561.515	648.242	597.046	985.669	966.397	775.814	640.983	621.572	737.87	837	568.655	779.192	857.31	841.307	817.183	860.339	910.002	575.45	957.995	918.732	848.491	802.953	947.317	681.343
ENSMUSG00000005732	2928.95	2492.04	2338.79	3880.57	3402.95	2832.07	2345.63	2574.63	2963.9	3306.1	2083.68	3843.12	3436.25	3285.23	3245.93	3431.06	3791.78	3380.14	3315.45	3416.82	3077.74	3587.85	3748.8	3499.92
ENSMUSG00000005763	24.365	34.523	18.284	2.164	4.062	8.766	5.458	16.265	26.866	8.1	16.747	16.904	5.53	8.412	6.46	4.318	3	8.586	6.917	3.136	14.035	23.502	3.024	13.847
ENSMUSG00000005774	972.635	921.713	926.348	1550.07	1365.89	1066.56	937.218	903.852	1153.87	1243.45	843.135	1249.08	1030.33	1010.84	1182.63	1127.99	1283.77	1067.24	1172.76	1168.46	1208.09	1055.35	1308.19	1216.59
ENSMUSG00000005779	3486.63	2731.03	2456.61	4248.5	3768.39	3390.69	2534	2633.93	3170.62	3557.31	2212.61	4282.2	4081.92	3652.99	3703.55	3619.47	4094.19	3615.5	3845.65	3807.47	3526.49	3895.42	4056.51	3808.7
ENSMUSG00000005800	1	0	0	0	2	5	3	0	11	1	0	0	2	1	1	0	3	3	2	596.996	0	0	3	4
ENSMUSG00000005802	1558.64	1384.18	1150.92	1908.19	2098.58	1747.89	1281.16	1300.63	1495.87	2078.13	998.857	2264.29	2507.18	2051.11	1956.99	2361.17	2204.11	2172.99	2308.21	2216.48	1986.08	2537.32	2276.3	2312.84
ENSMUSG00000005803	102.161	95.37	95.999	170.417	143.415	142.042	111	100	211.001	144.989	99	162	107.988	108	124	112.292	152.002	237.001	128	230	142	115	125.999	151.011
ENSMUSG00000005804	478.33	399.229	403.927	709.676	751.607	581.136	412.292	367.371	499.581	541.875	367.678	602.838	683.225	584.707	615.957	609.207	774.144	641.975	685.123	659.954	669.045	625.056	741.854	667.131
ENSMUSG00000005813	1307.12	1082.95	1068.58	1774.97	1631.34	1360.12	1062.28	1114.43	1355.09	1674.99	958.259	1694.15	1593.65	1462.74	1473.41	1570.57	1771.78	1738.34	1600.46	1595.5	1472.49	1579.06	1658.09	1745.18
ENSMUSG00000005823	1063.85	1009.82	907.267	1657.76	1267	1087.11	877.243	933.875	1113.04	1059.58	897.504	1158.93	1113.23	1061.04	1078.06	1111.06	1217.42	1112.64	1152.85	1253.68	1113.03	1009	1208.14	1099.95
ENSMUSG00000005824	1	9	0	2	4	7	1	3	55	7	0	2	0	7	4	2	7	1	2	58	4	4	3	4
ENSMUSG00000005836	1765.28	2181.86	1819.77	2827.15	2804.42	2314.39	2011.03	1721.07	2128.18	2825.95	1883.5	2601.23	2167.85	2530.84	2251.26	2500.55	3000.8	3132.72	2754.94	2412.84	2717.6	2314.26	2702.02	3253.94
ENSMUSG00000005846	4007.13	3276.76	3001.64	5508.29	4944.51	3860.92	3231.75	3332.55	4035.28	4832.62	2713.58	5070.77	4789.4	4596.59	4528.71	4682.34	4576.79	4064.34	4644.37	4675.38	4418.72	4678.32	4779.15	4166.99
ENSMUSG00000005864	7	6	6	15	17	11	2	6	16	10	7	11	14	11	4	6	16	14	8	5	11	6	9	10
ENSMUSG00000005871	2793.43	2668.39	2541.44	3926.18	3764.01	3152.73	2813.39	2642.27	3257.83	3914.44	2313.07	3835.95	3870.85	3654.93	3608.71	3742.14	3644.48	3671.03	3946.99	3827.13	3625.12	4112.56	3898.44	3963.22
ENSMUSG00000005873	2244.05	2010.22	1634.36	2876.61	2799.91	2305.99	1833.27	1970.68	2325.92	2647.25	1717.84	2968.94	2600.54	2306.53	2302.69	2232.43	2680.84	2772.86	2523.9	2627.6	2175.76	2444.87	2703.5	2854.72
ENSMUSG00000005881	3052.61	2736.13	2641.48	4570.72	3967.37	3201.65	2442.52	2526.45	3171.91	3321.82	2438.87	3528.51	3471.3	3155.59	3336.29	3222.99	3906.02	3103.08	3627.03	3661.5	3346.81	3469.79	3907.65	3221.16
ENSMUSG00000005882	840.553	684.13	623.51	1110.43	968.76	790.371	659.779	650.226	861.563	886.519	640.652	952.498	908.449	815.845	842.083	823.9	945.525	877.009	904.269	861.371	822.145	817.556	969.531	886.913
ENSMUSG00000005883	1	2	6	4	6.021	5	2	0	2	3	0	2	8	4	4	5	11	2	10	5	8	5	7	5
ENSMUSG00000005886	2474.27	2506.98	2414.79	3597.53	3532.95	2908.29	2359.8	2228.68	2679.75	3240.7	2056.51	3017.73	3003.84	2766.27	2979.03	3057.52	3202.8	2602.72	3353.36	2993.04	3212.54	3296.77	3106.91	2808.46
ENSMUSG00000005891	0	0	0	0	0	0	0	0	0	0	0	0	0	0	0	0	0	0	0	0	0	0	0	0
ENSMUSG00000005892	33	47	35	75.008	56	50	20	43	77.003	72	28	60	42	44	32	39	68	64	44	56	26	50.997	71	81
ENSMUSG00000005893	1784.88	2024.42	1852.12	2778.19	2518.84	2103.61	1823.98	1753.47	2266.15	2399.65	1526.42	2359.27	2366.76	2143.69	2378.47	2406.56	2567.12	2481.02	2827.57	2550.2	2466.09	2545.91	2506.64	2595.66
ENSMUSG00000005897	402.246	377.102	419.832	677.862	608.381	493.244	443.742	399	496.728	570.414	394.78	534	525.007	519.578	593.946	550.957	615.159	589.356	562.027	509.759	565.453	537.915	618.867	599.936
ENSMUSG00000005899	1580.47	1589.79	1359.74	2382.42	1963.03	1708.22	1454	1424.72	1719.96	1872.92	1243.33	1989.08	1765.41	1811.42	1861.61	1951.3	1997.51	1782.03	1981.91	1924.36	1968.13	1887.8	2012.87	1859.49
ENSMUSG00000005907	708.368	684.385	613.587	1180.44	1003.21	864.734	650.11	649.922	812.242	999.846	568.646	910.684	871.303	832.986	876.491	855.657	964.27	718.428	955.672	903.882	853.946	872.849	1080.38	843.651
ENSMUSG00000005917	79.075	43.102	63.251	129.273	101.043	89	65.997	92.122	74.219	129.004	53.021	112	70.069	56.035	83	78.203	58	124.824	58.001	64.011	89.09	40	101.058	139.001
ENSMUSG00000005936	2349.77	2404.83	2289.39	3686.23	3489.6	2934.98	2141.73	2190.29	2967.44	3057.9	1892.38	3324.72	3299.81	2984.53	3129.11	3370.54	3272.62	3157.79	3600.51	3531.88	3093.58	3253.61	3442.34	3310.12
ENSMUSG00000005947	7	11	8	10	16	4	7	14	12	12	3	6	4	8	8	7	8	5	2	7	6	3	17	5
ENSMUSG00000005949	620.39	636.22	591.038	976.709	716.248	569.971	551.456	569.78	703.355	692.382	484.425	630.138	661.712	551.001	659	647.025	673.035	632	685.991	724.114	651.146	633.001	687.707	579.505
ENSMUSG00000005950	4	4	2	7	10	12	5	2	3	3	7	5	3	5	6	4	7	18	2	1	7	9	8	4
ENSMUSG00000005951	46	56	36	79.002	67	62	43.985	25	56	77	48	46	32	47	59	50.089	58	63.001	64	54.015	43	51	58	55
ENSMUSG00000005952	2	0	0	3	0	2	0	1.219	4	4	2	4	1	1	2	2	1	2	3	1	1	3	0	0
ENSMUSG00000005958	244.72	313.202	215.079	329.112	310.32	242	242.523	230.781	302.092	283.001	251.462	322	239.001	282.556	215.006	265.271	250.007	284.451	336.033	266.917	278	273.002	288.077	239.004
ENSMUSG00000005968	544.024	452.213	419.363	688.943	547.961	472	582.455	546.377	733.04	716.972	661.261	921.622	609.025	544.999	556.999	542.985	520	519.06	648.107	536.427	538.89	606.959	469.444	541.731
ENSMUSG00000005973	4336.93	3841.56	3488.12	5955.32	5356.56	4333.95	3870.1	3795.87	4428.76	5289.08	3150.31	5559.3	4708.85	4256.53	4566.8	4264.6	5339.48	5171.62	4499.89	4882.03	4633.44	4473.18	5271.95	5291.33
ENSMUSG00000005980	159.251	157.703	132.351	222.207	203.383	163.145	148.589	108.869	183.351	177.154	141.276	183.886	179.508	182.226	162.527	223.425	204.361	243.57	251.856	166.908	149.668	192.814	224.622	164.425
ENSMUSG00000005981	2610.68	2212.24	2065.14	3686.93	2948.51	2672.02	2079.24	2210.88	2693.84	2840.74	1962.22	2929.66	2838.96	2648.76	2872.96	2748.7	3040.76	2897.05	2999.79	3021.61	2954.92	2828	3131.63	2914.54
ENSMUSG00000005982	878.49	1040.84	860.673	1406.72	1172.61	1052.37	847.225	845.774	1128.36	1189.92	774.114	1206.87	1027.17	1066.15	964.171	1099.09	1369.16	1428.96	1188.73	1268.06	1043.43	1056.21	1231.11	1383.68
ENSMUSG00000005983	84.032	80.75	79.881	109.852	104.642	94.061	81.086	93.711	97.792	96.686	55.453	107.575	93.678	100.087	89.033	70.446	92.116	98.089	96.022	94.476	92.449	92.032	83.603	98.228
ENSMUSG00000005986	91.733	106.455	85	142.461	124	114.942	103.077	112	114.999	107.96	107.079	118	103.001	92.999	109	136.999	119.001	133	129.005	145.003	135.032	110.068	121.001	144.162
ENSMUSG00000005994	1	0	0	3	0	2	0	2	0	2	1	1	0	2	0	0	0	0	0	0	0	0	1	2
ENSMUSG00000006005	6426.35	6240.92	5965.82	9400.53	8269.63	6927.21	5922.51	5844.9	7239.41	7944.36	5075.85	7722.23	8735.25	8177.29	8131.55	8820.69	8228.58	7548.13	9440.07	8677.99	8416.91	9181.91	8926.6	8203.51
ENSMUSG00000006007	0	0	0	0	0	0	0	0	0	0	0	0	0	0	0	0	0	0	1	0	0	0	0	0
ENSMUSG00000006010	927.399	780.218	701.985	1270.61	1334.97	1104.68	760.342	729.348	964.864	1118.8	747.791	1072.68	1268.39	1180.77	1172.92	1157.08	1236.13	1119.23	1201.7	1358.5	1204.31	1212.5	1326.59	1143.48
ENSMUSG00000006014	24.105	21.127	17	27.11	21.165	30.367	16.037	22.152	21	33.307	23.058	28.208	56.496	51.604	25.201	50.479	22.262	33.333	42.231	35.275	32.264	42.353	24.453	25.07
ENSMUSG00000006019	481.832	523.001	427.436	785	637.3	612.188	480.852	478	611.004	532.999	457.986	673.398	577.461	565.574	551.081	638.021	662.108	519.308	725.771	642.866	658.065	595.15	645.054	643.216
ENSMUSG00000006021	223.854	255.978	171.999	387.847	255.965	256	229.012	241.001	255.999	273.005	193	257.177	280	272	290	300	312	273.053	299.001	259.005	309.683	265.999	306.131	298.12
ENSMUSG00000006024	2233.34	2042.58	1777.96	3054.91	2685.09	2393.36	1905.85	2042.39	2338.08	2621.05	1765.86	2757.93	2527.69	2402.82	2528.99	2456.36	2844.69	2657.71	2655	2758.18	2531.28	2564.08	2796.55	2875.95
ENSMUSG00000006050	1247.54	1112.13	977.199	1748.17	1494.29	1264.72	1045.03	1055.5	1302.3	1379.27	932.094	1463.95	1509.92	1304.2	1359.31	1360.83	1472.69	1441.3	1489.08	1374.14	1403.14	1377.59	1408.04	1376.56
ENSMUSG00000006056	4.63	2.002	2	4.519	8.724	1.188	2	2.37	4.635	2.441	3	1.812	2.787	3	1.593	4	6	1	1	4	3.326	3.561	2.998	0
ENSMUSG00000006057	2026.88	1724.93	1574.88	2743.07	2291.93	1999.19	1670.34	1791.45	2142.74	2212.5	1592.63	2413.19	2027.1	1879.93	1944.31	2026.37	2438.39	2305.09	2021.87	2175.1	1922.64	1959.16	2276.77	2262.67
ENSMUSG00000006058	876.212	873.036	701.869	1254.58	1222.7	889.542	775.094	809.467	936.986	1013.8	703.399	1046.43	1143.81	1050.89	1031.46	1116.63	1118.94	1028.77	1063.61	1175.26	1017.67	1210.18	1145.95	1139.76
ENSMUSG00000006095	1262.68	1043.58	892.181	1652.53	1497.44	1299.9	935.295	980.89	1099.65	1274.85	968.127	1433.28	1256.78	1280.88	1281.44	1362.84	1546.18	1503.62	1373.29	1300.99	1231.08	1347.11	1468.38	1527.71
ENSMUSG00000006127	786.072	750.746	685.034	1172.66	969.019	818.267	683.03	734.592	889.036	895.036	622.268	884.972	838.227	739.287	884.763	888.067	903.206	797.19	980.539	908.438	956	906.026	927.244	801.109
ENSMUSG00000006134	1542.39	1678.04	1523.95	2377.74	1872.53	1720.03	1517.45	1412.43	1775.55	1934.37	1183.51	1856.18	1816.25	1812.79	1850.35	2072.53	1889.37	1885.45	2173.04	1940.14	2032.37	2048.22	1960.46	1952.21
ENSMUSG00000006143	12.044	8	15	21	16	10	19.007	26	9	27.001	15	13	12.001	7	14	16	13	36	12	11.999	11	18	7	1
ENSMUSG00000006154	187.077	126.999	136	294.999	220.001	282	176.002	231	153.122	185	186	167.001	280.62	253.235	317.053	333.011	135.001	165	335.465	299.946	483.191	268.005	173	174.237
ENSMUSG00000006169	3001.59	3067.73	2808.54	4423.79	4204.26	3446.85	2884.61	2804.57	3341.15	3840.85	2308.98	4046.37	4063.51	3690.68	3712.33	4082.71	4340.15	3997.56	4243.49	4179.4	3673.86	4050.71	4406.35	4208.54
ENSMUSG00000006179	4	5	2	5	8	3	4	2	19	4	3	3	4	1	2	1	3	4	2	4	2	2	5	1
ENSMUSG00000006191	455.795	385.241	361.4	610.688	567.19	491.938	379.644	402.12	492.508	504.51	357.228	517.4	475.315	460.382	478.055	483.711	611.394	450.734	523.059	542.123	525.492	543.997	562.595	510.795
ENSMUSG00000006200	2	2	3	0	3	2	0	6	1	3	0	0	0	2	3	3	3	2.87	5.666	6	2	7	1.427	2
ENSMUSG00000006204	0	1	1	0	0	0	0	1	0	0	0	0	0	1	0	0	0	0	0	0	1	1	0	0
ENSMUSG00000006205	8652.95	9673.62	7440.23	13381.1	11308.5	9277.18	8022.91	8166.51	9485.81	11823	5955.24	12996.8	8907.48	8681.43	9433.63	9619.54	11609.5	9597.34	10847.5	11552.6	8794.83	8979.58	13023.6	9721.68
ENSMUSG00000006215	894.498	848.144	698.275	1246.76	938.923	966	707.233	822.308	870.442	876.003	772.205	1029.01	994.497	953.573	934.987	1052.14	1092.72	908.242	1142.09	1105.98	1005.21	1057	1060.87	1048.71
ENSMUSG00000006216	1	0	0	0	0	0	1	0	0	1	2	0	0	1	0	0	0	69.001	2	0	1	1	0	0
ENSMUSG00000006218	3	6	3	5	3	4	0	1	10	4	4	3	4	4.001	1	2	4	22	1	5	1	4	4	8
ENSMUSG00000006219	925.427	1136.56	1082.98	1873.1	1078.97	1129.18	1043.07	1022.22	1339	1384.03	694.419	1232.85	947	1179.07	1033	885.578	1310.45	1221.28	780.719	928.171	1237.07	689.007	1355.03	1230.73
ENSMUSG00000006221	20.097	27.01	32.94	33.059	45.896	37.717	15.754	32.055	42.079	40.032	10.118	23.906	20.868	37.21	27.012	23.037	14.012	19.017	25.009	25.162	25.124	17.981	10.062	16.011
ENSMUSG00000006235	37	23	22	45	26	20	25	23	57	23	16	31	31	23	24	30	67	32	27	31	19	39.969	19	27
ENSMUSG00000006241	38	41	27	64	43	44	43	42	46	46	33	61	45	30	33	33	37	43	37	44	52.998	34	42	42
ENSMUSG00000006262	1218.98	1220.11	1142.09	1790.35	2131.1	1745.32	1110.71	1304.27	1355.07	1996.89	1019.08	1984.39	2340.48	1978.7	1857.86	2060.08	2153.88	1808.18	2047.87	2029.69	1691.71	2243.01	2183.75	1822.28
ENSMUSG00000006269	13	13	18	38	15.707	25	25	13	28	13	12	15	18	21	31	19	6	27	12	16	30	21	10	2
ENSMUSG00000006270	1	1	1	0	0	2	1	0	3	1	0	1	0	0	0	0	0	0	0	0	1	1	3	2
ENSMUSG00000006273	2680.65	2128.46	1930.88	3395.97	3037.97	2472.88	2037.54	2132.6	2730.45	2896.11	1930.34	3074.69	2882.27	2799.13	2822.3	2859.44	2947.79	2778.57	3027.81	3229.4	2785.75	2898.27	3054.05	2826.16
ENSMUSG00000006276	2087.24	2153.45	1964.7	3355.65	2534.56	2236.89	1919.05	1958.36	2412.29	2587.94	1677.84	2515.85	2338.72	2239.5	2467.25	2559.1	2504	2243.08	2624.8	2412.89	2615.84	2492.42	2442.12	2312.03
ENSMUSG00000006281	789.276	840.826	778.257	1297.48	1175.41	1013.72	718.663	712.361	909.782	950.509	832.126	983.514	1050.27	972.137	984.707	1055.62	1179.01	908.609	1219.45	1086.34	1181.24	1061.49	1125.66	1049.52
ENSMUSG00000006288	1025.91	854.799	841.126	1415.49	1243.09	1001.01	860.229	867.478	1050.64	1157.4	760.584	1230.5	1329	1153.85	1177	1202.03	1191.11	1051	1358.44	1242.57	1090.12	1312.5	1231.65	1034.18
ENSMUSG00000006289	1660.5	1511.86	1434.09	2548.18	2464.95	2169.83	1101.58	1079.98	1450.07	1652.24	1009.87	1832.2	2322.26	2160.72	1995.41	2194.68	2568.99	2016.62	2460.85	2424.05	2033.83	2399.43	2659.42	2203.15
ENSMUSG00000006299	3211.1	3159.5	2846.8	4685.9	3542.02	3065.32	2713.26	2880.03	3467.67	3398.24	2358.66	3665.29	3222.32	3155.17	3236.55	3300.7	3753.78	3845.56	3419.02	3320.91	3338.57	3272.12	3629.64	3807.17
ENSMUSG00000006301	1896.18	2010.29	1498.96	2624.29	2165.22	1813.61	1723.44	1819.89	2205.21	2258.05	1459.3	2476.74	2255.94	2088.64	2256.73	2376.17	1903.7	2459.56	2518.29	2252.81	2266.22	2299.09	2072.34	2382.03
ENSMUSG00000006304	4280	3933.45	3537.93	5938.28	5742.71	4563.74	3672.62	3818.02	4967.51	5393.84	3414.75	5697.11	5745.07	5167.51	5179.72	5340.42	5799.71	6150.78	5360.83	5775.94	4803.97	5681.72	5743.24	6092.19
ENSMUSG00000006307	2818.43	3634.76	3213.34	4566.87	3944.1	3448.18	2933.41	2882.62	3515.61	3480.11	2911.56	3554.94	3746.43	3510.2	3340.6	3879.67	3529.77	3196.06	4792.37	3706.33	4721.02	3953.12	3724.49	3665.31
ENSMUSG00000006310	43	31	42	68	49	40	22	30	37	34.031	37	29	65	54	44	47	66	68	57	58.007	64	56	60	121
ENSMUSG00000006311	2	0	0	0	0	1	0	0	0	0	0	2	1	3	1	1	0	0	1	0	0	4	0	0
ENSMUSG00000006313	24	24	24	39	38	27	25	25	24	27	31	36	68	32.631	38	57	43	48	44	36	38	35	49	34
ENSMUSG00000006315	1160.97	1058.45	883.084	1683.23	1475.98	1234.94	945.04	956	1190.46	1273.82	939.877	1445.46	1238.6	1167.17	1170.78	1197.04	1560.01	1552.99	1287.54	1350.02	1183.25	1139	1439.21	1562.92
ENSMUSG00000006333	19147.4	17070.3	15713.4	26754.7	20891.8	18444	16901.2	17827.6	21529.9	20273.8	13017.3	21867.3	20281.3	19119.9	21277.6	19956.7	19704.2	15941.1	20663.6	20748.3	20460.6	20110.1	20224.8	16302.7
ENSMUSG00000006335	579.965	514.174	513.977	860.323	775.678	654.001	510.757	566.669	573.098	662.916	457.432	760.001	734.144	650.834	652.288	706.988	736.263	553.999	719.071	733.061	644.403	665	762	604.702
ENSMUSG00000006342	90.156	142.134	108.599	168	182	185	90.028	103.023	143	145	88	148	73.038	81	92	66	125	267	89.02	128	133.01	60	82	188
ENSMUSG00000006344	736.325	911.167	632.038	1062.05	1041.43	834.165	775.713	812.016	1128.54	1185	906.271	1032.11	553.967	702.883	663	538.981	1016.01	1425.13	822.057	867.065	801.33	524.176	966.129	1434.06
ENSMUSG00000006345	22.001	28	23	35	37	18.999	28	18	21	26	21	40	27	20	25.999	32	28	705.001	22	43	29	21	22.999	21
ENSMUSG00000006356	539.552	541.048	505.266	886.784	614.288	566.993	535.898	598.016	626.795	754.745	537.157	714.686	482.952	502.999	599.005	613.787	647.001	891.121	643.904	588.299	619.248	504.999	592.129	682.82
ENSMUSG00000006360	211.032	188	138	320	178.048	128	230.996	109.793	280.835	196.191	261.31	144.57	111	128.004	150	113	158	316.006	101.172	170.749	187	83	106	161
ENSMUSG00000006362	879.52	1043.42	1006.06	1550.14	918.07	854.031	846.657	745.278	999.133	887.161	680.865	949.827	861.017	949.858	958	1132.85	1171.98	1048.01	1315	946.902	1170.16	1023	1087.84	1018.37
ENSMUSG00000006369	2092.93	2621.77	2279.13	3396.01	3055.28	2707.41	2337.38	2132.73	2493.39	3234.76	1845.88	2516.71	2122.96	2526.96	2336.67	2203.95	3056.05	3648.97	2842.06	2532.51	2859.38	2201.04	2732.22	3582.48
ENSMUSG00000006373	2244.11	2053.9	1890.89	3169.35	3205.8	2677.5	1859.54	2108.06	2408.15	2781.16	1818.87	2897.7	2741.65	2654.36	2654.42	2515.05	2797.22	2892.98	2574.6	2664.9	2576.47	2509.27	2699.86	2505.18
ENSMUSG00000006378	437.997	354.132	316.19	542.177	483.003	403.792	328.024	329.472	345.039	403	347.383	459.683	382.063	362.239	369.737	356.002	478.078	414.165	413.024	399	382.312	382.943	475	456
ENSMUSG00000006386	397.072	319	289	462.139	412.204	374	345.06	408.155	440.023	586	284	561.709	450.929	427.165	552.061	583.011	366.011	671.305	552.067	461.336	469.086	593.213	437	489
ENSMUSG00000006389	0	0	0	0	1	2	0	0	7	2	0	0	0	1	0	2	0	0	1	0	0	0	1	2
ENSMUSG00000006390	1211.27	1044.99	951.434	1585.95	1155.89	955.28	906.168	979.292	1322.09	1203.03	799.49	1313.62	1188.1	1083.4	1045.97	1103.66	1198.24	1431.48	1130.35	1115.36	1111.98	1104.17	1176.26	1300
ENSMUSG00000006392	1073.22	986.945	817.347	1505.33	1326.69	1032.97	771.435	824.709	1100.97	1162.29	791.253	1265.35	1313.86	1223.27	1222.97	1278.61	1332.5	1168.43	1356.87	1236.9	1133.45	1326.05	1343.95	1290.52
ENSMUSG00000006395	413.075	517.851	440.328	666.111	574.048	530.968	414.202	403.199	552	548	398.436	575	507.056	528.889	533.214	509.135	577.438	632.477	610.001	581.085	581.377	536.999	566	607.444
ENSMUSG00000006398	1319.86	1122.82	1091.26	1725.76	1323.57	1183.49	1232.35	1300.11	1531.47	1433.19	966.203	1539.81	1446.59	1497.58	1520.31	1607.17	1369.7	1145.12	1834.39	1467.63	1600.89	1590	1604.56	1182.17
ENSMUSG00000006403	614.378	767.986	493.719	762.544	1040.54	951.875	636.453	740.351	840.473	1254.52	315.172	1235.34	997.07	1772.48	1049.9	1307.63	1045.66	1144.05	1268.16	1321.23	1064.03	1107.88	1123.3	1393.38
ENSMUSG00000006411	1.001	5.008	10.047	2.021	12.001	7.016	65.804	84.175	65.05	73.008	113.545	87.007	9.994	9	9.009	17.003	10	22.001	9	4.001	2.993	5.001	6	9.001
ENSMUSG00000006412	1235.18	1163.59	1047.83	1788.69	1459.63	1182.64	1017.5	1103.89	1381.67	1354.31	942.309	1516.99	1394.87	1384.25	1309.73	1380.91	1516.24	1306.39	1388.61	1312.28	1174.9	1405.94	1495.13	1424.46
ENSMUSG00000006418	4223.72	3653.82	3395.8	5878.61	4941.8	3975.47	3448.49	3324.7	3834.21	4352.44	2828.64	4698.91	4663.02	4353.94	4298.35	4690.71	4467.52	3154.12	4679.73	4514.53	4316.08	4712.87	4680.11	3716.67
ENSMUSG00000006423	772.487	713.212	654.424	1122.56	1102.85	869.893	752.601	679.633	842.732	1028.79	594.263	1058.61	1087.86	987.402	972.325	975.31	1011.98	1054.41	965.897	1140.65	998.016	1027.06	1066.81	977.227
ENSMUSG00000006435	126	171	141.996	229.013	216	202	169	128.674	167.005	198.42	130.083	178.082	119.935	118.362	126	93	208	199	170.813	154	159	116	174	176
ENSMUSG00000006442	1876.09	1876.65	1450.25	2563.64	2153.2	1990.24	1661.83	1642.83	1998.99	2046.64	1313.62	2673.32	2280.24	1944.98	1952.87	2156.5	2359.76	2030.43	2352.13	2298.12	2125.14	2174.55	2380.42	2247.51
ENSMUSG00000006445	602.904	579.127	481.022	716.135	621.084	636.041	622.441	855.957	937.727	987.045	858.507	1262.67	826.109	832.983	684.533	922.94	804.988	1191.26	948.421	770.199	764.58	831.875	788.371	1224.32
ENSMUSG00000006456	1540.07	1614.48	1463.36	2401.44	2033.11	1826.94	1558.73	1617.46	1685.66	2192.55	1346.43	2095.41	1996.89	1855.95	1937.97	2119.75	1912.65	1747.21	2340.27	1974.1	2094.53	2134.76	2057.22	1963.14
ENSMUSG00000006457	539.251	467.947	381	701.153	571.084	449.446	414.076	348.076	421.137	531.505	384.945	637.955	473.265	465.531	461.992	517.879	540.394	339.956	526.485	456.072	512.734	504	524.384	445.157
ENSMUSG00000006462	4.931	1	0	4.002	2	1.669	4.001	2	3	5	9.002	4	5	2	1	8	5	3	4	9	6	2	5	6.034
ENSMUSG00000006463	550.851	520.846	439.355	790.967	796.03	621.627	441.476	490.13	517.58	624.496	414.284	684.001	650.202	602.465	553.188	622.568	670.515	493.143	636.713	677.005	544.499	639.999	660.004	517.001
ENSMUSG00000006464	189.277	236.221	198.814	360.715	308.448	270.743	191.424	202.258	239.526	254.438	193.363	254.776	214.423	221.301	271.701	240.377	265.293	254.167	255.494	271.393	284.131	228.578	300.211	263.196
ENSMUSG00000006469	1	0	0	0	0	0	1	0	0	0	0	0	0	0	0	1	0	0	2	0	0	0	0	0
ENSMUSG00000006471	883.805	1008.03	869.316	1393.49	1189.74	1052.11	827.012	937.072	1080.66	1189.3	824.259	1225.35	1250.69	1036.92	1128.33	1266.35	1233.01	1144.4	1386.97	1201.52	1279.9	1227.3	1215.25	1286.46
ENSMUSG00000006476	1235.48	1458.78	1226.27	2070.45	1695.76	1498.84	1273	1379.06	1626.46	1744.26	1272.36	1579.27	1419.94	1349.17	1365.64	1445	1771.48	1910.18	1691	1519.84	1530.9	1338	1747.03	2031.2
ENSMUSG00000006488	0	0	0	0	0	0	0	0	0	0	0	0	1	0	0	0	0	0	0	1	0	0	0	0
ENSMUSG00000006490	0	0	0	0	0	0	0	0	0	0	0	0	0	0	0	0	0	0	0	0	0	0	0	0
ENSMUSG00000006494	1705.06	1609.02	1499.99	2504.41	2668.28	2285.28	1591.83	1936.98	2145.82	2496.94	973.691	2545.31	2232.62	2375.89	2417.73	1644.21	1256.11	795.002	1906.38	2128.65	2058.24	2049.02	1651.26	794.033
ENSMUSG00000006498	10275.7	10591	9197.6	15306.3	13288	11493.9	9490.25	9773.1	11591.8	13210	7866.04	14158.6	12522.2	12239.6	12237.1	13014.6	13627	12434.7	13268.7	12369.6	12230.2	13019	13472.7	12923.1
ENSMUSG00000006517	545	533.053	434	830.005	532	534.389	482.624	588.235	671.643	628.992	466.788	730.893	609	596.096	592.094	611.895	580.975	517.66	639.001	624.888	634.942	581.116	620.105	533.011
ENSMUSG00000006519	595.68	644.709	539	832.106	660	570.845	577.296	567.818	996.898	626.967	466.85	676.782	515.484	523.061	509.986	518	698.578	863.261	535.091	814.826	534.146	541	668.999	686.964
ENSMUSG00000006522	8	9.02	6	5	5	4	5	6	13	6	1	10	8	24	26	9	6	7	4	7	11	15	5	7
ENSMUSG00000006526	343.093	324.011	313.314	536.883	552.483	409.12	322.592	315.003	424.889	430.001	286.342	474.153	421.458	414	462.27	441.002	502.492	464.313	442.389	443.742	430.452	440	473.16	475.047
ENSMUSG00000006527	1610.89	1460.76	1354.4	2328.51	2170.68	1821.24	1382.82	1361.25	1702.32	2226.33	1142.14	2178.98	1870.79	1798.01	1845.54	1988.01	1926.3	1393.47	2061	1894.07	1917.11	1927.81	2126.75	1420.18
ENSMUSG00000006529	0	0	0	0	0	0	0	3	0	1	0	0	0	2	1	1	0	5	2	1	0	1	0	0
ENSMUSG00000006538	361.356	452.222	422	631.98	389.144	365	404.427	431.116	420.698	344.555	338.906	431.01	499.001	481.096	465	574.276	421.001	146	665.009	345.307	660.018	640.317	491.395	131
ENSMUSG00000006542	29.883	21.25	14.981	26.471	55.538	48.882	14.347	25.634	34.055	33.987	16.143	55.28	44.689	49.885	75.698	58.773	56.876	49.611	45.667	66.67	46.652	62.882	69.601	58.834
ENSMUSG00000006546	0	0	0	0	0	0	0	0	0	0	0	0	0	0	1	0	1	0	1	0	0	0	0	0
ENSMUSG00000006567	38	47	52	79	84	74	29.015	38	65	47	27	53	52	50	65	58	49	37.001	76.003	68	56	69	61.002	45
ENSMUSG00000006570	0	0	0	0	0	0	0	0	0	0	0	0	0	0	0	0	0	0	0	0	0	0	0	0
ENSMUSG00000006574	6	11	5	14.01	14	1	11	5	25	15	7	5	5	5	6	10	2365.01	32	9	975.768	1	9	12	12
ENSMUSG00000006575	26	27	33	43.001	47	31.999	28	32	55	44	23	54	44	34	32	27	43.001	56	22	31	31.003	28	38	33
ENSMUSG00000006576	689.068	886.5	819.964	1131.06	923.02	844.821	710.199	703.029	978.021	860.995	826.939	838.016	708.001	655.033	777.999	685	1027.48	1084.95	834.503	780.388	865.386	766.998	834.018	1040.31
ENSMUSG00000006585	1204.29	1156.34	1095.2	1853.17	1340.87	1144.27	1150.46	1010.99	1272.87	1124.97	983.275	1327.99	1140	1174.36	1059.1	1131.42	1196	807.992	1253.87	1066.84	1292.45	1146.47	1142.49	783.011
ENSMUSG00000006586	138.016	147.878	158.094	218.069	235.167	235.006	158.992	132.742	181.322	252.056	134.034	218	200.999	194	233.115	211	201.009	185.006	201.085	218.183	239.021	192.001	204.816	186.999
ENSMUSG00000006587	101	73.991	87.375	137	102	102.039	117.111	122	127	134	139	158.021	87.618	91	96	100	104.193	68	108	123	96.383	104	89	77
ENSMUSG00000006589	1109.02	940.182	808.765	1302.25	1159.9	952.612	851.463	923.449	1390.89	1133.02	722.8	1293.62	1011.77	985.692	1027.74	937.03	1151.77	1037.66	995.776	1142.89	974.383	985	1091	1054.13
ENSMUSG00000006599	1330.51	1192.53	1025.59	1717.19	1552.84	1274.43	1060.81	1086.2	1498.51	1629.57	884.657	1620.22	1710.14	1541.65	1576.29	1670.44	1565.7	1440.07	1697.07	1696.68	1529.98	1629.34	1668.21	1542.42
ENSMUSG00000006611	333.923	329.806	257.121	545.596	384.72	344.505	305.101	264.724	349.11	416.937	277.912	395.906	271.518	278.659	267.959	293.648	338.768	333.922	242.87	298.315	301.759	278.978	356.564	316.3
ENSMUSG00000006638	23.004	27.285	29.468	43.699	33.825	16.385	30.374	24.637	32.95	28.46	23.836	18.061	21.537	40.032	45.394	21.591	38.595	92.324	44.85	30.001	38.855	46.023	37.739	55.656
ENSMUSG00000006641	401.822	311.863	322.623	520.066	476.726	392.563	304.472	294.154	363.921	418.588	276.121	457.322	442.901	407.733	450.553	453.872	519.29	442.914	534.778	530.543	458.194	474.92	513.347	471.775
ENSMUSG00000006642	228.85	225.03	218.019	369.025	249.036	250	219.044	225.082	292.01	207	186.001	228.125	250	258	291.083	255	266	200	319.068	260.043	317.374	278.268	204	174.016
ENSMUSG00000006649	33.754	17.74	25.078	38.907	28.457	25.431	8.315	19.175	16.925	19.425	12.391	19.86	28.443	33.272	30.28	38.219	34.455	23.911	38.475	23.102	38.578	20.054	22.102	23.686
ENSMUSG00000006651	190.945	207.818	217	305.701	302	193	174.087	123	246.967	252	239.001	282.358	148	205	171	154	290.979	346.014	185	181	192	167	204.003	292.052
ENSMUSG00000006673	3559.07	3352.42	3041.12	5012.9	4483.46	3843.14	3020.89	3088.78	3563.72	4238.03	2672.77	4484.83	4346.86	4140.59	4123.34	4508.2	4722.98	4210.15	4681.85	4539.32	4228.1	4465.82	4732.48	4571.74
ENSMUSG00000006675	46.999	61.001	72.039	99.001	99	90	62.79	69.999	83.162	90.507	82	103	77.048	56	92	76.78	85.003	69.999	85	91	100.001	78.999	60.001	64
ENSMUSG00000006676	8128.85	8594.51	7453.35	12956	9799.64	8773.11	7608.3	7655.24	8915.62	9405.84	6558.18	10050.3	8678.35	8423.32	8803.97	9730.85	9372.15	7058.64	10721.1	9221.87	9977.48	9283.72	9383.98	7847.29
ENSMUSG00000006678	942.888	700.713	728.995	1207.23	1199.67	1001.17	763.723	693.548	923.593	1051.18	673.013	947.349	1028.62	1075.67	1055.96	1033.9	1152.48	816.68	1027.08	1017.08	1062.69	1073.93	1204.75	740.999
ENSMUSG00000006699	10686.7	8612.95	7550.15	13204	12905.5	10297.4	8157.54	9231.4	10683.6	12333.6	7179.15	14126.2	13453.5	11841.8	11903.7	12503	13019.8	14271.7	12507.2	13315.2	11299	13600.1	13128.1	13995.8
ENSMUSG00000006705	968.336	872.23	898.511	1357.25	1247.38	1097.44	845.025	851.02	1026.01	1239.02	653.641	1260.78	1199.1	1106.41	1315.79	1187.98	1246.04	1135.06	1314.48	1215.53	1197.54	1215	1287.03	1092.36
ENSMUSG00000006711	14.002	5	7	21.001	15	9.007	17	33	35	23	44	41	14	13.001	8	12	15	8	15	15	13	20	12	17
ENSMUSG00000006715	539.279	380.119	460.785	735.026	646	493.736	391	355.13	485.125	464.13	344.317	538.585	593.002	517.946	550.748	541.008	570.343	403.01	575	540.597	552.78	547.994	572.39	417
ENSMUSG00000006717	533.845	451.04	396.059	651.266	541.936	418.59	360	357	477.619	511	386.469	470	490.016	435.657	504.973	433.566	594.722	487.92	475.951	513	521.026	431.549	560.167	448
ENSMUSG00000006720	328.929	294.252	246.968	495.895	375.999	313.001	249.072	269.043	343	349	241.188	339.447	326.052	331.855	338.034	341.05	355.624	296.999	342.001	384	326.999	350.418	393.564	248
ENSMUSG00000006724	10	16	10	12.089	13	11	7	27	6	10	4	24	12	12	10	12	12	18	11.001	12	16	15	24	19
ENSMUSG00000006728	6664.07	5969.91	5265.14	9049.83	6847.62	6078.46	5210.05	5538.69	6675.58	6843.83	4942.99	7490.62	6631.49	6227.84	6538.44	6893.91	7786.79	7012.65	7036.91	6798.28	6523.05	6930.56	7382.73	7087.68
ENSMUSG00000006731	33	34	36	65	57	40	32	31	420.517	55	26	48	41	45	48	50	43	81	51.002	111.327	58	67	54	62.007
ENSMUSG00000006732	547.843	556.57	523.545	816.208	702.402	618.568	485.973	585.367	663.795	642.368	458.564	794.19	643.783	642.957	592.856	607.822	670.252	590.08	690.284	660.339	669.075	566.399	696.512	665.386
ENSMUSG00000006736	1703.36	1353.12	1329.93	2252.38	1993.7	1589.46	1333.36	1427.14	1572.85	1887.45	1138.5	2055.07	1793.94	1746.58	1745.33	1767.68	1994.54	2222.97	1836.29	1814.02	1747.33	1910.57	1998.09	2130.47
ENSMUSG00000006740	4225.57	3884.62	3590.96	5626.86	5817.76	4875.8	3851.8	3935.97	4724.38	6054.41	3362.19	6192.53	5921.22	5509.67	5416.76	5822.52	6132.31	6914.14	5689.41	5948.51	5231.34	6235.74	6191.22	6794.65
ENSMUSG00000006763	538.621	458.598	423.078	777.712	674.975	550.024	481.527	482.154	542.228	606.707	418.901	624.144	663.268	551.999	638.81	554	668.349	592.05	608.992	621.584	617.013	618.752	600.401	532.001
ENSMUSG00000006764	54	32	29	47	58	46	29	19	31.002	35	27.001	49	70.013	48.051	52	53	82	74	54	63.341	52.015	52	67	72
ENSMUSG00000006777	2	4	5	2	14	5	1	1	5	13	4	10	7	5	7	6	1	10	2	2	7	7	9	12
ENSMUSG00000006782	229.453	206.075	192.402	323.239	295.623	225.849	297.116	261.561	310.263	241.149	220.548	233.618	301.834	225.445	262.686	253.699	268.514	421.667	267.947	321.33	266.604	261.147	215.363	272.467
ENSMUSG00000006784	43.219	42.405	47.763	91.021	75.323	67.104	59.667	53.478	82.259	80.849	60.704	78.452	68.169	68.753	75.859	74.049	69.765	76.649	76.494	77.109	67.466	75.053	70.983	52.697
ENSMUSG00000006800	7609.1	10044.3	9627.84	14074	11638	10067	11236.2	9622.26	11364.9	12191.8	8501.42	10342.9	8521.5	8276.43	9318.19	8646.83	10589.1	6761.41	9730.09	9431.75	11992	8484.35	9969.41	6955.49
ENSMUSG00000006818	1324.7	1167.26	1092.76	1869.03	2060.76	1733.08	1108.65	1055.22	1377.1	1809.74	958.865	1898.94	1733.65	1678.33	1667.06	1644.85	2021.68	2364.25	1572.7	1701.73	1617.19	1536.25	2185.22	2714.64
ENSMUSG00000006850	246.987	222.083	196	320	301.029	265.503	258.113	256.318	266.99	272.093	189	296.181	253	239.261	276	289.29	247.02	196.648	296	279	264	271	269.358	214
ENSMUSG00000006906	529.634	470.263	421.253	697.693	626.178	487.92	457.453	456.947	519.257	641.857	360.054	602.112	601.123	524.122	524.576	541.159	593	443.834	552.165	598	540.056	552	599	494.251
ENSMUSG00000006920	2380.53	2263.11	2192.53	3550.22	3152.26	2654.93	1920.48	2050.55	2400.21	2627.96	1829.27	2716.07	2815.46	2737.07	2838.8	2781.26	2920.82	2348.92	3092.81	3093.82	2848.6	2744.34	2895.57	2486.19
ENSMUSG00000006930	340.48	384.767	292.663	406.008	494.837	342.999	332.684	295.976	395.668	420.656	400.367	592.584	392.144	390.106	332	474.126	495.288	467.205	523.2	340	382.053	451.834	439	700.847
ENSMUSG00000006931	1460.28	1397.49	1258.18	2175.4	1863.58	1498.67	1316.85	1198.81	1572.91	1792.15	1239.7	1913.36	1451.97	1438.81	1534.22	1496.02	2022.34	2039.28	1503.79	1582.74	1539.63	1537	1776.01	1836.99
ENSMUSG00000006932	15153.5	12980	11660.4	19865.7	18123.6	15927.3	12988	13251.5	16253.6	18979.4	10819.7	19578.7	17662	16768.5	17177.4	17829.6	19402.8	20076	17944.4	18367.8	17241.3	18122.4	19181.9	19313.3
ENSMUSG00000006941	1617.72	1503.53	1436.21	2358.03	2514.67	2135.43	1292.79	1353.66	1698.87	1969.08	1288.8	2373.72	2208.02	2092.84	2013.08	2217.43	2480.02	1783.7	2401.63	2318.59	2080.72	2230.51	2460	1924.38
ENSMUSG00000006948	0	0	0	0	0	0	0	0	0	0	0	0	0	0	0	0	0	0	0	0	1	0	0	0
ENSMUSG00000006958	61.001	75	58	90.855	104.001	90.083	57	61	76.135	70.088	63.002	73	71	61	73	41	93.001	126.37	75.999	54.001	75	51	72	99.002
ENSMUSG00000006998	8425.95	6794.06	6513.51	11200.7	9545.72	7643.81	6341.99	6708.68	8033.93	8674.32	5901.17	9749.21	9852.14	9074.24	9017.56	9596.44	10119.4	8760.15	10109.8	9805.18	8887.69	10322	10259	9494.39
ENSMUSG00000007021	256.38	221.15	195.111	340.036	288	208	222.194	231	235.083	241	189.002	291.61	208.102	214.873	239	228.997	174	109	227	204	209.568	221	211.729	140
ENSMUSG00000007029	3000.99	3714.26	3292.89	4884.37	4193.81	3534.98	3174.68	2998.01	3706.93	3606.69	2841.46	3779.3	3844.09	3917.39	3291.62	4010.1	4341.88	3710.98	5004.82	3867.43	4534.75	3902.81	4437.46	4318.38
ENSMUSG00000007030	54.628	51.999	54.113	88.102	101.441	80.757	56.505	35.556	45.113	48.852	78.338	67.695	81.043	86.296	85.908	86.734	93.792	36.81	88.988	90.955	86.068	87.826	98.395	45.19
ENSMUSG00000007033	40.454	42.607	48.032	78.119	69.074	68.428	32.474	52.358	39.465	84.075	45.544	74.006	62.12	68.194	84.026	75.722	84.476	53.871	64.225	65.941	58.007	73.557	86.606	51.434
ENSMUSG00000007034	17	12	10	20	26	10	57	40	21	38	23	24	41	23	15	33.287	16	139.001	12	13	10.08	13	10	13
ENSMUSG00000007035	60.999	46.999	60.999	96.001	84.042	76.001	69.999	84.014	91.001	93.002	83.985	110.001	94	85.341	75	95.999	72.998	53	120.001	93.15	113.01	101.001	104.061	67.001
ENSMUSG00000007036	1287.53	1268.41	1096.91	1841.61	1631.9	1461.9	1085.2	1141.06	1382.99	1505.43	1018.55	1465.65	1311.25	1378.33	1346.88	1319.11	1508.63	1347.17	1526.75	1402.77	1331.91	1335.82	1531.7	1308.44
ENSMUSG00000007038	368.775	467.089	380.233	644.715	540.173	429.854	468.074	388.265	630.509	531.001	354.019	500.004	480.085	455.081	456.357	455.064	545.023	744.878	479.066	555.403	427.569	473.034	515	474.034
ENSMUSG00000007039	1255.1	1190.65	1132.96	1810.75	1304.42	1174.99	1091.81	1186.39	1354.38	1219.04	797.418	1217.57	1184.4	1333.04	1273.26	1233	1279.44	1226.8	1319.46	1142.57	1236.68	1267.67	1181	1128.14
ENSMUSG00000007041	4349.18	3674.54	2837.7	4620.34	3627.14	3206.63	3036.66	3797.4	4466.88	4214.87	2693.24	4895.7	4559.34	4017.28	3671.34	3947.24	3887.51	5261.76	4284.28	4338.06	3532.73	5003.92	3931.49	5060.98
ENSMUSG00000007050	839.595	815.501	720.753	1221.05	1053.61	955.18	708.746	699.021	825.439	937.41	616.882	994.482	1005.22	973.132	891.139	1041.82	1050.76	877.46	1083.14	1046.61	990.253	972.616	1178.82	973.515
ENSMUSG00000007080	2106.03	1713.26	1841.62	3122.06	2837.72	2272.85	1684.71	1579.82	2093.15	2115.54	1559.77	2150.67	2616.05	2578.99	2439.51	2462.12	2693.43	1889.32	2664.08	2415.55	2483.46	2535.44	2778.52	2212.57
ENSMUSG00000007097	791.699	806.115	983.475	1640.28	1328.82	1055.75	924.932	855.069	1128.62	1195.51	677.822	743.219	570.133	563.936	822.893	384.286	969.245	708.01	393.019	594.875	884.637	318.177	886.377	604.525
ENSMUSG00000007107	1.003	0	0	0	2.007	1	0	0	0	0	0	4	2.011	1	2.005	4.013	1.003	0	2.01	2.011	0	0	1	0
ENSMUSG00000007122	13	0	6	4	9	10	5	3	12	13	7.45	7	4	12	7	12	4	10.392	12	8	10	12	13	4.022
ENSMUSG00000007207	379.986	470.149	361.757	612.387	479	390.444	326.035	376.012	455.401	410	342.515	522.001	431.186	407.227	395.012	370	500	550.509	435	427.001	400.132	424	416.736	563.002
ENSMUSG00000007209	0	0	0	1	0	0	0	0	1	1	0	1	0	0	0	1	0	0	0	3	0	1	0	0
ENSMUSG00000007216	316.001	338	330.003	474.037	380.139	345.234	280.214	272.036	310	329.002	212.995	326	377.998	357.018	421.253	401.954	338.093	275.972	457.117	429.868	401.001	420	348	273.152
ENSMUSG00000007279	240.001	304.004	317.369	557.129	523.217	374.055	333.032	245.945	337.999	522	304.962	397.036	241.999	297.046	294.005	200	506	474.966	225.205	324	340.017	193.31	362	444.079
ENSMUSG00000007338	876.085	708.535	646.977	1107.07	938.3	718.973	710.363	683.306	800.047	797.516	614.483	954.681	828.212	743.771	847	854	886.881	845.805	875.632	867.647	774.214	807.013	865.057	848.622
ENSMUSG00000007379	126.85	152.017	149.451	240.192	218.521	180.257	273.595	267.66	279.699	403.328	275.32	404.54	200.75	219.11	218.295	211.057	200.452	138.017	222.289	223.667	205.348	208.635	205.494	141.178
ENSMUSG00000007411	2202.28	2149.34	2026.2	3334.89	3034.64	2508.35	2047.1	2012.42	2326.07	2809.52	1779.56	2989.03	2937.8	2720.74	2717.09	3130.69	3388.4	3244.08	3342.68	3104.66	2892.25	3059.57	3370.83	3317.06
ENSMUSG00000007415	1644.71	1432.7	1306.07	2218.08	2011.21	1624.95	1326.32	1340.83	1626.49	1868.82	1165.6	2079.49	1977.8	1802.28	1829.82	1866.38	2186.7	2244.97	1943.76	1957.32	1776.28	2053.41	2106.46	2054.03
ENSMUSG00000007440	1.877	1.696	1.736	6.169	1.853	2.139	4.367	3.026	8.848	5.397	7.648	7.22	11.307	0	4.995	1.545	2.095	1.765	11.061	1.937	7.007	1.911	4.346	1.773
ENSMUSG00000007457	5	1	4	3	7	3	3	3	3	4	2	3	3	1	6	6	7	3	6	5	5	7	9	6
ENSMUSG00000007458	3216.41	2816.02	2709.18	4672.94	3947.94	3261.56	2796.24	2766.11	3597.98	3745.78	2435.89	4052.23	3632.09	3502.44	3484.52	3361.81	3976.36	4040.22	3659.44	3754.19	3295.75	3632.33	3919.31	3980.51
ENSMUSG00000007476	1323.72	1535.81	1211.5	1984.2	1719.16	1565.38	1414.69	1360.5	1576.53	1756.23	1213.63	1880.12	1760.87	1630.19	1644.3	1847.34	1846.39	1784.18	2083.25	1764.02	1831.25	1854.58	1869.4	1826.19
ENSMUSG00000007480	4	1	0	6	3	3	1	1	5	3	1	3	5	3	5	2	2	3	2	0	4	12	4	0
ENSMUSG00000007564	5126.11	5120.88	4405.79	7580.08	6154.83	5081.71	4661.31	4535.25	5585.49	5757.6	3986.89	6104.11	5512.22	5279.8	5121.05	5581.31	6243.92	6117.09	6113.07	5568.6	5387.64	5438.52	6209.01	6308.21
ENSMUSG00000007570	583.819	546.924	551.446	914.576	772.219	680.002	599.153	588.326	706.31	710.388	536.769	788.764	659.712	597.471	589.556	648.677	708.424	603.529	734.548	635.555	685.265	634.671	649.248	583.829
ENSMUSG00000007589	1622.21	1313.65	1245.22	2351.36	2031.7	1664.59	1269.28	1323.63	1610.16	1789.54	1172.33	2186.52	1774.53	1784.23	1670.51	1879.07	1905.41	1362.91	2105.21	1929.59	1697.37	1942.71	2046.89	1682.7
ENSMUSG00000007591	13	22	13	29	14	18	17	19	10	16	9	19	24	16	20	25	13	17	15	22	21	15	19	11
ENSMUSG00000007594	5	3	4	10	6.001	9	5	4	2	4	5	9	15	9	9	12	9	14	13	15	10	18	10	6
ENSMUSG00000007603	1031.76	1164.72	1001.15	1668.41	1337.45	1158.44	987.071	992.299	1216.74	1215.99	934.143	1309.21	1258.76	1187.35	1189.52	1271.09	1364.67	1188.32	1428.12	1250.7	1274.96	1269.94	1383	1314.06
ENSMUSG00000007610	646.146	648.859	564.173	931.614	781.108	677.022	531.27	613.888	681.078	764.324	503.449	749.98	661.35	685.161	749.35	723.718	741.004	694.064	841.922	707.868	797.894	689.902	808.67	709.835
ENSMUSG00000007613	4688.4	4354.66	3616	5791.01	6187.94	5133.56	4143.9	4953.78	5214.51	7142.59	3699.66	8653.93	8337.67	6900.85	6515.78	7602.56	6593.8	7334.56	7563.4	7332.61	5527.52	9056.6	7341.57	7251.2
ENSMUSG00000007617	538.012	500.016	463.256	778.245	845.075	643.574	536.47	474.027	581.041	905.615	419.418	838.026	967.57	1053.16	912.048	1068.45	890.344	790.037	1051.02	911.855	832.368	1055.38	935.155	800.411
ENSMUSG00000007646	334.865	246.719	241.445	447.169	414.333	302.459	210.09	252.58	282.957	337.053	265.482	358.342	394.432	340.634	339.689	334.596	391.945	314.956	333.97	376.885	328.08	384.748	429.228	356.03
ENSMUSG00000007653	5	6	2	14	9	3	4	2	8	4	2	12	16	9	12	21	10	12	18	4	7	37	4	16
ENSMUSG00000007655	2339.67	1660.22	1516.11	2547.58	2291.63	1937.57	1525.73	1868.23	2100.68	1649.28	1611.17	2485.97	3286.05	2438.01	2881.08	3069.45	2078.08	3601.47	2830.13	2967.6	2525.8	3578.37	1943.2	2594.86
ENSMUSG00000007656	1942.19	1568.18	1490.96	2556.47	2563.76	2143.01	1569.59	1758.27	2128.92	2479.98	1515.18	2619.16	2393.95	2273.41	2137.38	2419.95	2577.62	2483.74	2282.84	2369.96	2174.45	2406.15	2595.49	2365.68
ENSMUSG00000007659	1589.4	1500.62	1543.17	2593.41	1849.28	1589.42	1489.64	1569.3	1742.68	1847.93	1280.54	1800.26	1512.28	1557.48	1588.44	1694.16	1761.49	1424.21	1674.2	1706.99	1695.01	1647.4	1696.55	1423.48
ENSMUSG00000007670	3735.95	4766.98	4234.55	6440.38	5270.22	4688.18	4131.66	3895.08	4637.55	4882.01	3528.12	4830.61	4888.18	4821.94	4554.29	5161.41	5187.36	4727.96	6127.27	4932.36	6076.17	5138.59	5213.19	5086.83
ENSMUSG00000007682	156.001	169	203.013	290.738	453	352.048	264.001	214.206	351.407	594.962	250.543	425	162.018	199	175	114	482	501.97	137	284.068	268.506	126.919	391.003	439.708
ENSMUSG00000007721	1073.74	902.171	840.457	1343.01	1247.84	1135.63	752.215	913.751	1054.43	1075.29	927.86	1197.18	1265.84	1192.55	1152.06	1175.95	1244.82	1024.12	1311.99	1395.31	1132.52	1253.05	1339.31	1119.04
ENSMUSG00000007739	6986.32	5463.71	5323.73	9084.77	7864.28	6611.08	5583.84	5612.44	6996.79	7701.28	4329.12	8329.98	8067.11	7554.23	7972.55	7921.59	7850.01	7267.8	8033.92	8100.72	7961.77	8270.43	7953.58	7130.36
ENSMUSG00000007777	371.015	258	215.829	402.57	391.438	299.985	253.05	250.993	271.968	367.415	235.927	346.019	349.001	331.005	324	356.05	412.903	363	337.05	358.355	360	321	392.273	278.001
ENSMUSG00000007783	251.228	312	294.137	421.137	345.001	310	562.679	570.879	697	625.021	473.294	566.017	225	282	279.02	283.148	307	287.001	336.002	355	362.12	296	339.314	328.999
ENSMUSG00000007805	104.418	106.766	92.276	183.675	206.054	156.105	86.056	95.8	112.275	192.76	63.287	145.479	97.991	112.822	118.709	107.08	194.202	142.499	123.232	124.679	106.54	74.302	161.652	122.407
ENSMUSG00000007812	2402.06	1803.59	1691.82	3007.66	2829.21	2301.16	1730.02	1833.23	2067.57	2654.66	1461.14	2614.26	3133.46	2806.07	2748.34	2988.79	2576.74	2147.4	2830.67	2633.11	2679.43	3059.76	2814.11	2205.09
ENSMUSG00000007815	6058.1	5742.18	5381.89	8320.18	7713.33	6446.02	5527.02	5754.63	7014.55	7403.91	4841.62	8140.45	7607.01	7173.7	7051.23	7403.53	7983.61	8171.94	7372.62	7910.81	6587.42	7473.8	8016.75	8074.96
ENSMUSG00000007817	3264.36	4637.24	3872.85	4988.29	5133.5	4357.25	4160.49	3918.36	4569.68	5398	3308.24	4626.08	3939.05	4149.81	3676.47	4316.71	4618.05	4582.41	5423.69	4269.65	5474.64	4318.44	4663.7	4677.37
ENSMUSG00000007827	723.841	635.911	720.243	1081.06	1002.81	846.402	742.938	766.022	840.264	1035	596.204	1010.44	1008.13	844.804	976.442	996.655	946.044	862.065	919.018	970.755	948.325	1003.74	1070.79	895.084
ENSMUSG00000007833	884.93	955.909	861.646	1458.41	1074.66	884.908	775.427	783.096	1046.42	960.613	769.312	1002.52	925.843	919.183	950.138	936.875	1162.72	934.411	1070.13	1068.8	1051.89	901.247	1008.47	870.804
ENSMUSG00000007836	5608.67	6382.32	5585.74	9091.78	9249.11	8551.93	6061.39	6057.68	7437.97	8578.17	5127.74	9237.41	8328.59	8444.99	7672.02	8796.2	9351.24	8214.79	9351.78	8503.49	8787.27	8270.67	8938.17	8590.5
ENSMUSG00000007837	177.015	155.999	152.999	244.972	204	179	132	144	156.056	189.155	147.102	210	155.014	165.58	183	159.001	208.034	232.086	171.003	202	176	191.069	164.062	197.021
ENSMUSG00000007850	13197.8	12372.3	11245.4	18924.6	18290.2	15494.5	12059.7	13663.5	15390.4	18774.9	10712.1	19879.1	20073.6	18110.2	18088.8	19523.4	19550.4	20061.1	17969	18650.9	17142.2	20256.1	20289.7	19334.3
ENSMUSG00000007867	479.817	454.576	427.293	709.125	670.847	528.021	352.017	421.008	487.623	497	395.985	568.96	576.687	537.732	480.002	480.045	599.878	548.998	571	525.871	501.076	499.481	566.145	549.781
ENSMUSG00000007872	2157.45	2360.67	1840.09	3100.31	2300.76	2130.89	2215.55	2006.59	2573.92	2204.01	1639.27	2083.84	2061.88	1875	1929.18	1779.04	2351.71	1527.28	1972.4	2479.87	2661.35	1983.26	2205.63	1570.2
ENSMUSG00000007877	2	9	6	6	5	2	6	3	2	4	5	9	5	3	4	5	5	2	3	4	3	6	3	6
ENSMUSG00000007880	4450.26	5553.11	5147.39	6884.36	6214.53	5537.35	5069.27	4641.44	5763.54	6012.62	4540.06	5711.45	5692.13	5632.99	5365.04	6082.58	5626.69	5151.54	7926.67	5836.29	7473.22	6579.95	6055.23	6082.8
ENSMUSG00000007888	102	75	79	120	131.291	144.987	68	100.025	87.998	110	85.088	112	146.167	104	130.169	97.947	134	84	162	161.154	112	128	125	75
ENSMUSG00000007891	6382.01	5396.96	4918.31	8832.14	6622.75	5455.87	5234.3	5107.47	6917.6	6311.71	5196.91	6475.7	5811.84	5460.96	5576.65	5535.07	6990.52	6517.79	6145.78	7559.15	5692.2	5720.46	6785.9	5740.89
ENSMUSG00000007892	19990	15764.5	14270.2	24217.4	20549.1	18798.8	14921	15825.8	19202.7	18976.7	12923.4	21001.4	19309.1	18993.1	20375.3	19552.5	19493.6	15760.9	19352.3	20042.7	20018.1	18997.6	19304.4	16754.7
ENSMUSG00000007907	0	0	0	1	1	0	0	0	0	1	0	1	0	0	1	0	1	0	1	0	0	2	2	0
ENSMUSG00000007908	147.973	106	99.997	173	178	134.983	104.001	136.993	117.394	222.013	72.885	204.093	149.974	147.96	136.988	169.962	210	98	133.997	145.001	115.904	148.95	189.001	95
ENSMUSG00000007944	0	0	0	0	0	0	2	0	0	2	1	0	0	1	1	0	0	0	2	0	3	1	2	2
ENSMUSG00000007946	11	14	4	9.006	10	3	6	5	12.17	13	4	11	22	15	18	18.076	6	13	5	11	9	15	13	15
ENSMUSG00000007950	550.158	617.572	511.665	945.136	673.255	634.012	539.282	510.075	591.109	627.071	415.08	643	512.602	522	554	584.665	797.429	765.408	595.171	585.497	624.008	595.143	714.525	620.583
ENSMUSG00000007987	510.122	499.09	435.047	733.136	613.005	530.044	379.763	472.525	516.273	566.955	426.623	571.932	525.47	522.013	532.94	503.008	646.222	538.416	570.002	575.947	559.121	551.985	640.28	531.984
ENSMUSG00000007989	612.213	509.942	593.704	880.023	905.007	804.006	555.971	573.007	638.467	938.364	550.241	817.306	848.139	797.091	792.006	843.012	810.097	728.986	860.006	922.449	895.075	912	859.92	866.149
ENSMUSG00000008028	38.083	49.166	53.615	76.46	56.502	62.918	53.594	51.671	61.445	71.414	55.409	58.577	62.694	71.749	43.369	58.95	51.422	68.577	68.964	64.187	67.079	72.37	58.655	59.755
ENSMUSG00000008035	2489.5	2965.16	3301.51	4995.02	3630.8	3401.61	3323.49	3052.46	3832.83	3692.91	2532.55	3336.83	3441.98	3368	3672.47	3970.39	4193.94	2574.08	4097	3751.27	4272.93	3439.22	3880.82	2589.85
ENSMUSG00000008036	1553.33	1359.59	1158.03	2128.14	1797.24	1609.51	1274.93	1434.4	1632.45	1684.96	1188.97	1860.92	1733.12	1589.49	1584.99	1642.59	1828.03	1758.55	1741.98	1750.81	1540.72	1754.59	1812	1710.61
ENSMUSG00000008090	779.232	1028.42	788.637	1258.67	1043.39	894	800.552	759.1	848.366	966	592.952	951.73	789.616	846.842	823.969	852.607	1055	967.873	1024.45	890.321	950.094	901.528	921.317	931.649
ENSMUSG00000008129	470.158	378.179	333.028	573.013	461.68	366.286	350.118	339.255	409.327	400	321.11	453.001	382.999	395.389	371	404	435	253.192	466.91	412	362.093	439	432.014	342
ENSMUSG00000008136	452.763	445.178	420.742	762.047	698.435	629.155	462.413	544.001	606.332	721	345	765.932	633.226	680.448	667.004	546.696	523	532.037	527.876	613.132	517.196	571.307	519.062	465.723
ENSMUSG00000008140	1688.33	1675.61	1540.98	2559.46	2188.71	1758.65	1498.45	1514.08	1790.99	1974.7	1321.15	2024.79	1804.83	1736.7	1669.54	1705.47	2028.27	1918.21	2064.08	1895.79	1886.56	1686.92	1988.82	1964.9
ENSMUSG00000008153	101.802	131	111.972	161.846	167	133.001	123	82	123	166	114.614	183	107	122.005	100	111.207	174	305.979	132	122	123.005	129	149	334.431
ENSMUSG00000008167	442.627	394.365	387.322	625.966	576.932	497.187	498.924	613.139	640.698	692.326	456.166	667.94	493.634	448.871	519.508	524.713	488.633	584.331	556.267	549.583	532.162	483.563	585.808	601.64
ENSMUSG00000008193	5.442	9.005	2.046	12.951	9.046	13	10.004	4.002	9	4	13.009	10.094	8.011	31.407	5	12.995	15.018	5	6	45.057	7	6	11	11
ENSMUSG00000008200	2645.16	3156.59	2875.99	4611.99	4072.35	3385.78	2704.9	2834.62	3451.88	4001.49	2213.23	3852.26	3790.57	3587.16	3726.21	3778.01	3710.85	3536.83	4090.24	3835.14	3795.63	3682.42	3965.3	3973.62
ENSMUSG00000008206	1108.38	1233.94	1093.35	1872.51	1702.1	1394.95	1000.8	981.964	1295.53	1704.78	1248.84	1464.51	1089.83	1165.92	1205.63	1192.5	1774.51	2091.09	1281.22	1283.6	1332.29	1093.28	1673.47	2030.12
ENSMUSG00000008226	401.816	308.233	327.19	569.884	583.261	460.165	297.099	363.003	413.19	530	318.19	531.987	495.269	500.207	501	505.004	481.427	455.052	557.504	501.996	514.065	512	532	449.825
ENSMUSG00000008301	1235.51	980.653	948.95	1567.71	1344.64	1044.86	956.882	1057.02	1163.48	1308.64	821.193	1397.06	1301.76	1238.33	1319.34	1372.56	1302.05	1233.72	1347.61	1261.91	1240.51	1318.98	1317.54	1259.93
ENSMUSG00000008305	1967.45	2201.51	1901.83	3257.63	2956.86	2551.47	1961.87	1962.7	2242.2	2661.79	1616.65	2615.39	2586.84	2621.66	2544.33	2654.73	2794.22	2556.26	3269.24	2844.03	2935.29	2703.54	2593.63	2635.77
ENSMUSG00000008307	78.342	75.865	74.312	133.307	97.799	108.595	80.949	93.229	92.425	120.733	75.702	108.279	110.793	101.482	87.171	108.684	118.349	97.151	90.124	110.136	95.335	131.036	125.391	110.22
ENSMUSG00000008318	149.053	129	99	198	157.349	138	122	114.875	175.463	136	89	117	123	135.01	127	170.999	117	89	136	204.635	139.655	132.012	122	85
ENSMUSG00000008333	1488.74	1180.16	1207.63	2062.01	2038.93	1530	1276.83	1254.16	1464.06	1874.26	1133.59	1859.29	1846.76	1789.54	1805.46	1921.95	1985.87	1809.17	1737.19	1820.41	1684.99	1943.38	2025.09	1782.51
ENSMUSG00000008348	24860	25859.3	23097	37768.1	26962.1	22438.9	24141.5	25485.8	29065.6	27882	22937.2	27575.7	25924.3	27083.6	24852	32378.9	29107.3	26740.9	35759.5	28026	30038.7	29374.5	28063.7	27762.5
ENSMUSG00000008373	1394.58	1197.31	1113.23	1888.78	1646.74	1375	1160.17	1283.03	1577.68	1504.5	1129.73	1609.98	1597.32	1549.16	1456.27	1526.47	1638.57	1449.85	1580.22	1529.23	1482.02	1604.72	1708.3	1520.81
ENSMUSG00000008384	511.966	465.31	325.917	558.014	437.746	370	369.701	407.158	492.242	500	338.996	641.086	525.661	488.941	456.004	563.802	528.924	635.437	601.001	590.048	486.331	578	509.031	618.013
ENSMUSG00000008393	5864.33	5810.23	5730.88	9414.75	7290.05	6179.46	6126.14	5693.57	6689.42	6756.3	4566.15	6842.11	5743.52	5868.91	6798.61	6304.67	6350.59	3785.52	6827.97	6585.97	6743.97	5936.95	6435.68	4108.08
ENSMUSG00000008398	1259.01	1453.68	1096	1731.67	1564	1236.4	1132.25	1325.99	1533.97	1503.61	913.318	1409.78	1463.89	1467.21	1357.09	1600.45	1540.15	1947.69	1687.75	1592.75	1459.53	1615.75	1575.97	1771.24
ENSMUSG00000008429	1275.77	1284.69	1081.49	1909.84	1689.7	1391.42	1187.93	1174.25	1338.71	1589.39	979.07	1615.74	1530.24	1481	1439.23	1490.41	1677.42	1403.78	1650.27	1542.34	1525.94	1576.78	1634.82	1443.04
ENSMUSG00000008435	606.109	502.29	445.791	791.645	696.496	563.244	471.683	472.006	520	618.223	382.839	702.275	622.045	624.482	664.463	676.271	669.969	741.114	662.889	686.567	627.418	636.63	701.997	685.045
ENSMUSG00000008438	6	3	2	3	6	5	0	1	1	7	2	5	3	3	3	5	5	6	2	3	4	4	5	3
ENSMUSG00000008450	557.459	497.949	437.89	801.356	698.492	466.468	510.055	454.026	583.662	539.373	469.203	618.918	576.646	578.535	449.264	568.763	705.46	572.802	580.827	649.444	505.44	510.433	700.259	773.299
ENSMUSG00000008461	3.591	8.002	2.01	4.102	15	7	3.075	3.001	6.001	9	2.001	4	14	6	4	6	6	2	7.001	4	5	4	9.041	2
ENSMUSG00000008475	2120.98	1943.57	1702.84	2859.74	2910.79	2204.7	1842.59	1944.47	2524.6	2627.3	1627.66	2866.57	2738.81	2576.37	2603.37	2697.14	2957.97	3343.18	2769.93	3062.56	2515.48	2933.77	2966.5	3172.27
ENSMUSG00000008482	1	3	0	2	0	3	0	2	0	7	3	5	4	8	1	6	1	2	3	2	2	2	2	2
ENSMUSG00000008489	2018.76	1561.93	1560.88	2704.96	3275.84	2536.92	1339.95	1452.21	1607.12	2458.39	1344.9	2487.99	3212.53	2973.99	2626.61	2858.8	3157.15	1692.05	2842.16	2860.67	2496.01	3240.75	3373.37	2046.86
ENSMUSG00000008496	497.827	464.773	403.739	704.534	564.099	484.478	512.605	548.036	759.38	701.941	430.584	739.837	457.71	438.382	519.671	551.2	364.708	221.632	478.008	508.409	499.738	498.017	504.58	221.108
ENSMUSG00000008540	2995.16	2504.15	2181.93	3455.54	2994.81	2661.99	2141.09	2312.04	2736.74	3026.45	2155.04	3453.8	3139.34	3019.36	3054.45	3237.27	3034.19	3436.92	2921.76	3164.83	3046.33	3112.78	3197.15	3583.94
ENSMUSG00000008575	2134.13	2502.99	2348.2	3313.58	3862.25	3200.22	2268.21	2292.18	2792.39	3546.18	2110.14	2814.55	3103.08	2922.36	3089.2	3016.43	3427.25	3840.77	3078.05	3150.77	3343.35	2805.05	3277.12	3640.26
ENSMUSG00000008590	1	0	2	0	0	0	1	0	4	0	1	0	0	0	0	1	4	1	0	1	0	0	0	1
ENSMUSG00000008601	131.879	80.558	104	154.15	190	161	106	107.856	75	129	121.228	136	162	146	124	113	153	150	175.002	145	131	163	128.554	133
ENSMUSG00000008604	2591.49	2979.55	2523.92	3923.86	3173.75	2771.45	2617.06	2432.11	2899.95	3108.88	2048.47	3124.07	2987.38	2869.78	2767.14	3131.03	3263.53	3052.34	3756.58	3138.4	3331.82	3047.76	3425.43	3387.49
ENSMUSG00000008658	23.045	11	30	38	46	50	32	21	30	33	27	38	62	39	33	32	50	46	47	43	30	45	60	53
ENSMUSG00000008668	18771.2	14347.3	13654.6	22914.4	16882.1	15240.9	14007.1	14714.5	17889.8	15625.3	11483.1	17564.6	16737.4	15717.6	17331	16647.6	15913.3	13008.5	16477.4	16477.2	16955.4	16121	16270.3	12832
ENSMUSG00000008682	4076.8	3223.18	2968.76	5040.5	4007.5	3316.74	3282.09	2707.87	4372.06	3329.07	2661.85	4050.99	3711.67	3335.45	3804.93	3839.84	3796.51	2772.91	3596.7	3649.96	3752.97	4027.31	3971.11	2926.45
ENSMUSG00000008683	12079.7	9169.27	9034.64	15460.3	12361.7	10432.9	9340.16	9467.97	11437.3	11038.1	7523.14	12345.7	12016.3	10911.7	12313.7	11657.8	11194.7	9474.05	11591.2	11652.7	12052.8	11536	11915	9117.42
ENSMUSG00000008690	2899.42	2631.33	2446.14	4238.91	3455.58	2912.78	2424.03	2509.07	3150.26	3110.74	2153.29	3446.33	3239.71	3194.06	3288.97	3311.36	3412.66	2954.85	3458.3	3335.28	3217.7	3248.72	3445.31	3038.74
ENSMUSG00000008730	2915.23	3169.58	2893.07	4175.65	4216.73	3528.69	2948.93	2939.69	3664.7	4419.61	2425.13	3743.74	4067.93	4010.41	3680.71	4213.51	3951.19	4225.06	4380.25	4550.51	4064.82	4236.66	4044.77	4272.22
ENSMUSG00000008734	827.966	923.027	818.048	1182.97	1104.05	1055.3	730.279	781.577	949.499	1143.7	609.931	1080.78	1031.98	1006.42	1012.53	891.461	1123.82	1654.05	1011.08	1018.02	1073.74	921.325	1037	1665.61
ENSMUSG00000008763	2109.2	1982.03	1910.26	3049.04	3056.12	2518.59	1965.15	1959.98	2401.51	2964.39	1607.25	2833.53	2845.68	2707.14	2630.03	2885.9	2779.56	2694	2912.12	2891.66	2721.64	2914.18	2934.86	2926.26
ENSMUSG00000008789	2	0	0	9	1	2	2	6	3	2	2	0	0	1	4	1	0	0	4.004	2	1	8	1	0
ENSMUSG00000008813	0	0	0	0	0	0	0	0	0	0	0	0	0	0	0	0	0	0	0	0	0	0	0	0
ENSMUSG00000008822	120.244	103.998	132.604	167	176.026	127	103	111.254	149.651	127	92.999	153	171	153.979	180.999	151	163.999	139	141.013	155.219	166.692	165	143	148
ENSMUSG00000008843	0	1	0	0	0	0	0	0	13	0	0	0	0	1	0	0	55.028	0	0	20	0	0	0	0
ENSMUSG00000008845	0	0	1	4	7	4.003	3	0	1	3	3	3	4	1.008	4	1	1	3.003	1	2	2	0	0	5
ENSMUSG00000008855	1340.39	1512.14	1262.38	1971.14	1521.74	1364.74	1193.45	1249.13	1493.96	1295.26	1194.63	1323.5	1481.57	1423.04	1434.63	1576.97	1383.59	1536.28	1817.88	1514.47	1720.07	1525	1326.85	1415.95
ENSMUSG00000008859	1192.49	1146.36	1043.44	1736.02	1815.59	1356.27	1110.59	1142.75	1324.52	1617.62	979.928	1825.49	1602.58	1518.08	1546.37	1567.22	1882.97	1943.28	1537.51	1690.42	1504.47	1670.99	1817.92	1923.03
ENSMUSG00000008874	0	0	0	0	0	0	0	0	0	0	0	0	0	0	0	0	0	0	0	0	0	0	0	0
ENSMUSG00000008892	4258.77	3321.97	3228.13	5631.05	5062.24	4194.37	3150.33	3258.35	4050.51	4527.27	2839.39	4832.66	4808.94	4409.32	4447.09	4536.78	5207.77	4450.88	4920.78	4878.95	4595.69	4823.79	5357.12	4613.31
ENSMUSG00000008932	1.152	3.036	3.61	2.456	2	5.883	5.001	2.177	3	5.014	0	9.095	4.792	2.005	5.163	8.061	2.001	1	10.007	6.139	6.031	6.011	7.051	5.001
ENSMUSG00000008958	1896.89	1737.37	1679.72	2791.91	2294.84	1840.38	1565.15	1648.3	1953.67	1932.56	1500.5	2059.67	2010.16	1958.44	1961.43	2011.35	2198.05	1656.35	2315	2104.44	2114.76	2098.25	2249.86	1804.72
ENSMUSG00000008976	1719.84	1497.6	1547.62	2372.36	2396.56	2071.16	1493.16	1552.09	1900.71	2357.47	1250.24	2352.37	2659.18	2304.06	2238.55	2469.9	2616.53	2527.73	2368.8	2350.6	2157.14	2527.83	2669.95	2397.11
ENSMUSG00000008999	388.15	545.903	558.26	787.854	666.751	542.966	546.885	487.269	578.59	778.145	433.845	656	383.982	355.025	420.216	336.041	544.618	362.242	397.318	430.914	520.441	334.398	607	313.254
ENSMUSG00000009013	5007.32	3957.87	3761.96	6726.51	5974.51	4895.96	3762.72	4023.41	4644.01	5720.09	3332.89	6405.32	5580.2	5406.88	5298.75	5760.02	6239.11	5499.36	5750.02	5450	5207.24	5947.53	6073.84	5413.46
ENSMUSG00000009030	707.121	550.068	526.003	918.785	844.969	748.339	572.223	589.984	717.314	850.596	519.494	899.38	787.963	754.14	775	854.036	920.011	910.276	820	862.292	822.083	820.005	926.008	833
ENSMUSG00000009035	1757.04	1909.9	1506.71	2599.52	2229.41	1920.02	1627.29	1676.99	1895.95	2089.75	1482.42	2287.57	1840.7	1802.34	1707.78	1882.21	2179.83	1927.65	2348.82	2111.95	1991.6	1914.97	2093.81	2143.68
ENSMUSG00000009047	0	0	0	0	0	0	0	0	0	0	0	0	0	0	0	0	0	0	0	0	0	0	0	0
ENSMUSG00000009070	0	0	1	1	0	0	0	0	1	1	0	2	1	4	1	0	0	1	0	2	0	3	1	0
ENSMUSG00000009073	2487.92	2686.26	2326.08	3726.87	3352.58	2737.71	2544.86	2620.07	3028.53	3490.88	2335.96	3572.28	3033.52	2685.09	2804.8	2851.88	3358.07	3215.73	3258.96	3046.59	2950.73	3067.12	3451.33	3587.48
ENSMUSG00000009075	4.271	3.198	3.755	5.543	6.379	3.165	7.485	4.228	4.447	4.295	3.195	5.409	4.256	9.42	8.403	8.509	4.243	7.589	7.362	7.533	4.274	6.452	2.082	2.092
ENSMUSG00000009076	301.774	217.802	247.749	400.113	299.247	265.835	252.965	275.882	326.288	278.705	243.376	341.314	285.744	250.58	287.562	293.512	265.068	257.411	312.64	305.472	288.726	266.549	330.918	254.345
ENSMUSG00000009079	7845.62	7892.98	7534.45	11932.6	10023.5	8703.34	7447.23	8302.95	10032.8	10116.6	6713.98	10113.1	9756.71	9687.39	10254.6	10495.3	10032.3	8846.61	10585.6	9908.77	9715.91	9993.03	10386.1	9498.56
ENSMUSG00000009090	2325.88	2205.91	2084.09	3460.14	2963.3	2625.79	2132.13	2015.42	2345.31	2646.01	1814.14	2833.84	2526.06	2527.16	2391.77	2608.96	2875.38	2537	2896.34	2707.47	2628.49	2753.07	2980.37	2792.67
ENSMUSG00000009092	594.624	517.783	512.613	884.836	801.685	643.173	496.015	532.912	583.761	681	408.473	688.591	565	527.608	660.845	553.738	541.815	244	603	662.224	595.106	525	582.888	272
ENSMUSG00000009093	0	1	0	0	1	0	0	0	0	0	2	2	0	0	0	2	1	0	3	2	0	2	1	1
ENSMUSG00000009097	29.989	22	30	46	64	44	28	36	43	46	30	33	37	35.022	33	16	39	42	38.188	38	64	25	29	38.008
ENSMUSG00000009108	8	4	6	11.999	8	17	7	2	9.021	15	6	13	6	10	12	7	8	1	10.718	9	17.999	11	14	5
ENSMUSG00000009112	1835.37	1674.62	1605.69	2548.35	2077.03	1896.02	1663.91	1620.5	1954.8	2120.65	1412.48	2188.5	2065.71	1950.84	2069.03	2285.38	2040.86	1908.43	2355.83	2131.88	2280.48	2197	2219.06	1868.73
ENSMUSG00000009114	0	0	0	1.153	0	0	0	0	0	0	0	0	1.081	0	0	0	0	2.56	1.319	1.097	0	2.306	0	0
ENSMUSG00000009115	1	0	0	0	0	2	0	0	0	1	0	1	0	0	1	0	2	1	0	0	1	0	3	0
ENSMUSG00000009145	18.04	41.139	37.047	48.89	37.971	23.017	21.015	37.016	35.499	29.008	22.57	37.763	38.485	31.333	34.503	38.006	25.952	47.099	25.653	48.908	31.005	19.029	39.028	35.452
ENSMUSG00000009185	0	1	0	0	3	1	0	0	4	3	2	1	1	0	0	0	0	4	0	0	0	3	0	2
ENSMUSG00000009207	266.029	241.41	234.042	361.999	474	381	269.388	258.394	378.019	415.999	224.965	406	442.715	421.877	402.005	386.409	476.006	389	374.383	467.001	348.999	418.002	483.001	398
ENSMUSG00000009210	3	2.006	0	0	3	2	3	3	1	0	2	1	0	5	1	6	3	0	2	2	2	4	0	1
ENSMUSG00000009214	0	0	0	4	1	3	0	1	1	5	0	4	2	1	4	1	0	0	2	3	1	1	0	2
ENSMUSG00000009216	2	5	7	6	5	7	8	5	12	16	7	8	5	9	4	4	4	5	9	2	3	8	7	4
ENSMUSG00000009246	71.301	99.722	92.086	167.958	196.861	168.3	92.341	69.417	132.92	169.611	100.388	145.666	56.198	85.674	76.393	64.619	174.651	228.478	85.927	96.5	112.994	45.877	142.68	220.757
ENSMUSG00000009248	18.001	20	7	22	22	21	31	36	45	40	45	55	29	24	23	20	23	18	23	28	25	22	19	19
ENSMUSG00000009281	665.019	429.769	478.956	862.242	598.76	521.617	411.703	471.154	553.302	617.633	367.017	443.728	474.073	494.324	600.533	453.754	500.646	528.649	434.844	482.61	535.218	380.979	463.907	383.473
ENSMUSG00000009291	3750.9	3342.13	2890.37	5076.21	4774.2	3885.29	2963.69	3306.07	3894.86	4298.81	2699.73	4846.95	4009.07	3678.38	3968.75	3829.4	4462.18	5029.65	4012.02	4269.16	3915.02	3745.53	4257.36	4926.83
ENSMUSG00000009292	114.56	104.908	99.199	124.881	90.648	85.716	92.292	86.198	123.941	85.125	71.072	83.17	83.728	104.186	99.391	96.093	113.282	118.295	118.69	157.702	85.699	105.212	117.961	122.197
ENSMUSG00000009293	1454.81	1372.48	1248.29	2072.61	1807.52	1541.39	1192.97	1246.49	1401.98	1518.79	1047.67	1769.36	1731.65	1589.79	1569.83	1693.65	1783.23	1506.16	1775.55	1681.54	1618.53	1691.3	1768.39	1604.05
ENSMUSG00000009350	3	1.004	4.019	10.003	2	4.495	0	4.03	6547.22	1	5	5	4	4.319	6	1	7.034	1	4	120.336	3	2.142	1.001	0
ENSMUSG00000009356	0	0	0	0	0	0	0	0	2	0	0	0	0	0	2	0	0	0	0	0	2	1	0	0
ENSMUSG00000009376	418.014	375.046	389.353	566.06	618.879	498	406.079	392.031	479.081	596.353	494.129	531.595	567.087	450.612	492.691	459.011	507	932.976	462.02	580.145	554.294	447	587.228	816.023
ENSMUSG00000009378	14	10	15	16	14	10	13	12	10	15	13	18	15	9	14	26	22	70	8	19	9	7	17	18.248
ENSMUSG00000009394	17.001	18	19	43	42	28	25.002	25	31	33	19	35	33	16.808	26	33	29	35	42	26	37	33	40	46
ENSMUSG00000009406	596.642	616.611	587	930.318	805.126	639.082	621.65	589.329	634.243	746.003	500.08	686.472	675.787	635	673.024	705.006	736.471	658.126	744.447	754.76	784.963	683.523	705.062	645.954
ENSMUSG00000009418	2868.96	3909.2	2920.22	4067.43	4063.21	3314.3	2914.67	2973.38	3392.36	3710.55	2299.07	3454.58	3657.67	3434.61	3329.04	3493.57	3920.8	3434.15	4870.85	3834.13	4203.25	4016.47	3808.27	4008.07
ENSMUSG00000009470	5825.72	5215.76	4975.82	8447.55	8449.63	7078.38	5405.92	5464.11	6425.77	8573.04	4552.43	8493.05	8960.72	7893.16	8247.13	8576.65	7965.97	6953.21	8116.68	8462.71	7632.81	9073.51	8373.65	6723.01
ENSMUSG00000009471	0	6	1	2	2	0	35	36	54	38	55.322	57	3	6	5	17	5	2	5	0	10	5	3	3
ENSMUSG00000009487	3.289	0	3.001	1	2.698	0	3.585	6	2.032	7	7.103	6	4	2	2	5	5	2	4.079	0	2	4	2	0
ENSMUSG00000009535	1107.66	917.265	939.626	1474.52	1459.84	1163.63	910.521	902.758	1126.5	1391.48	775.761	1491.12	1538.41	1328.93	1365.38	1424.89	1392.6	1184.91	1348.2	1410.94	1288.51	1460.93	1464.93	1194.14
ENSMUSG00000009545	755.41	885.937	817.655	1395.82	1120.32	852.496	840.921	727.811	859.229	993.642	633.585	1005.58	536.968	606.055	653.217	686.411	1090.36	809.676	736.817	742.817	714.858	520.614	968.379	783.637
ENSMUSG00000009549	1188.61	1021.02	942.2	1512.62	1353.45	1124.04	950.974	959.756	1123.99	1285.47	897.055	1364.11	1265.03	1149.93	1180	1246.66	1405.28	1359.79	1277.59	1349.47	1184.31	1255.15	1421.83	1335.4
ENSMUSG00000009551	3	9	6	5	9	11	5	3	10	13	4.035	8	5	12	5	13	0	6	9.772	8	4	10	6	5
ENSMUSG00000009555	1732.09	1872.88	1672.08	2659.01	2291.95	1874.5	1704.99	1652.7	1995.71	2232.68	1440.12	2356.58	2134.45	2071.61	2014.05	2286.35	2442.86	2303.49	2504.93	2345.91	2150.94	2249.84	2453.55	2378.09
ENSMUSG00000009563	839.264	809.702	628.396	1078.5	863.302	750.2	711.77	678.638	900.842	890.009	567.451	1049.12	780.221	728.51	803.908	791.747	955.125	995.634	824.379	867.355	769.94	804.71	913.774	1022.79
ENSMUSG00000009566	1044.6	940.952	813.145	1460.82	1170.85	1001	854.915	952.399	1022.33	1152.02	730.331	1266.54	1024.47	943.939	1067.48	1134.61	1056.09	849.088	1079.29	1058.35	1121.14	1050.07	1109.75	869.879
ENSMUSG00000009569	2144.69	2188.03	2125.25	3034.53	2566.76	2261.43	2117.03	2033.75	2458.74	2619.89	2117.56	2611.57	3027.66	2624.26	2905.84	2975.61	2531.38	2615.82	3524.79	2721.62	3296.46	3310.68	2777.22	2583.39
ENSMUSG00000009575	5110.75	4370.34	4372.87	7185.69	7200.91	6068.21	4579.71	4488.91	5716.32	6534.78	3976.49	6638.37	6128.87	5920.95	6202.85	6104.05	6961.4	6721.6	6098.3	6343.92	6036.49	6004.88	6868.16	6744.71
ENSMUSG00000009580	0	0	0	0	0	0	0	0	0	0	0	0	0	0	0	0	0	0	0	0	0	0	0	0
ENSMUSG00000009585	617.549	620.847	659.761	1000.89	1012.18	870.418	674.205	591.065	935.054	945.545	667.746	1043.67	850.531	877.009	811.478	845.74	1150.64	1516.03	905.593	1016.66	885.282	807.153	1118.36	1694.66
ENSMUSG00000009588	1.002	1	0	0	1	0	0	2.017	0	0	1	3.991	1	0	0	1	0	0	0	1	0	0	0	1
ENSMUSG00000009596	15	3	10	28	24	16	7	11	8	5	10	10	21	17	16	13	13	31	23	16	20	15	15	54
ENSMUSG00000009614	629.997	723.009	626.884	1141.84	922.514	814.959	641.488	661.45	785.081	944.086	727.876	898.401	558.063	688.36	621.87	631.001	990.115	1113	555.042	654.691	680.562	535.001	861	973.801
ENSMUSG00000009621	776.672	933.332	698.023	1257.81	1001.67	869.418	743.037	721.327	968.1	976.861	804.031	1071.56	847.682	869.163	760.023	830.283	1147.9	1346.01	944.102	857.179	910.854	917.168	1073.64	1256.56
ENSMUSG00000009628	2715.65	2001.51	2618.17	4064.22	5100.75	3649.87	2151.78	1962.49	2289.6	3373.04	2080.43	2828.82	5497.66	4572.62	4514.23	4501.7	4463.83	2167.49	5033.11	5297.99	4180.55	5466.78	5051.18	2706.52
ENSMUSG00000009630	1950.63	1869.13	1622.9	2971.74	2725.74	2144.01	1788.12	1738.74	2230.73	2549.49	1517.87	2674.57	2740.84	2580.92	2412.59	2619.2	2761.04	2746.33	2755.7	2720.32	2375.07	2820.15	2751.49	2729.32
ENSMUSG00000009633	91	77	87	157	119	102.016	66	80	159.062	110	68	103	66	98.003	77	76.003	136	134.937	75	207.779	89	76	84	114.044
ENSMUSG00000009640	1287.32	1049.6	1007.01	1723.97	1629.22	1380.38	1046.51	1042.99	1238.14	1387.87	1061.44	1487.04	1587.58	1453.65	1493.66	1546.86	1528.01	1117.33	1625.46	1561.04	1497.84	1539.3	1596.59	1247.39
ENSMUSG00000009646	0	0	0	0	1	1	0	2	0	0	0	1	0	0	1	3	0	0	0	0	1	0	0	2
ENSMUSG00000009647	578.465	591.04	471.999	805.183	729.201	614.635	480.566	587.41	734.585	732.447	414.051	723.193	701.001	659.371	641.001	650.217	640.024	723.447	761.844	744.967	674.197	790.325	676	667.003
ENSMUSG00000009654	38	23	36	62	17	7	15	30	15	21	7	36	77	49	40	70	30	43	61.88	26	42	102	35	41
ENSMUSG00000009670	137.083	90.69	111	182	230	178.005	66	79	82	125	95.826	116	306	225	213.834	195.267	264.374	188	274	248.025	226	301.008	271.112	231
ENSMUSG00000009681	1886.55	2191.49	1991.61	2942.51	2420.01	2088.9	1836.94	1587.68	2105.99	2291.55	1715.21	2176.99	1959	1912.19	1920.44	2160.81	2287.01	2097.48	2685.67	2042.28	2450.19	2168.06	2370.51	2189.54
ENSMUSG00000009687	356.822	322.992	175.233	347.322	288.002	214.857	231.809	297.75	650.154	283.56	179.173	300.004	247.278	266.144	280.732	222.001	287.008	314.005	258.002	534.508	274.001	293.752	273.134	270.001
ENSMUSG00000009731	74.284	95.004	88.165	129.007	138	79.978	76.026	88.01	106.002	122	87.005	111.001	76	105	101	89.001	106.948	108.001	88	100.071	119	97.002	119	111.093
ENSMUSG00000009733	629.809	634.953	618.43	1006.11	891.954	716.417	675.654	625.018	757.289	874.951	610.418	798	803.551	693.113	785.021	750.241	910.096	827.059	817.01	838.302	796.366	757.691	883.074	805.064
ENSMUSG00000009734	2	2	0	3	1	0	0	0	3	3	0	2	0	1	3	3	1	1	2	1	2	3	3	0
ENSMUSG00000009739	354.313	521.229	498.859	679.303	602.999	510.663	399.168	434.3	567.516	516.999	441.007	519	414.883	424.999	437.001	476	538.072	606	566.186	461.566	484.03	462.001	555.073	548.705
ENSMUSG00000009741	2740.76	2964.63	2715.65	4434.5	4000.07	3317.59	2705.24	2656.51	3463.51	3819.85	2315.76	3719.74	3696.23	3491.48	3594.8	3814.45	4045.01	3525.48	3950.64	3833.09	3688.22	3647.11	4107.92	3784.68
ENSMUSG00000009772	55	90.003	69.984	111.849	84	80	86	89	89.009	125	57.999	108	64.205	92.999	78	79	139	187	86.05	115.852	84	55	122.003	166.023
ENSMUSG00000009828	810.91	900.118	824.287	1260.07	1167.38	976.076	947.19	947.666	1077.63	1193.94	867.135	1204	995.136	953.721	950.169	1069.41	1201.45	1034.41	1235.17	1055.22	1098.46	1087.76	1168.26	1049.93
ENSMUSG00000009863	1607.16	1191.59	1256.5	2100.94	1831.74	1618.03	1129.98	1152.46	1417.94	1668.06	1148.33	1872.79	1800.52	1624.51	1737.77	1690.27	2021.37	1981.13	1825.07	1930.03	1695.09	1750.2	2057.59	1847.43
ENSMUSG00000009876	307.835	249	263.61	436	351.985	287	204.923	203	278.756	273	252.726	298	398.037	390.989	329.791	269.173	398.269	260	469.081	375.562	283	331	424.633	278
ENSMUSG00000009894	1334.5	1023.25	1041.63	1835.61	1540.05	1328.68	1093.1	1163.27	1427.76	1383.43	1124.72	1530.8	1422	1302.98	1363.1	1227.44	1517.39	1309.59	1330.29	1397.82	1318	1305.02	1545.19	1355.57
ENSMUSG00000009900	0	0	0	0	1	0	0	1	1	2	1	1	0	0	0	0	0	0	0	0	0	0	0	0
ENSMUSG00000009905	935.617	961.575	821.4	1254.59	1152.44	923.606	827.89	847.089	1026.57	1227.37	720.749	1227.85	1225.75	1136.93	1228.69	1251.56	1219.41	1037.8	1294.47	1291.13	1217.62	1299.76	1340.9	1110.12
ENSMUSG00000009907	1794.61	1610	1494.09	2490.67	2613.46	2136.17	1607.69	1642.21	1972.5	2486.37	1364.63	2550.03	2394.76	2260.84	2290.22	2364.87	2440.14	2434.82	2328.2	2499.66	2189.32	2442.15	2526.68	2244.49
ENSMUSG00000009927	12427.3	9100.82	9142.11	14868.1	12110	10491.6	9274.97	9886.14	12002.2	11337.6	7781.81	12144.4	11774.3	11170.7	12242.7	11752.3	11469.4	9493.4	11542.1	11623.9	12014.2	11777.1	11632.5	9572.06
ENSMUSG00000009941	9.042	6	8	9	13	9	8	11	10	11	2	14	15	13	14	10	14	18	16.278	10	16	17	4.94	17
ENSMUSG00000009995	1204.44	1104.88	1144.66	1896.25	1631.09	1350.68	1045.78	1094.3	1287.21	1405	981.855	1451.48	1352.51	1245.39	1353.46	1419.55	1534.72	1333.26	1437.6	1516.54	1395.77	1279.41	1614.09	1290.98
ENSMUSG00000010021	11	10	7	12	20	14	21	30	16	18	27	30	13	14.004	17	8	20	20	10	12	15	13	17	11
ENSMUSG00000010025	1711.41	1314.39	1399.82	2346.1	2000.86	1720.17	1377.94	1538.19	1799.02	1767.13	1174.71	1916.62	1950.89	1834.3	2165.28	1946	1769.46	1761.99	1895.54	1940.71	2067.14	2017.01	1689.77	1608.65
ENSMUSG00000010044	29.012	41.001	24	55.747	42.001	47	24.999	24	36	37.001	16	50.002	19.703	33	39	43.932	29	25.999	44.001	32	40	43	40	24.08
ENSMUSG00000010045	978.713	964.675	841.331	1372.53	1151.14	931.683	872.222	930.087	1090.3	1151.9	793.132	1221.11	1068.27	1024.67	1071.63	1144.22	1194.38	1210.58	1250.25	1229.56	968.714	1105.97	1156.43	1188.05
ENSMUSG00000010047	1199.98	1105.59	1074.02	1799.3	1158.31	1082.06	1115.91	1173.63	1254.56	1290.1	1000.14	1387.1	1098.76	1124.21	1126.16	1271.84	1455.53	1383.85	1246.25	1213.58	1191.2	1246.38	1357.08	1352.97
ENSMUSG00000010048	710.082	729.838	638.519	1057.13	931.977	824	664.555	667.907	848.727	867.746	535.532	947.773	903.035	931.778	897.953	929	926.355	830.353	1000.44	970.486	878.909	881.004	973.001	958.507
ENSMUSG00000010051	135.633	164.712	149.191	260.854	235.577	270.144	345.519	287.433	266.017	352.653	328.726	316.062	186.884	181.13	255.535	162.394	264.817	227.366	238.41	212.57	249.725	162.249	208.801	251.188
ENSMUSG00000010054	511.33	430.164	409.728	692.558	647.353	506.515	416.544	384.797	530.844	516.684	406.555	567.959	577.082	544.323	558.232	589.772	693.966	656.288	657.202	602.882	554.941	559.496	624.552	714.711
ENSMUSG00000010057	872.677	702.937	785.961	1225.46	1214.55	931.237	688.115	684.792	814.098	914.001	656.386	950.241	1171.02	1096.41	981.097	978	1114.89	863.613	1188.88	1120	1133.03	1144.01	1189.88	965.317
ENSMUSG00000010064	325.318	305.094	380.1	586.178	364.032	371.999	291.289	338.087	384.977	369.001	245.088	314.895	324.974	313.62	549.993	331.011	211.001	184	326.16	340	460.978	306	278	40
ENSMUSG00000010066	253.061	455.739	384.019	565.421	824.696	521.107	573.579	487.564	508.847	991.17	559.136	974.329	252.128	285.643	191.005	304.012	630.037	491.007	363.008	312.099	227.002	245.067	649.861	465.03
ENSMUSG00000010067	1177.14	1102.76	837.927	1486.47	1265.46	1120.3	840.951	910.207	1178.66	1333.44	727.763	1470.81	1379.78	1375.72	1311.58	1450.07	1243.9	1275.3	1403.45	1367.03	1260.31	1456.3	1250.95	1342.04
ENSMUSG00000010080	615.614	644.327	500.098	822.15	625.693	549	495.359	314.812	675.178	637	777.211	787.292	454.086	543.151	387	474	876.025	1176.01	466.132	434.419	609.145	439.029	795.999	1219.22
ENSMUSG00000010086	2	9	4	9	1	4	2	1	2	1	5	5	1	3	4	1	5	7	3	4	5	1	3	4
ENSMUSG00000010095	4056.64	4273.65	3573.85	6001.62	5351.43	4751.18	4085.66	3992.12	4773.85	5477.94	3336.6	5950.95	5671.55	5383.16	5036.73	5702.38	5497.54	5353.26	5903.91	5465.42	5137.11	5576.78	5986.54	5570.39
ENSMUSG00000010097	6146.49	6184.24	5328.48	9299.18	7935.53	6562	5598.15	5540.57	6781.01	7627.78	4869.69	8141.4	7265.23	6979.37	7320.6	7488.12	8272.06	8114.46	7927.56	8217.19	7460.55	7344.88	8257.93	8244.95
ENSMUSG00000010110	4394.81	3855.9	3614.63	6396.62	5051.31	4287	3552.45	3848.96	4517.15	4688.6	3135.76	4952.01	4408.82	4355.88	4663.09	4585.08	4783.01	3719.37	4918.34	4803.32	4515.06	4592.25	4948.35	3930.64
ENSMUSG00000010122	4	6	12	9	8	6	5	3	6.002	7	7	11	9	8	10	20	6	367	18	10	21	19	10	19
ENSMUSG00000010136	0	0	0	0	4	4	0	0	1	4	0	0	0	0	0	0	1	1	0	0	1	0	0	1
ENSMUSG00000010142	2	5	1	8	2	8	2	2	64	8	7	13	6	8	5	5	6	5	3	23	8	1	7	3
ENSMUSG00000010154	163.024	163	133	240	223	166	136	158.126	158	147	169.942	193	149	171	170	118.121	199	175	165.001	163.489	172	157.067	199.045	212.029
ENSMUSG00000010175	151.959	216.086	222.24	305	465.056	381.933	188.023	143	250	268	221	261	397	363.003	270	292	412.026	290.999	348.909	449	459.877	291.136	358	351.999
ENSMUSG00000010205	2487.5	3190.65	2707.6	4060.15	3380.58	2849.31	2643.58	2478.75	3002.32	2873.34	2244.08	3002.03	2987.04	2907.56	2740.25	3116.24	3089.89	2738.48	3885.2	3046.41	3556.96	3068.55	3156.45	2979.03
ENSMUSG00000010277	7983.19	7945.78	6808.71	11306.2	9546.4	8213.09	6977.16	7011.71	8637.97	9083.8	6338.42	10198.3	10314.6	9192.84	9471.94	9958.32	10171.9	11423.4	10959.7	10327.7	9889.71	10809.7	10508.2	11737.6
ENSMUSG00000010290	820.841	730.802	748.371	1364.12	1273.87	969.191	742.338	839.013	931.221	1305.2	660.998	1154.09	1072.53	1033.76	1144.23	1069.3	1244	897.017	1093.81	1104.31	1026.7	1086.02	1251.45	904.873
ENSMUSG00000010307	1717.42	1874.12	1317.2	2246	1738.43	1357.81	1358.71	1252.19	1546.22	1819	1174.14	2231.04	1577.74	1479.68	1308.5	1509.77	2366	3150.47	1639.38	1617.41	1386.33	1783.28	2180.23	3336.6
ENSMUSG00000010311	9	9	3	18	9	4	3	4	10	10	3.005	7	5	14.634	9	12	5	7	6	8	11	7	4	12
ENSMUSG00000010342	500.221	440.341	481.256	842.468	792.894	631.001	357	376.005	412.993	547	428.39	584.05	607	642.917	607.056	665	746.119	604.005	738.497	712.004	613.159	657.77	779.091	737.118
ENSMUSG00000010358	255.174	195.066	188	311.001	384.542	214.958	196.657	231.8	294	321.43	272.273	439.8	277.517	221.925	234	251.999	327.002	379.674	263.127	252.695	258	269	328.859	560.652
ENSMUSG00000010362	216.827	132.037	161.879	269.001	244.758	217	163.999	218.055	217	260.001	205	224.006	174	176	214.558	184.003	209	231	186.004	190.015	198	184	226.001	193
ENSMUSG00000010376	1678.31	1258.84	1207.68	2093.41	1753.36	1487.01	1231.94	1300.5	1571.76	1517.71	1175.75	1732.44	1715.03	1560.87	1565.69	1647.93	1792.9	1694.54	1711.83	1681.33	1521.63	1655.08	1823.49	1732.11
ENSMUSG00000010392	1196.99	1087.07	1053.97	1811.27	1581.49	1281.91	1059.9	1027.85	1337.21	1464.26	894.534	1545.52	1444.37	1387.73	1529.66	1486.44	1533.07	1418.7	1532.45	1546.03	1394.13	1508.08	1556.82	1532.99
ENSMUSG00000010406	985.006	833.703	708.081	1260.93	1005.09	872.599	760.925	775.081	1005.62	996.008	629.912	1169.03	968.075	922.059	950.09	1010.96	1032.11	967.982	1000.88	1020.53	957.172	993.999	1040.33	972.695
ENSMUSG00000010435	0	0	0	0	1	0	0	0	0	0	0	0	0	0	0	1	1	0	0	0	0	0	0	0
ENSMUSG00000010453	2579.6	3008.98	2653.42	4254.59	3498.46	3050.74	2543.25	2653.59	3229	3346.33	2337.8	3284.54	3348.81	3170.76	3283.79	3424.3	3295.83	3094.01	3685.32	3360.39	3491.01	3315.69	3361.76	3457.11
ENSMUSG00000010461	131.073	113.721	112	145	174.957	153.585	108.023	105	140	174.439	84	189	165.336	174.201	198.714	276.048	117.116	49	313.134	228.005	148.01	256	153	44
ENSMUSG00000010476	36.008	36.706	39.199	46.146	63	54	37.862	42.008	54.007	66.001	41.03	60	54.002	55.002	53.001	68	60.004	63	47	53.002	72.034	53	48.001	75
ENSMUSG00000010492	38.542	39.656	43.106	72.254	70.683	74.052	24.5	27.505	43.761	46.993	24.366	58.554	49.694	54.542	60.114	50.548	81.842	119.362	51.431	48.067	43.805	62.192	57.369	123.084
ENSMUSG00000010505	15.103	10	11.038	27	19	14	13	12	18	20	10	21.001	23	18	17	16	17	14	10	18	23	22	12	14
ENSMUSG00000010517	2000.56	1635.8	1674.44	2702.97	2560.04	2011.9	1559.67	1544.88	1908.62	1979.27	1473.7	2248.75	2562.32	2387.02	2255.01	2241.01	2404.98	1864.33	2455.31	2561.03	2289.97	2414.03	2316.16	1984.04
ENSMUSG00000010529	38.951	40	37	73	67	54	29	42	44	67	33	64	46	53	47	36	79	69	63	54	61.248	44	68	75
ENSMUSG00000010538	100.006	101.807	102.087	146.884	139.938	134.761	90.47	90	93.982	132.863	88.314	121.812	128.879	117.734	141.896	113.593	115	92	141.85	130.963	146.883	144.972	125.367	72.985
ENSMUSG00000010554	1113.36	1004.35	898.217	1512.88	1446.22	1203.37	977.481	941.649	1176.85	1521.44	835.362	1561.85	1318.49	1309.52	1326.69	1444.86	1437.65	1623.08	1417.12	1456.5	1297.86	1489.03	1600.33	1633.57
ENSMUSG00000010592	879.287	620.913	734.17	1130.84	1527.71	1217.69	497.782	554.412	638.618	1067.16	518.788	1012.71	1605.99	1299.76	1327.9	1341.73	1383	841.091	1322.59	1382.13	1259.73	1562.22	1551.18	1001.01
ENSMUSG00000010601	2	8	1	1	8.002	4	4.679	3	5	0.776	4.044	1.011	0	2	4.046	2	3	7	3	2	2.016	1	1	5
ENSMUSG00000010607	603.152	508.145	425.166	821.778	742.141	647.207	444.944	472.563	557.81	679	498.422	761.495	550.025	559.253	583.822	555.008	687.585	598.607	567.01	590.493	605.736	592.781	727.687	605.018
ENSMUSG00000010608	5587.81	6008.76	5529.4	8813.55	8341.17	6686.82	5730.63	5884.8	6901.8	8562.44	4753.45	7601.49	8232.11	7494.2	7718.48	7745.95	7900.27	7190.6	7545.22	7795.73	7176.47	7990.85	8376.71	7569.85
ENSMUSG00000010609	1228.14	1124.45	1009.64	1712.57	1292.51	1216.46	949.663	986.657	1211.3	1215.25	928.69	1415	1219.53	1191.34	1186.79	1262.18	1484.85	1543.3	1305.92	1251.74	1179.22	1279.6	1455.94	1540.48
ENSMUSG00000010651	57.51	54.693	24.77	81.268	92.606	53.047	48.541	45.913	56.177	80.109	38.637	91.694	40.97	66.489	50.465	63.332	48.896	292.73	72.637	69.968	63.61	67.657	48.698	25.802
ENSMUSG00000010660	669.829	678.956	503.589	930.178	762.344	718.602	533.363	638.071	721.678	806.901	507.758	891.998	792.858	769	824.203	890.889	845.388	1044	988.109	809.986	833.935	979.625	853	1019.87
ENSMUSG00000010663	2420.25	2645.13	2301.63	3610.46	2798.85	2291.45	2323.95	2312.81	2508.66	2580.96	1878.21	2508.6	2530.83	2558.11	2522.89	2596.11	2794.4	2593.34	2840.34	2355.44	2744.63	2561.64	2568.64	2313.78
ENSMUSG00000010721	482.074	407.164	392.985	737.142	873.025	650.069	387.376	358.4	469.143	552	317.103	620.004	789.09	653.809	673	618.527	755.01	514.001	688.222	739.027	684.086	689.192	763.517	629.894
ENSMUSG00000010751	794.399	654.613	595.405	957.585	876.491	713.745	589.236	543.712	818.219	973.281	481.559	870.195	1087.17	994.131	1219.41	1055.88	772.707	695.168	1107.7	1165.8	978.875	1182.03	903.29	829.706
ENSMUSG00000010755	1651.82	1567.71	1404.65	2230.79	2330.33	1942.22	1338.28	1477.82	1799.21	2126.46	1225.42	2239.56	2785.83	2377.57	2179.62	2480.45	2202.2	2100.07	2682.89	2435.15	2073.19	2668.87	2490.1	2482.38
ENSMUSG00000010760	7	4	8	5	10	6	2	6	8	7	1	19	9	7	13	14	3	15	16	3	5	6	6	7
ENSMUSG00000010796	171.773	161.047	143.14	290.091	243	203	142.075	128	186	188	129	227	279	279.21	305.026	262	347	266	262	286.013	232	302.999	345	370.964
ENSMUSG00000010797	53.968	29	33	63.012	30	41	24	24	29	39	32.065	41	60.001	55.001	40	64	59	67	71	42	46	71	57	64.004
ENSMUSG00000010803	12	9	0	7	10	8	7	7	2	11	5	7	10	14	15	19	10	19	11	10	9	23	9	19
ENSMUSG00000010825	4.561	5.596	6	6	5	5.123	14.767	12.583	22.974	13.208	23.083	23.209	9	4.518	6.391	9.724	0	8.735	12.533	8.478	10.404	6.323	8.439	4.351
ENSMUSG00000010830	744.318	650.585	556.526	987.947	760.535	611.551	625.075	716.759	808.836	797.045	456.645	886.894	590	551.925	610.977	524.596	727	659.728	590.978	673.543	528.993	583.506	665	588.997
ENSMUSG00000010841	0	0	0	0	0	0	0	0	0	0	0	0	0	0	0	0	0	0	0	0	0	0	0	0
ENSMUSG00000010911	284.288	213.236	201.565	441.849	377.057	336.253	225.999	247.349	306.066	345.978	211	354.057	315	310	279.001	299	395.614	347.999	307.999	302.001	302.014	293.9	375.13	379
ENSMUSG00000010914	835.249	666.802	620.265	1126.65	880.167	793.099	571.78	619.333	814.121	960.924	480.369	977.799	911.282	862.183	826.888	880.133	946.555	817.718	864.341	867.109	826.265	931.026	959.535	883.109
ENSMUSG00000010936	1904.6	1769.75	1592.68	2710.59	2405.72	2086.7	1470.2	1573.61	1797.08	1680.32	1562.11	2023.79	2311.03	2072.16	1841.04	2071.38	2306.21	1470.02	2648.61	2228.39	2235.49	2101.98	2296.63	1798.31
ENSMUSG00000011008	19	11	10	11	24	11	7	9	11.008	19	3	9	10	15	10	11	9	26	14	16	10	6	15	19
ENSMUSG00000011034	2	0	0	2	1	1	2	0	0	4	0	0	1	4	0	0	1	70	0	0	1	1	4	1
ENSMUSG00000011052	0	0	0	0	0	0	0	0	0	0	0	0	0	0	0	0	0	0	0	0	0	0	0	0
ENSMUSG00000011096	2301.34	2439.25	2110.64	3406.04	2727.85	2299.94	2007.23	2124.99	2422.92	2442.17	1798.89	2673.34	2554.25	2604.42	2461.84	2816.51	2808.45	2327	3074.77	2719.75	2794.95	2799.65	2767.8	2601.07
ENSMUSG00000011114	2559.9	2398.29	2044.2	3430.25	2855.74	2408.48	2172.35	2245.92	2667.62	2863.43	1947.92	3202.93	2796.92	2551.5	2724.02	2676.86	2788.92	2741.01	2795.91	2802.76	2469.97	2855.61	2803.74	3007.62
ENSMUSG00000011118	0	0	0	1	1	0	0	0	1	0	2	1	2	1	0	1	0	1	1	2	0	1	0	3
ENSMUSG00000011148	24	33	20	29	28	20	29	26	167	28	21	32	23	50	30	42	33.287	45	36	105	34	30	22	37
ENSMUSG00000011154	99	81.906	64	127.999	111	74	76.474	42	74	92	108.214	88.999	54	90	75.999	100	157	165	83	95	58	57	114	137.001
ENSMUSG00000011158	1027.16	1111.97	1145.6	1692.45	1483	1208.89	1063.9	1010.87	1368.54	1280.68	906.48	1418.88	1301.9	1306.57	1367.6	1344.51	1460.04	1337.9	1538.25	1415.82	1418.48	1469.72	1509.63	1373.88
ENSMUSG00000011171	10.505	12.022	9.026	24.234	25.028	20.001	12.089	10.017	23.035	23.091	13.007	19	19.006	16.001	11.369	11	22.002	31	14.001	20.01	22.007	15	16.001	29
ENSMUSG00000011179	3748.89	3415.92	2919.09	4784.92	5465.59	4495.6	3250.65	3407.42	4095.44	5071.07	2495.22	5875.76	6105.22	5526.92	5088.53	4960.37	4559.78	4135.3	5021.23	5082.05	4656.21	5470.02	4754.05	4467.44
ENSMUSG00000011254	515.06	445.412	433.415	751.477	652.079	514.601	426.765	466.791	519.089	556.136	390.514	642.294	641.64	566.935	597.23	648.119	646.643	534.495	654.753	607.5	557.776	603.909	690.859	569.059
ENSMUSG00000011256	1425.37	1417.92	1368.54	2050.66	2019.88	1766.25	992.406	1144.92	1312.16	1364.18	1003.26	1402.28	2274.53	2201.22	1997.9	1878.45	1824.57	1476.69	2397	2310.23	2242.24	2097.58	1880.72	1645.29
ENSMUSG00000011257	5948.6	6211.77	5403.65	8856.54	7985.7	6514.22	5469.1	5446.75	6582.19	7280.7	4636.5	7753.69	7057.91	6898.83	6661.87	7021.71	6889.16	4965.12	7691.48	6957.72	6911.31	7221.4	7524.4	5673.87
ENSMUSG00000011263	56	87	65	112	77.076	60	59	56	57	69	71.059	87	58.073	77	61	67	124	107	73	53	62	78	80	112
ENSMUSG00000011267	495.945	462.055	393.277	791	605.085	506.148	484.806	536.499	656.431	739	482.787	784.476	471.277	454.337	558.312	556.995	455.268	206	519.256	454.532	513.319	511.334	489.101	241.042
ENSMUSG00000011305	8	7	8	5	6	8	12	8	12	5	2	5	7	5	7	6	9	8	5	8	13	11	11	10
ENSMUSG00000011306	832.971	825.825	814.604	1247.73	1053.67	858.027	717.921	792.896	932.91	962.002	705.15	1002.56	1010.19	977.719	978.844	1050.96	1089.32	959.791	1131.85	1066.34	1052.53	934.921	1081.38	1025.57
ENSMUSG00000011349	4	4	2	1	1	0	0	0	0	0	0	1	2	0	0	0	1	1	2	2	2	3	3	7
ENSMUSG00000011350	0	0	0	2	0	0	0	0	0	0	0	0	0	0	0	0	0	0	1	0	0	0	0	0
ENSMUSG00000011382	386.773	317.907	337.435	622.981	558.858	435.034	328.414	395.518	452.725	402.439	347.165	386.819	450.063	449.016	479.695	432.729	452.492	445.665	444.283	479.558	469.219	455.886	468.45	471.224
ENSMUSG00000011427	529.294	468.016	439.048	745.178	665.311	577.064	449.036	397.383	493.046	631.673	328.437	596.158	679.252	624.855	603.065	685.075	645.303	645.41	668	682.343	608.03	677.602	682.664	603
ENSMUSG00000011463	20.007	15.006	15.009	29.2	31.001	19.001	28.006	21.006	23.002	24	20.015	17	22	8	14	11.039	15	23	15	8	23	13	10	13
ENSMUSG00000011486	1	0	1	0	0	2	1	3	0	0	0	0	0	2	2	2	1	1	0	0	2	1	1	0
ENSMUSG00000011589	102	89	82.791	158	133.057	94	82.998	80	105.079	111	76.333	122.433	95.351	76.499	116	125.052	87	83	115	103	116	89	90	89
ENSMUSG00000011632	363.557	286.993	267.507	462.973	488.606	400.439	246	264	337.412	330.002	306.791	409	496.92	493.631	400.99	423.77	459.021	211	494.091	463	461.067	492	472.116	274.368
ENSMUSG00000011658	328.49	346.732	387.779	584.152	470.42	429.041	375.99	377.481	449.116	405.608	401.034	468.683	423.926	392.627	427.121	414.267	404.688	386.686	506.019	430.626	514.672	409.812	403.649	403.345
ENSMUSG00000011751	20	28	20	40	41	28	27	19.006	20	38	24	29	34	43.008	35	31	25	13	28	44	36	25	27	15
ENSMUSG00000011752	5329	5577.23	4761.05	8233.58	7719.78	6539.97	4816.85	5350.91	6352.16	7787.25	3114.26	8345.45	6574.96	7002.04	6783.79	5719.45	5547.7	5019.68	6327.34	7046.44	6079.22	6945.2	6011.76	5069.68
ENSMUSG00000011831	2440.77	2343.32	2123.99	3739.56	3463.26	2865.57	2218.33	2189.68	2567.45	3527.27	1929.69	3291.45	3324.55	3099.24	3162.7	3199.37	3449.95	3118.43	3239.11	3435.77	3108.54	3336.36	3394.62	2956.93
ENSMUSG00000011832	722.487	703.356	672.484	1054.49	1057.43	913.557	658.951	722.932	791.988	906.692	677.247	940.206	763.036	772.088	768.599	818.35	971.211	988.361	880.862	874.995	934.028	704.54	939.157	968.514
ENSMUSG00000011837	877.766	853.825	744.504	1289.33	998.775	881.936	712.7	734.542	915.608	988.774	714.471	1060.32	904.002	854.316	880.449	997	1059.2	998.275	1039.85	879.613	889.889	912.294	1085.3	959.454
ENSMUSG00000011877	2451.2	2906.16	2488.96	3937.4	3149.92	2676.94	2384.43	2369.3	2715.14	2754.84	2103.48	2986.76	2700.07	2583.27	2434.87	2814.39	3154.89	2671.97	3409.12	2835.58	3088.98	2913.27	2993.16	2844.57
ENSMUSG00000011884	376.418	376.621	349.4	541.287	500.548	384.527	349.358	410.064	463.224	446.949	419.43	453.831	431.623	385.796	429	450.982	498	576.906	431	462	431.687	415	480	390.657
ENSMUSG00000011958	2114.39	1996.31	1726.85	2952.39	2538.42	2135.19	1849.65	1982.64	2297.93	2543.44	1529.62	2877.45	2742.65	2533.28	2546.67	2669.34	2889.04	2990.65	2606.51	2693.24	2415.52	2833.59	2805.45	2769.03
ENSMUSG00000011960	1872.59	1837.03	1765.3	2786.97	3017.89	2603.11	1815.42	1809.36	2284.71	3132.58	1579.1	2861.75	3128.58	3143.93	3012.94	3287.39	2905.62	2981.96	3271.76	3210.59	2819.24	3440.34	3069.3	2905.08
ENSMUSG00000012017	1287.85	1781.66	1264.54	2139.06	1955.69	1718.06	1305.62	1403.05	1695.8	1805.57	1227.9	1689.87	1401.86	1510.86	1437.12	1561.8	1973.07	1896.74	1974.38	1690.2	1801.51	1483.66	1797.5	1975.27
ENSMUSG00000012042	0	0	0	0	0	0	0	0	0	0	0	0	0	0	0	0	0	1	0	0	0	0	0	0
ENSMUSG00000012076	785.584	788.397	728.127	1269.78	1089.74	899.017	681.889	758.564	977.443	1032	616.168	1122.75	930.512	908.813	933	992.027	1144	1214.64	1001.39	967.557	904.535	941.156	1144.8	1135.5
ENSMUSG00000012114	1782.16	1910.3	1722.57	2630.78	2165.46	1978.58	1594.22	1629.06	1722.07	2014.66	1445.06	2158.82	2046.76	1991	1899.41	2050.51	2177.97	1741.68	2596.23	2095.79	2574.11	2316.93	2341.41	2163.72
ENSMUSG00000012117	1272.7	1151.16	1027.06	1756.69	1582.92	1317.03	1102.51	1134.47	1410.18	1360.86	923.166	1487.49	1429.69	1405.58	1321.02	1399.19	1502.52	1251.13	1543.74	1532.73	1477.66	1371.3	1553.07	1282.3
ENSMUSG00000012123	29.304	27.978	19.362	47.18	23.064	30.476	28.363	18.372	21.222	34.676	19.653	32.735	26.64	28.166	36.541	35.749	43.151	34.451	52.084	32.876	24.068	18.994	27.314	21.3
ENSMUSG00000012126	63	73.012	75.035	121.047	133.657	111	86.045	93.213	84.831	109.026	80.102	83.013	98.052	91.217	104.034	75.035	118.19	81.057	93.042	85	106.633	84.061	120.027	74.038
ENSMUSG00000012187	1	1	0	0	2	1	0	0	0	1	1	2	0	2	1	3	2	100.22	2	2	0	3	2	3
ENSMUSG00000012211	1	0	0	0	0	1	2	1	0	1	3	2	1	3	1	0	0	1	0	1	2	1	2	0
ENSMUSG00000012282	16	15	6	18	12	12	8	6	18	10	8	11	10	10	11	11	5	4	9	12	17	14	11	5
ENSMUSG00000012296	1206.3	1417.25	1320.21	1999.96	1569.52	1261.55	1233.03	1270.81	1411.12	1385.5	1061.24	1467.97	1471.34	1317.19	1348.96	1570.58	1461.15	1190.34	1722.04	1425.77	1556.98	1423.84	1487.66	1361.15
ENSMUSG00000012350	157.009	92.011	148.013	176.955	225.031	158.341	220.133	183.014	118.009	318.001	128.03	154.999	180.975	188.001	155.333	162.807	285.001	582.963	126	166.047	157	141	214.1	447.391
ENSMUSG00000012396	11.371	10.089	16.545	21.672	22.363	13.529	20.551	21.212	18.188	25.812	17.621	12.768	16.369	21.811	16.586	16.341	18.101	25.833	21.248	19.204	18.645	16.473	28.432	18.283
ENSMUSG00000012405	9468.41	7342.19	7201.41	11669.3	11743.7	10156.1	7220.49	7207.41	9224.31	11010.5	6217.02	11871.4	11346	10600.7	11675.9	11314.1	11352.5	9592.55	11529.9	10855.3	11257	11237.7	11917.4	9859.25
ENSMUSG00000012422	1216.17	957	888.123	1507.56	1583.7	1319.31	985.211	1085.35	1287.32	1543.28	836.549	1756.88	1625.56	1443.54	1432.19	1535.85	1685.51	1701.75	1474.16	1494.75	1328.21	1530.3	1818.07	1637.36
ENSMUSG00000012428	283.475	281.11	191.507	308.883	512	561.928	272.094	235	317.175	626.171	214.79	551.922	727.552	786	612.01	445.764	359.069	566.148	360.286	544.037	612.75	435	720.543	1140.78
ENSMUSG00000012429	322.05	274.235	292.943	435.927	444.729	367.878	258.723	306.655	328.834	394.938	244.538	455.061	473.785	432.902	453.602	467.723	397.401	398.765	432.14	439.482	447.094	457.428	410.012	373.495
ENSMUSG00000012443	2552.06	2020.43	2085.64	3474.64	2972.54	2413.73	2333.64	2295.02	2845.7	3036.3	1616.97	2970.51	2895.55	2847.07	2971.03	2958.81	2792.92	2016.92	3142.33	2986.59	3096.04	3147.76	2974.86	2087.14
ENSMUSG00000012483	308	212.722	238.272	318	355.599	266	243.826	238.474	219.851	301.319	223.319	316.064	280.984	291	297.849	316	340.332	262.399	281	314.319	292.888	273.67	316.003	228.491
ENSMUSG00000012519	124	85.103	69	154	155.379	124.883	88.001	101	154.016	156	99.392	194.005	154.015	141	128.229	127	142.011	136	141.001	141.013	116	162	129.912	197.001
ENSMUSG00000012520	1	1	2	1	2	0	0	4	5	0	0	0	0	1	0	1	1	1	0	0	0	1	0	0
ENSMUSG00000012535	3003.17	2390.92	2358.56	3895.9	3359.63	2851.46	2443.11	2462.34	3003.92	3325.99	2069.75	3404.07	3523.48	3232.62	3602.3	3515.17	3369.57	3430.67	3606.53	3547.62	3492.23	3652.86	3569.66	3246.69
ENSMUSG00000012609	859.95	816.321	741.921	1219.78	1064.82	826.246	649.167	804.001	878.789	889.289	651.011	873.809	955.991	888.073	916.956	927.002	1010	798.98	1047.39	963.084	996.003	981.206	979.168	867.368
ENSMUSG00000012640	1119.57	892.933	794.165	1412.73	1424.27	1113.19	744.357	718.208	952.766	1166.77	614.765	1178	1330.99	1240.78	1240.77	1313.15	1503	1247.36	1397.01	1414.28	1201.01	1410.36	1459.62	1238.86
ENSMUSG00000012705	6	3	5	5	27.013	4	2	7	5.014	4	1	27	4	1	10	4	3	9	8.034	0	9.036	4	1.041	6
ENSMUSG00000012777	29.245	36.361	33.3	65.311	54.002	47.678	149.531	232.435	191.906	217.58	240.471	283.519	32.232	54.729	41.665	38.563	49.828	19.477	46.187	39.661	28.273	35.822	46.792	13.098
ENSMUSG00000012819	143.712	193.999	136.635	234.014	210.949	182.009	179	149.027	158.383	207.087	139.003	145	144.999	132	176	141	159.001	253	171.001	153.001	188.505	112.999	197.999	322.977
ENSMUSG00000012848	20774	15216.8	14864.1	25476.3	19878.6	18017.9	14849.1	15719	18912.2	18168.5	12921.7	19423.4	19982.5	18688.1	20853.7	19534.8	18831.7	13657.3	19728.7	19837.2	21046.5	19747.9	19005.9	14408.8
ENSMUSG00000012889	2	6	6	7	5	6	3	6	0	6	4	6	4	0	5	2	5	8	2	4	8	3	3	6
ENSMUSG00000013033	3223.27	4137.43	3867.85	5526.32	4731.86	4084.21	3440.11	3214.57	3733.73	4091.56	3123.16	3809.64	3642.41	3868.56	3584.05	3837.5	4490.24	4235.48	4854.25	3754.78	4662.75	3693.91	4416.72	4323.77
ENSMUSG00000013076	3577.9	3892.43	3421.19	4950.85	5099.92	4323.71	3728.57	3752.96	4362.65	5055.83	3306.33	4741.89	4240.79	4110.72	4344.68	4089.35	4407.53	4661.05	4851.23	4524.18	4922.63	4442.79	4496.29	4657.45
ENSMUSG00000013083	13	5	2	5	5.003	3	8	7	13	5	9	4	5	8	9	4	11	22	3	8	5	10	10	8
ENSMUSG00000013089	811.956	795.794	615.715	927.824	791.27	652.137	666.743	666.388	798.038	948.881	546.675	1140.07	973.284	874.293	858	1070.07	872.369	1122.37	1235.91	941	909.047	1073.15	1003.02	1118.65
ENSMUSG00000013091	1	5	7	1	3	0	4	1	2	3	2	1	2	3	2	4	3	5	1	1	1	2	3	7
ENSMUSG00000013150	336.742	297.358	319.589	490.395	400.896	368.174	315.833	300.858	359.316	435.783	295.455	470.953	390.522	395.259	380.305	479.169	443.987	492.438	440.786	437.063	406.562	386.597	460.562	497.237
ENSMUSG00000013155	227	213.311	166	244.754	240	217.726	161.124	183.01	233.031	187	163.042	213.16	231	234.719	197	217	250	176.663	232	226.185	224	185.421	236.23	199
ENSMUSG00000013158	2	2	0	1	1	0	0	2	1	1	0	0	2	1	3	4	4	3	3	3	2	4	2	4.001
ENSMUSG00000013160	1356.36	1256.86	1235.8	2203.39	1889.18	1574.84	1256.09	1246.12	1632.69	1708.06	1174.39	1762.49	1585.55	1583.04	1523.1	1547.35	1929.75	1747.96	1774.71	1676.12	1642.99	1524.7	1821.05	1836.01
ENSMUSG00000013236	3707.86	5198.08	4517.53	6642.74	6228.58	5468.26	4520.12	4144.64	4990.69	6410.9	4005.21	5529.56	4445	4407.69	4291.66	4275.26	5952.43	5415.03	5691.6	4911.1	5644.12	4417.62	5849.02	5846.21
ENSMUSG00000013275	1770.98	1973.01	1667.77	2622.26	2617.27	2157.31	1721.25	1763.79	1776.41	2464.37	1334.29	2245.48	2304.79	2374.67	2172.89	2425.26	2460.91	2017.48	2601.17	2405.88	2374.74	2433.86	2391.36	2343.23
ENSMUSG00000013338	0	1	5.001	1	2	1	2	3	0	3	0	4	3	6	3	12	0	6	5	2	3	1	2	2
ENSMUSG00000013353	4.129	5.038	6.977	4.708	13.124	10.54	0.999	9.856	4.658	4.886	1.979	9.304	17.828	8.463	25.72	18.578	15.618	25.746	9.445	10.098	6.132	13.7	12.992	15.103
ENSMUSG00000013367	31.089	26.085	45.501	42.344	37.004	26.003	37.03	22.019	40.532	33.005	29.029	31.004	29.003	26.005	26.807	39.844	19.937	39.001	29.034	35.019	24.023	23.008	22.004	31.536
ENSMUSG00000013415	13	19	22	17	28.073	37	8	18.015	22	39	22	34.959	40.009	33	28	42	37	88.001	45.072	39	22	30	46.927	73
ENSMUSG00000013418	33	30.705	22	44.515	42	32	13.786	30.662	30.729	47	24	35	42.447	41.016	31	42.426	51	19	53.545	53	30	39.629	43	33
ENSMUSG00000013419	1562.64	1809.01	1592.35	2553.1	2050.65	1752.64	1541.81	1555.16	1792.65	1831.46	1468.89	2131.78	1586.24	1460.01	1452.01	1691.95	2094.46	1981.25	2030.42	1816.58	1731.15	1697.82	1991.4	2132.29
ENSMUSG00000013465	1323.47	1338.96	1281.93	2119.46	1795.96	1542.65	1296.29	1330.52	1537.09	1816	1088.3	1722.17	1638.44	1576.74	1636.9	1603.74	1890.67	1830.91	1864.99	1814.91	1649.98	1599.15	1793.59	1818.3
ENSMUSG00000013483	18.338	19.923	14.581	31.979	29.96	30.069	47.709	50.008	43.636	72.402	49.784	77.775	24.495	31.061	36.018	26.709	25.624	40.78	36.921	25.378	32.099	27.1	28.816	31.263
ENSMUSG00000013495	629.694	555.952	571.524	905.74	776.13	631.174	583.768	565.124	670.511	657.982	504.58	658.531	649.115	615.03	610.821	620.536	704.108	587.996	731.452	671.852	655.679	610.828	730.053	476.094
ENSMUSG00000013523	57.361	51	51.931	91	90.918	54.001	48	35	76	79	49.001	72.001	61.686	62	62	81.464	50.846	15	85	78.999	66	64	63	27
ENSMUSG00000013539	298.401	275.885	244.997	420.51	376.632	300.753	296.338	305.422	318.715	380.504	228.137	395.22	338.273	330.198	392.249	372.805	362.521	388.616	403.298	426.588	405.009	412.554	410.883	321.538
ENSMUSG00000013562	5	5	6	4	8	10	12	8	9	4	1	7	9	4	10	6	3	2	9	9	12	8	10	2
ENSMUSG00000013584	2111.82	2355.3	2118.63	3901.62	3736.78	2425.66	2197.25	868.915	2364.48	2671.99	3601.11	2717.1	1631.76	2333.94	1600.25	1765.37	4709.8	4903.15	1520.7	2107.27	2381.8	1449.73	3208.43	5076.72
ENSMUSG00000013593	4757.59	3867.49	3731.69	6284.11	5184.38	4531.9	3601.77	3790.22	4433.66	4609.29	3112.01	5211.68	5230.52	4988.03	5087.91	5254.96	5141.65	4566.06	5475.81	5403.65	5059.07	5322.3	5262.6	4537
ENSMUSG00000013611	6	7	5	23	20	9	15	10	13	15	11.002	18	3	7	10.035	8	20	13	11	14	7	14	20	6
ENSMUSG00000013622	752.078	668.484	603.682	1062.08	854.004	744.438	643.975	694.901	807.101	837.94	580.854	842.461	750.872	699.343	774.012	739.775	861.195	909.56	704.239	784.088	741.805	680.091	821.125	758.275
ENSMUSG00000013629	2343.39	2810.45	2383.7	3565.03	3180.77	2971.21	2605.95	2254.79	2703.22	2989.9	2401.28	2928.75	3006.79	2919.45	2524.95	3046.64	3214.46	2490.37	4080.51	3181.72	3842.19	3113.48	3395.64	3121.34
ENSMUSG00000013643	0	0	0	0	0	0	0	0	0	0	0	0	0	0	0	0	0	0	0	0	0	0	0	0
ENSMUSG00000013646	618.415	596.085	497.148	889.323	766	666.36	573.774	551.801	685.268	674.113	500.354	765.984	695.928	663.962	705.785	750.527	733.413	735.159	809.603	720.704	759	699.001	761.018	799.773
ENSMUSG00000013653	1	8	1	1	1	4	0	1	0	2	3	2	2	0	0	2	2	2	4	2	1	0	1	2
ENSMUSG00000013662	2110.45	1698.06	1720.02	2870.13	2809.98	2209.55	1773.63	1788.42	2112.63	2659.44	1492.2	2806.38	2726.17	2400.26	2579.22	2716.25	2657.67	2433.88	2497.72	2626.7	2349.03	2734	2829.47	2395.56
ENSMUSG00000013663	2486.03	2535.29	2402.72	3951.07	4262.98	3491.9	2603.41	2711.99	3271.11	4160.98	2099.76	3808.07	4036.12	3800.08	3969.71	4015.58	4006.46	3682.54	3921.39	4297.8	3987.61	4226.03	4157.19	3661.42
ENSMUSG00000013668	0	0	0	0	0	0	0	0	0	0	0	0	0	0	0	0	0	0	0	0	0	0	0	0
ENSMUSG00000013698	1470.2	1208.47	1173.3	1915.16	1494.97	1315.28	1135.64	1338.64	1555.89	1635.88	927.58	1555.95	1319.37	1233.5	1402.06	1294.53	1509	1844.95	1365.79	1409.48	1285.86	1321.51	1489.02	1700.94
ENSMUSG00000013701	2083.93	1725.75	1553.53	2678.56	2263.44	1972.46	1641.44	1603.26	2019.02	2191.34	1427.47	2501.87	2302.77	2122.15	2035.94	2376.55	2348.34	2138.45	2267.28	2313.43	2144.08	2278.05	2416.47	2235.52
ENSMUSG00000013707	10	13	5.02	5	16	10	4	8	40	14	15	13	11	11	8	12	9	6	9	54.375	9	3	11	11
ENSMUSG00000013736	975.613	830.394	792.517	1314.19	1234.81	1014.47	819.35	908.658	1050.66	1188.46	693.656	1317.88	1314.12	1100.95	1203.32	1227.28	1201.28	1111.98	1129.2	1179.61	1090.07	1195.88	1299.21	1133.94
ENSMUSG00000013766	461.255	478.966	399.091	726.953	566.414	447.28	472.217	621.104	679.667	717.06	522.553	824.267	590.06	607.045	522.15	797.287	629.393	379.95	868.816	604.337	472.285	671.162	695.119	394.324
ENSMUSG00000013787	3734.06	4362.96	4016.59	6081.56	5069.42	4233.11	3833.84	3680.54	4583.18	4363.72	3591.54	4489.62	4235.29	4107.78	3904.88	4207.47	5170.44	4623.04	5194.99	4522.93	4886.45	4297.4	4846.24	4958.35
ENSMUSG00000013822	1596.6	1169.06	1130.12	2065.99	1623.6	1347	1207.32	1239.72	1337.98	1415.2	989.437	1669.9	1283.99	1216.54	1313.66	1448	1405.17	1045.07	1456.01	1440.69	1389.53	1320	1432.2	1000
ENSMUSG00000013833	1244.53	1371.17	1387.97	2024.97	1673.88	1590.67	1219.89	1221.19	1500.09	1552.97	1204.14	1569.3	1493.82	1546.82	1518.6	1671.43	1801.64	1487.59	1861.22	1593.07	1751.92	1644.17	1607.99	1629.87
ENSMUSG00000013846	479.497	490.527	363.639	535.044	718.6	580.982	454.795	373.864	616.345	827.154	367.263	613.712	621.182	599.946	530.693	523.815	626.4	1218.37	516.706	659.019	624.264	554.756	666.896	1147.23
ENSMUSG00000013858	2731.22	3199.99	2695.64	4275.35	3776.11	3172	2684.53	2757.07	3292.07	3290.74	2402.02	3618.76	3366.22	3181.7	3184.09	3388.66	3842.36	3494.51	4039.54	3631.92	3592.83	3331.66	3772.74	3538.66
ENSMUSG00000013878	886.382	720.025	751.684	1268.44	1305.13	1120.02	765.735	746.225	851.818	1232.21	761.189	1205.09	1291.06	1138.51	1120.11	1180.48	1328.03	1048.17	1157.55	1306.76	1113.37	1243.69	1382.25	1092.62
ENSMUSG00000013921	752.929	1046.46	824.133	1162.33	1023	890.112	819.616	810.71	886.565	974.994	669.458	794.082	602.265	693.014	604.005	619.044	827.999	992.999	901.098	743.765	818.933	660	785.113	1009.16
ENSMUSG00000013928	13.676	15.557	12.849	14.993	7.165	24.423	10.755	12.661	12.544	9.308	12.447	16.393	17.51	8.513	7.298	10.77	18.584	8.682	27.743	14.114	5.564	19.747	21.355	11.697
ENSMUSG00000013936	0	1	2	1	1	0	0	0	0	1	1	1	1	1	1	1	0	0	0	1	2	2	0	0
ENSMUSG00000013973	1744.63	1554.44	1271.13	2266.35	1982.99	1585.54	1409.61	1442.53	1673.32	1950.76	1171.96	1885.68	1737.19	1706.84	1704.93	1885.76	1781.29	1514.03	1873.3	1792.59	1584.68	1808.27	1877.6	1451.63
ENSMUSG00000013974	3	1.005	0	2	3	0	0	5	168	2	7	1	1	4	0	2	7	4	2	283.542	1	5	0	3
ENSMUSG00000013997	731.918	638.721	639.588	1159.34	957.012	791.425	673.904	703.329	748.673	781.927	587.318	859.988	809.866	787.427	977.159	853.462	839.667	857.212	865.125	846.47	823.572	839.688	801.603	822.664
ENSMUSG00000014030	4	12	9	9	14	9	29	24	34	36	18	38	5	26	12	11	3	5	6	88.028	8	9	9	8
ENSMUSG00000014039	927.989	865.172	837.81	1373.06	1112.61	1037	762.537	742.268	897.813	1056.88	693.293	1131.22	1172.19	1010.61	1086.57	1138.06	1281.81	1114.46	1262.02	1161.32	1196.08	1188.96	1236.11	1175.04
ENSMUSG00000014074	2443.52	2395.24	1855.06	3154.21	3047.82	2423.18	1802.26	1857.43	2289.03	3069.05	1602.33	2822.49	2790.61	3349.58	2750.04	2973.78	2788.36	1949.22	2784.69	2698.26	2908.1	2984.87	3017.81	2003.26
ENSMUSG00000014075	98	52.001	86	148	138	100.999	83	99	102.885	114.001	73.445	96	125	132.006	107	107	104	96.999	110	127	121	111	117.999	91
ENSMUSG00000014077	1508.66	1401.93	1214.02	2086.1	2033.33	1590.04	1307.54	1427.37	1630.68	1855.71	1125.37	1892.97	1883.07	1766.29	1795.08	1799.53	1968.04	2298.99	1841.39	2147.68	1812.22	1954.2	1880.35	2045.51
ENSMUSG00000014104	0	0	0	0	0	0	0	0	0	0	0	0	0	0	0	0	0	0	0	0	0	0	0	0
ENSMUSG00000014158	34	40	34.013	53	42	44	46	44	48.11	57	28.001	37	36	34	47	64	45	132.004	38	30	61.001	32	48	41
ENSMUSG00000014164	99.839	93.962	74.308	151.975	107.775	122.347	112.922	103.034	104.129	123.163	68.008	96.095	99.828	104.442	100.296	98.001	111.363	87.259	105.013	97.245	97.715	91.445	83.565	84.828
ENSMUSG00000014177	744.022	546.05	509.708	973.911	934.245	725.38	573.424	562.942	707.252	871.455	461.12	931.152	890.655	766.464	755.094	781.996	881.001	756.165	786	806.548	759.211	880.207	938.786	740.734
ENSMUSG00000014195	4417.21	3599.71	3620.23	5850.36	5235.68	4189.64	3693.58	3715.55	4291.74	4965.18	3096.12	5181.72	5049.91	4804.62	5059.42	4969.68	4813.91	4620.48	5255.05	4937.03	4878.12	5254.29	5063	4701.31
ENSMUSG00000014198	5.186	3.336	9.363	9.173	9.876	10.883	11.023	5.685	3.938	12.584	6.226	8.053	13.747	15.231	15.473	13.39	10.186	6.381	9.213	9.544	14.539	10.704	10.842	5.951
ENSMUSG00000014226	2024.37	1548.93	1483.25	2644.24	2592.48	2097.7	1565.99	1688.74	2103.18	2466.53	1441.68	2674.6	2612.03	2404.75	2330.35	2541.26	2893.21	2890.55	2388.48	2493.61	2232.83	2645.72	2860.29	2875.99
ENSMUSG00000014232	568.687	505.2	450.339	846.862	692.545	574.26	490.375	454.744	574.455	643.124	447.829	631.049	641.687	531.413	528.405	510.705	690.128	579.951	568.764	627.764	588.603	581.397	659.873	608.395
ENSMUSG00000014243	256.921	191	194.586	302.238	300	265	205.008	168.205	212.023	217	221	289.083	289.251	268.874	246	263.927	312	219.598	309.658	311.308	275.998	267.572	275	263
ENSMUSG00000014245	254.351	235.345	261.134	357.198	381.476	313.305	254.797	250.822	302.095	322.586	213.705	362.167	369.528	320.247	356.696	326.418	376.227	322.948	410.679	382.112	357.896	388.162	391.883	397.761
ENSMUSG00000014294	1091.23	795.507	771.39	1351.37	1270.05	1196.68	843.783	830.983	1004.96	1097.81	730.202	1321.95	1141.48	1087.81	1151.11	1104.62	1209	1168.3	1167.09	1150.83	1157.93	1089.84	1285.06	1069.79
ENSMUSG00000014301	621.815	570.852	433.815	1023.8	651.098	729.951	466.882	565.925	511.935	660.966	544.361	860.61	615.326	675.826	580.766	708.911	661.525	475.941	684.144	637.646	715.981	585.354	805.854	592.344
ENSMUSG00000014303	1631.78	2099.07	1710.73	2570.73	2053.87	1745.15	1633.73	1481.8	1830.16	1949.02	1556.5	1957.45	1561.16	1601.39	1497.57	1624.6	2041.38	2298.01	2000.47	1676.06	2038.18	1578.26	1908.62	2232.62
ENSMUSG00000014313	2730.86	2111.12	2141.08	3625.05	3593.59	2905.1	2018.92	1970.24	2474.02	2830.84	1901.75	3220.91	3317.81	3053.24	3200.43	3085.11	3537.86	3087.96	3094.12	3220.05	3266.5	3042.75	3295.76	3083.49
ENSMUSG00000014329	3446.39	4105.12	3720.08	5670.76	5093.5	4603.4	3790.29	3415.03	4350.55	5732.55	3100.01	4893.99	4250.77	4485.94	4651.72	3896.84	4531.17	4471.66	3844.95	4462.55	5020.03	3391.73	4617.98	4954.46
ENSMUSG00000014349	3312.59	3373.3	3023.23	4654.99	3998.64	3447.39	2973	3003.02	3432.04	3621.97	2606.8	4074.88	3914.09	3776.3	3558.8	3850.37	4025.57	4050.61	4223.84	3875.34	3827.34	3934.48	3939.21	4275.77
ENSMUSG00000014351	0	0	0	0	0	0	0	0	0	0	0	0	0	0	0	0	0	0	0	0	0	0	0	0
ENSMUSG00000014353	1356.88	1192.49	1143.91	1991.29	1920.63	1546.4	1166.56	1301.72	1537.2	1833.41	980.755	1861.26	2085.83	1851.9	1956.43	1870.28	1726.41	1921.92	1866.52	1965.19	1691.85	2054.96	1849.32	1832.26
ENSMUSG00000014355	5617.3	4855.83	4818.32	8039.16	7210.36	6060.75	5064.41	4798.96	5952.81	6916.98	4767.15	7240.51	6780.58	6144.04	6659.03	6812.93	7527.26	7375.06	7214.97	6924.05	6862.72	7147.93	7551.18	7476.99
ENSMUSG00000014361	728.334	601.558	638.269	1015.51	639.263	586.281	587.54	625.875	729.073	782.016	540.394	867.668	870.323	692.49	877.698	988.03	665.527	765.042	904.652	791.073	792.021	967.332	729.175	689.097
ENSMUSG00000014402	2186.11	1720.62	1755.85	2854.39	2432.3	1945.26	1631.33	1724.36	2083.57	2263.72	1482.61	2550.54	2500.43	2165.68	2164.58	2455.58	2510.51	2227.58	2496.83	2446.9	2186.35	2527.86	2595.64	2301.97
ENSMUSG00000014418	930.462	1015.51	895.754	1488.25	1494.66	1146.46	948.907	974.383	1274.23	1436.97	818.694	1286.14	1189.47	1136.27	1243.58	1251.19	1339.36	1184.87	1330.62	1379.35	1319.03	1222.64	1344.81	1242.73
ENSMUSG00000014426	2954.17	2855.08	2861.83	4739.15	4134.6	3331.32	2871.61	2824.58	3321.9	3630.65	2701.18	3961.43	3753.7	3697.09	3685.99	3938.11	4136.72	2668.72	4550.7	3781.38	3864.31	3907.43	4066.18	2983.62
ENSMUSG00000014444	2101.63	3042.78	2450.45	3496.85	3045.73	2897.76	2695.43	2374.98	3272.54	2969.26	2406.45	3049.29	2669.47	2568.71	2454.16	2643.33	3086.5	2786.98	3399.43	2816.34	3474.26	2769.45	2962.84	2846.9
ENSMUSG00000014453	3	2	3	4	7	6	3	6	9	12	2	8	2	4	5	4	8	6	5	23	5	4	4	6
ENSMUSG00000014470	829.466	831.437	771.211	1231.29	941.69	859.805	785.698	796.366	916.463	917	667.123	973.987	841	730.329	839.322	851	975.004	870.211	881.728	926.136	927.061	835.939	991.191	969
ENSMUSG00000014496	2061.99	1903.89	1713.23	2729.54	2533.97	2051.28	1842.55	1832.21	2409.05	2504.75	1442.01	2627.99	2955.16	2732.54	2888.17	2889.84	2229.39	2347.95	3039.05	2953.86	2674.37	3140.53	2367.02	2438.13
ENSMUSG00000014498	3501.84	4115.56	3734.43	5532.68	4623.85	4233.65	3465.48	3469.44	4087.7	4314.12	3282.74	4628.97	4611.37	4399.76	4325.48	4761.44	4559.01	3978.66	5856.88	4564.38	5371.47	4810.58	4823.49	4621.87
ENSMUSG00000014503	2863.05	2527.32	2107.45	4241.85	3901.66	2781.79	2360.18	2107.14	2598.81	3699.22	1718.19	3987.81	2814.91	2700.34	2777.22	3062.05	2910.85	1295.34	3006.4	2739.03	2415.69	3021.36	3423.23	1477.18
ENSMUSG00000014504	776.413	590.794	595.706	1024.62	936.35	787.347	568.543	709.997	819.761	921.658	546.995	998.652	970.701	855.412	847.848	917.537	916.653	961.113	903.619	940.548	852.799	964.804	951.237	869.529
ENSMUSG00000014529	0	0	0	0	1	0	0	0	0	1	0	0	0	1	0	0	0	0	0	2	0	0	0	0
ENSMUSG00000014542	0	0	0	0	0	0	0	0	0	0	0	0	0	0	0	0	0	0	0	0	0	0	0	0
ENSMUSG00000014543	0	0	0	1	0	0	0	0	1	0	0	0	0	1	0	0	0	0	0	10	0	0	0	0
ENSMUSG00000014547	317.958	261	264.725	457.007	386.918	359.866	299.35	247.763	346.858	379.238	230.39	397.396	344.566	380.661	406	371.893	407.551	365.912	413.004	400	397.609	430.728	396	374.326
ENSMUSG00000014550	1375.14	1307.14	1187.31	2160.95	1795.29	1513.89	1162.19	1274.87	1443.84	1687.68	1042.68	1762.36	1709.75	1532.73	1596.39	1667.69	1825	1646.45	1762.77	1659.63	1716.23	1684.58	1806.62	1663.43
ENSMUSG00000014551	1219.85	934.343	937.583	1730.98	1504.96	1216.99	985.067	1063.87	1118.07	1412.34	917.176	1556.01	1216.48	1240.27	1310.77	1287.02	1388.49	1322.85	1291.76	1375.58	1224.9	1298.81	1464.64	1240.47
ENSMUSG00000014554	452.395	355	365	620.31	530.434	443	355.003	387.104	491.998	496	305.188	504	449.001	412.957	499.022	454.018	529.001	468.182	470.888	518.087	454.997	425.853	497.652	487.032
ENSMUSG00000014592	1593	1804.53	1658.82	2681.42	3172.47	2409.7	1584.64	1390.67	1727.97	2486.91	1420.82	2107.31	2280.57	2247.6	2073.62	2132.27	2521.17	1442.39	2432.45	2374.36	2117.58	2152	2729.07	1709.01
ENSMUSG00000014599	638.513	846.096	546.484	933.101	1218.05	915.796	623.022	713.004	806.123	1054	540.286	1040.99	780.032	889.474	780.002	777.995	868.692	1279.63	803.511	860.258	878.025	717.912	806.589	1694.17
ENSMUSG00000014601	1777.86	1762.75	1579.73	2635.7	2091.53	1776.32	1525.57	1570.88	1772.28	2139.09	1327.01	2094.29	1936.72	1796.47	1726.96	2026.95	2181.25	2004.18	2173.14	1977.11	1962.57	1943.55	2191.44	2145.05
ENSMUSG00000014602	418.224	498.592	428.512	599.339	471.435	374.949	446.069	414.53	506.514	494.005	348.436	415.011	299.982	342.54	332.007	304.027	485.04	470.033	370	282	460.641	322.002	350.022	448.015
ENSMUSG00000014603	0	0	1	0	0	0	0	0	0	0	1	0	0	0	1	0	0	0	0	0	0	0	0	0
ENSMUSG00000014606	1191.53	1037.97	971.789	1753.42	1365.51	1194.38	1005.8	1017.09	1401.46	1381.3	918.591	1486.97	1160	1177.69	1226.62	1188.83	1393.95	1559.54	1333.95	1368.51	1235.31	1143.48	1369.38	1402.72
ENSMUSG00000014609	0	0	0	3	1	3	1	0	0	0	0	1	2	1	0	4	0	1	3	1	1	4	4	2
ENSMUSG00000014633	422.109	362.797	345.03	620.279	560.754	456.544	360.59	305.032	394.89	454.856	341.801	480.113	543.649	478.809	481.047	479.372	557.712	411.279	559.974	554.252	497.538	535.736	588.54	473.936
ENSMUSG00000014668	854.779	747.019	702.856	1156.31	1098.84	973.061	628.689	714.251	914.88	956.29	661.279	1069.58	1059.88	1080.74	996.821	1062.52	1149.13	1152.76	1216.39	1189.75	1022.8	1139.83	1252.38	1133.72
ENSMUSG00000014686	0	0	0	3	1.146	1	1	2	4	2	0	0	2	2	4	3	0	1	2.326	3	1	1	1	0
ENSMUSG00000014704	14	11	19.499	28	30	20.405	14	28.914	20.46	24.714	19	22	21	16.684	39	29.344	24	26	20.826	15.441	19	25	14	21
ENSMUSG00000014725	44.104	37.322	41.919	46.285	59.64	45.771	52.282	41.024	48.327	63.209	34.894	63.091	51.774	46.838	60.263	47.849	53.983	54.461	53.538	44.146	53.509	46.928	52.147	44.225
ENSMUSG00000014747	7.516	12.063	9.523	11.289	9	11.373	9	16.551	10	12.606	7.989	16.378	11	7	7.273	8.791	18	7	9.234	17.508	17	6.185	10.783	12.665
ENSMUSG00000014748	2050.44	1986.74	1794.73	3011.03	2552.73	2101.01	1820.93	1849.98	2211.39	2293.7	1654.27	2444.57	2268.35	2066.98	2210.05	2032.62	2628.59	2380.95	2370.63	2353.51	2303.39	2267.18	2501.22	2394.93
ENSMUSG00000014763	1190.4	1027.86	961.338	1772.16	1512.4	1192.61	1069.38	1044.01	1270.1	1387.69	1000.49	1400.15	1372.08	1256.97	1270.36	1272.84	1559.02	1337.49	1375.24	1406.36	1288.94	1354.71	1453.94	1404.97
ENSMUSG00000014767	850.594	736.314	727.316	1233.37	1107.89	979.901	703.834	792.717	917.801	1079.9	660.971	1116.3	1113.93	1048.47	1089.05	1101.63	1112.12	1038.46	1022.4	1116.99	1043.99	1164.33	1137.55	996.718
ENSMUSG00000014769	2896.72	2095.02	2091.2	3519.51	3022.29	2664.94	2151.8	2297.16	2734.13	2888.6	1773.56	3375.25	2995.34	2789.94	2882.9	3173.98	3221.82	2865.23	2995.15	3125.58	2875.85	3137.95	3152.8	2806.49
ENSMUSG00000014771	634.845	554.718	501.291	799.285	743.627	674.109	496.143	514.3	565.889	702.389	434.913	777.119	786.948	701.938	721	768.595	750.998	583.731	837.528	781.919	690.349	770.382	761.364	665.123
ENSMUSG00000014773	76.816	77.425	77.638	117.464	104.703	82.505	47.801	88.752	88.315	101.666	61.509	137.154	112.57	118.354	104.169	133.752	104.695	192.35	117.324	114.89	113.622	112.487	98.654	179.906
ENSMUSG00000014776	6.722	11.086	14.539	29.726	20.966	14.312	10.987	16.375	13.288	22.557	14.001	14.73	21.381	16.141	23.683	18.793	8.483	44.317	18.895	15.995	25.716	13.272	10.713	12.309
ENSMUSG00000014778	457.506	714.314	538.375	810.717	712.062	633.355	530.325	540.479	677.497	607.614	481.431	665.13	560.538	554.515	590.839	623.249	703.696	720.595	774.778	679.599	734.468	624.174	712.774	715.173
ENSMUSG00000014782	12	22	17	25	9	12	51.004	67	107	100	107.003	122.001	22	16	24	8	10	2	16	17	16	35	11	9
ENSMUSG00000014786	168	208	210.993	264.998	225.051	184.013	143.004	151	239.015	176	153.988	154.016	168	159	175.057	143	189	198.012	216	160.053	200	205	178.028	168.068
ENSMUSG00000014791	76.01	103.121	82	142.974	115.035	92.278	90	77	104	95	83	106	101	84	96	63	129	181.084	86	87.023	106	97	102.016	114.079
ENSMUSG00000014813	672.32	764.876	717.358	1030.92	1653.23	1370.85	666.941	925.152	942.108	1537.61	336.072	1632.73	1199.06	1471.55	1166.02	1005.25	881.579	919.743	1029.61	1287.07	989.567	1447.94	887.205	962.186
ENSMUSG00000014837	242.6	249.87	231.612	400.887	377.117	374.686	215.147	243.386	277.002	366.444	205.108	305.42	295.766	310.1	323.162	335.968	319.651	239.752	345.054	352.359	326.069	283.543	361.725	260.41
ENSMUSG00000014846	268.2	232.152	290.162	497.932	310.009	338.008	253.495	344.332	356.395	263.883	293.231	282.125	252.633	187.058	400.203	280.001	306.182	211.914	228.006	250.196	357.032	210.238	278.157	185.518
ENSMUSG00000014850	1329.45	1229.83	1229.53	2081.6	1911.17	1622.81	1120.33	1130.94	1362.1	1651.83	957.676	1623.27	1673.67	1682.99	1707.57	1683.52	1807.23	1376.48	1731.24	1790.68	1710.17	1695.63	1885.46	1419.26
ENSMUSG00000014852	8.956	4.549	7.422	13.645	18.168	10.99	11.773	12.22	12.45	10.631	6.58	14.432	4.924	9.166	10.487	7.234	10.95	13.089	13.079	8.91	5.244	10.887	12.749	9.483
ENSMUSG00000014856	525.04	466.013	413	680.216	558.698	470.946	439.636	469.596	572.842	529.933	343	615.465	571.546	440.387	557.287	618.116	589.462	632.623	570.802	560.968	581.144	569.513	595.181	593.246
ENSMUSG00000014859	1460.8	1551.05	1253.56	2045.97	1649.67	1519.25	1261.32	1336.8	1660.35	1554.38	1109.32	1685.86	1639.95	1494.36	1500.37	1604.61	1654.57	1409.45	1841.69	1639.88	1617.22	1722.91	1687.01	1563.65
ENSMUSG00000014867	8130.42	7243.02	6230.89	11186.4	8993.63	7684.67	6925.9	6983.51	8295.29	9055.16	5681.56	10097.5	8376.89	7760.59	7896.16	8099.97	8779.98	7588.97	8463.11	8436.64	7943.58	8422.12	9000.49	7894.73
ENSMUSG00000014873	606.812	618.684	555.433	931.676	702.807	649.466	546.732	563.425	721.954	747.416	460.016	743.116	697.767	620.407	656.668	740.813	723.56	690.159	722.462	701.226	676.995	757.531	767.792	712.464
ENSMUSG00000014905	780.734	786.989	713.979	1212.73	1445.21	1121.38	746.284	820.49	929.479	1249.27	601.262	1440.67	1341.05	1215.24	1138.89	1240.02	1370.59	1352.51	1255.1	1342.35	1111.65	1314.11	1379.96	1300.04
ENSMUSG00000014907	480.353	480.478	450.58	667.798	688.19	686.003	470.932	448.641	551	709.079	382.313	712.676	710.032	674.175	650.919	737.087	698.046	636.163	849.468	686.784	719.022	743.03	705	783.966
ENSMUSG00000014932	1155.23	966.573	977.921	1477.15	1686.77	1420.16	978.599	1013.05	1116.95	1549.39	799.59	1630.56	1736.32	1560.1	1498.36	1477.93	1564.78	1619.47	1529.26	1648.43	1404.59	1679.16	1653.38	1503.89
ENSMUSG00000014956	3834.1	3379.65	3170.23	5588.94	6114.4	4797.37	3372.76	3954.17	4676.59	5989.74	2929.81	5925.05	5900.59	5477.55	5268.3	5385.34	6132.92	5872.86	5009.41	5856.71	4875.92	5642.92	6073.54	5170.14
ENSMUSG00000014959	3409.4	3296.1	2758.77	4925.18	4255.89	3598.66	2842.88	3002.57	3398.76	3853.55	2459.69	4272.96	3998.62	3710.26	3603.81	4023.12	4154.87	3718.27	4282.58	4004.29	3661.75	4115.81	4360.34	3975.32
ENSMUSG00000014980	518.439	510.829	485.742	925.994	820.239	656.437	558.888	521.018	619.963	713.643	472.11	698.13	670.749	607.397	679.199	587.819	659.919	605.912	607.894	667.845	683.701	674.918	718.946	581.186
ENSMUSG00000015001	0	1	1	0	2	3	0	0	1	1	1	1	1	2	3	3	3	2	2	3	2	1	1	2
ENSMUSG00000015002	1916.59	1667.95	1516.84	2644.92	2507.62	2077.91	1628.69	1608.06	2118.11	2455.33	1375.94	2539.79	2361.22	2243.01	2264.18	2326.8	2457.1	2610.14	2367.46	2547.13	2233.64	2363.8	2648.39	2651.68
ENSMUSG00000015013	437.195	347.931	320.89	551.359	474.514	383	318.076	310.999	401.905	420.241	281.928	445	376.264	378.405	366	429.683	506.199	362.45	410.94	463	414.189	359	469.849	370
ENSMUSG00000015016	273.717	314.913	287.658	442.048	355.796	323.191	209.149	259.177	286.011	304	232.612	320.078	378	354.416	331.216	338	358.005	315.737	419	347.233	402.982	363	364.357	300
ENSMUSG00000015023	3006.83	2936.22	2686.93	4627.03	3876.89	3327.1	2834.28	2639.65	3379.21	3793.35	2250.82	3869.07	3441.28	3391.64	3408.61	3622.7	3530.99	2447.24	3776.57	3474.16	3571.96	3557.46	3671.71	2718.71
ENSMUSG00000015027	209	200.525	195	299.073	232	228.318	185	175.974	349.246	220	163.412	252.003	189	210.718	252	186	221	327.028	195	263	218.07	212	193	203.323
ENSMUSG00000015053	100	116.071	96.098	123	163	132	136	107.091	253.881	164.062	81.974	132	118.058	133.864	102	145.225	164	193.258	144	110	130	112	116	165.058
ENSMUSG00000015083	58.001	51	47.001	96.999	97	81	54	65.37	48	74	63.997	67.973	107.128	91	101	90	113	79	114.913	106.001	99	104.01	84	89
ENSMUSG00000015085	156.001	132	128.444	226.294	164.624	167	114.299	111.016	145.187	160.973	87.003	180	146.973	137	168	145.64	128.038	99.004	135	155	131	117.599	123	105
ENSMUSG00000015087	2415.14	2807.48	2580.65	4194.17	3008.59	2777.2	2412.9	2505.41	2912.14	2862.7	2157.25	2845.2	2670.41	2574.01	2803.12	2689.38	3255.49	2915.47	3284.37	3039.61	3130.24	2765.58	3116.83	3120.2
ENSMUSG00000015090	291.087	211.044	196.836	404.988	464	341.413	155.001	238.713	193.137	303.086	229.017	347	390.52	320.772	342.141	330	431.021	334	355.113	418.187	322.881	321	399.855	355.972
ENSMUSG00000015092	1697.33	1356.9	1277.08	2151.32	1853.56	1606.29	1271.95	1299.17	1588.18	1683.11	1270.09	1812.02	1748.57	1526.69	1580.55	1705.28	1967.86	1850.32	1731.76	1793.31	1604.66	1703.76	1958.08	1883.19
ENSMUSG00000015093	27.001	23	15	35	28.001	32	29	33	46	37	35.998	38	22	24	17.04	21	21	34	28	17	23	20	25	22
ENSMUSG00000015094	844.309	928.42	794.893	1281.6	1000.21	910.208	742.751	873.708	919.395	1082.23	627.345	1081.51	931	887.567	972.067	1030.04	1207.03	1170.39	1046.5	995.47	953.992	977.402	1109.02	1150.58
ENSMUSG00000015095	1197.11	1310.17	1217.83	2011.56	1799.26	1475.95	1118.88	1135.19	1375.1	1461.48	1127.84	1537.07	1503.03	1455.98	1488	1650.37	1824.24	1691.65	1768.72	1682.91	1624.44	1577.74	1858.27	1828.36
ENSMUSG00000015112	827.649	727.056	651.233	1210.53	1046	828.231	759.363	833.992	947.676	1141.97	688.126	1225.38	1159.9	1080.13	1115.03	1286.12	1059.49	938.167	1260.45	1123.58	998	1250.06	1015.49	796.888
ENSMUSG00000015120	5574.86	5337.94	5039.76	8565.7	7259.06	6191.59	5283.5	5446.82	6474.7	6817.14	4694.11	7440.05	7058.97	6488.98	6686.12	7072.55	7384.48	6569.68	7397.93	7173.35	6722.96	7294.4	7477.17	6717.35
ENSMUSG00000015126	562.33	526.626	403.506	787.613	700.494	580.169	512.608	397.747	646.959	642.993	427.945	671.867	637.176	603.108	577.268	621.948	670.704	588.333	637.487	650.714	599.015	633.229	626.521	658.583
ENSMUSG00000015127	667.604	854.722	784.34	1100.51	979.025	944.603	744.616	689.067	957.744	1102.57	688.155	1054.41	980.374	924.424	918.852	974.465	966.105	978.238	1245.03	1047.91	1017.05	1008.41	993.086	1000.42
ENSMUSG00000015133	1380.57	1842.12	1625.03	2602.38	2271.05	1800.34	1651.75	1290.3	1891.65	2109.37	1495.23	1830.42	1474.07	1310.03	1417.59	1537.54	2260.2	1790.96	1802.81	1732.66	1794.93	1342.18	1925.33	1790.53
ENSMUSG00000015134	598.612	464.638	369.244	532.364	757.371	574.96	444.284	492.475	736.261	1005.33	342.673	677.782	535.157	672.107	777.215	472.583	623.625	690.304	428.75	535.016	675.813	458.252	546.92	855.947
ENSMUSG00000015143	4559.18	5127.59	4380.27	6517.42	6380.17	5691.21	4401.42	4464.7	5493.12	6479.32	4066.69	6389.17	6244.03	5707.38	5011.18	5387.54	5951.9	6575.7	6399.19	5818.69	6178.8	5669	6042.66	7176.34
ENSMUSG00000015149	1497.58	1397.87	1285.62	2237.01	1730.73	1423.14	1288.97	1308.16	1642.82	1536.89	1148.31	1532.71	1487.23	1407.86	1425.04	1419.13	1614.88	1533.83	1521.12	1635.84	1510.94	1355.26	1514.14	1457.81
ENSMUSG00000015165	5773.3	6735.19	5997.9	9688.57	7917.16	7060.95	6076.64	6254.28	7182.63	7835.43	4871.41	7850.82	7787.03	8011.44	7771.55	8414.11	7635.25	7153.97	8931.58	7744.18	8241.25	8281.24	7761.73	7081.37
ENSMUSG00000015176	3382.08	2883.85	2780.05	4640.11	4178.59	3537.38	2729.83	2794.61	3666.49	3938.93	2528.79	4391.27	4387.41	4098.89	3981.8	4368.29	4547.45	3786.66	4529.46	4235.44	3756.52	4536.71	4631.23	4259.34
ENSMUSG00000015189	1180.39	962.59	981.231	1524.33	1645.66	1302.8	999.268	1085.05	1319.02	1541.78	884.586	1535.98	1374.24	1320.4	1317.1	1401.94	1703	1734.64	1357.25	1462.42	1427.79	1430.12	1659.9	1629.31
ENSMUSG00000015202	404.544	454.049	426.771	681.708	605.136	499	372.313	378	456.272	530	313.772	523	551.945	533.271	533.996	594.135	478.2	410.37	644.011	506.775	571.895	558.253	549.236	421.035
ENSMUSG00000015214	455.54	400.995	380.015	698.491	769.062	589.609	406.026	428.063	602.441	751	404.646	660.153	611.174	594.311	611	611.61	662.854	705.011	553.948	684.911	578.843	632.011	720.286	575.178
ENSMUSG00000015217	2250.67	1921.15	2271.84	3546.8	3231.82	2797.41	1991.15	2273.34	2619.41	2935.6	1812.87	2784.19	2647.67	2610.49	2678.16	2823.92	3302.82	2690.4	2730.78	2799.13	2668.72	2643.38	3148.71	2628.83
ENSMUSG00000015222	233.027	182.009	233	353.999	311.177	329.014	193	242.181	221	250.003	182.001	271.067	473.999	350.865	430.044	349.005	317.968	302.088	415.425	404.239	403.781	433.001	341.001	313.179
ENSMUSG00000015224	44	30	39	68	69	63	65	61	60	65	49.006	58	45	47	63	54	69	67	56	59	63	53	72	57
ENSMUSG00000015242	0	0	0	0	0	0	0	0	0	0	0	0	1	0	0	0	0	0	0	0	0	0	0	0
ENSMUSG00000015243	2213.05	2362.29	2751.05	4270.85	4459.59	3638.62	2660.01	2449.38	2997.7	4159.37	2148.65	3201.91	3159.43	2912.93	3446.41	3061.98	3586	2657.87	3315.29	3648.72	3530.69	3022.55	3875.11	2739.5
ENSMUSG00000015247	441.072	315.028	317	519.919	493.781	404	282	318	391.846	452.999	297.074	496.142	519.996	411.76	423.009	435.022	526.583	541.702	424.569	468.195	424.175	450.189	489.561	508.961
ENSMUSG00000015289	420.627	308.016	343.015	587.588	564.687	501.493	361.313	360.234	398.69	490.232	350.041	474.922	485.636	456.839	524.038	429.638	564.928	379.819	474.99	495.35	502.275	472.325	516.814	347.51
ENSMUSG00000015290	1187.3	1009.78	971.725	1607.05	1391.08	1291.82	1028.09	1081.54	1201.96	1368.74	939.226	1459.28	1315.84	1230.25	1252.3	1364.91	1441.09	1281.46	1475.54	1322.21	1276.24	1319.12	1386.64	1303.18
ENSMUSG00000015291	2849.19	3006.46	2872.2	4672.01	3978.23	3293.72	2481.47	3061.55	3507.83	3555.4	2387.42	3909.82	3777.96	3528.73	3573.06	3883.61	4043.55	4206.92	4039.26	3946.1	3780.64	3813.45	3972.05	4136.36
ENSMUSG00000015305	2170.23	2407.47	2078.25	3025.46	2938.58	2415.11	2131.23	2130.18	2488.44	2686.49	1896.05	2464.22	2513.79	2362.04	2425.99	2641.86	2509.73	2504.25	3260.49	2748.76	2728.47	2698.34	2557.84	2530.84
ENSMUSG00000015312	409.851	417	327.961	550.472	547.034	551	307.294	367.407	490	552.549	354.988	695.385	649.021	1060.53	741.111	804.936	749.144	836	878.924	807.021	730.758	655.957	672.617	1152.01
ENSMUSG00000015314	1	0	4	5.002	1	6	2	1	4	4	2	1	0	6	7	3	4	2	4	36	8	3	1	1
ENSMUSG00000015316	79.487	51.746	55.424	104.154	88.079	56.672	50.956	38.798	69.985	80.995	39.341	54.092	78.671	87.228	71.942	78.967	62.215	82.746	83.647	86.401	75.149	92.018	92.176	95.172
ENSMUSG00000015335	279.79	248.01	260	364.005	284.195	247	233	244.006	281	277	201.96	344.199	280	236	285	276	340.999	272.433	332	278.999	297.184	326.001	333.999	324.118
ENSMUSG00000015337	168.531	134.617	119.745	241.333	184.202	169.162	137.772	130.627	116.571	195.66	101.95	241.778	174.953	190.82	188.562	177.74	211.361	215.266	197.191	229.763	184.577	186.908	214.64	164.185
ENSMUSG00000015340	34	31	38	61	71	54	29	45	1105.81	59	15	56.001	52	34	43	46	50	86.943	51	1443.33	63	40	67.001	152
ENSMUSG00000015341	2313.48	2118.68	1960.83	3368.29	3437.47	2751.21	1917.39	2224.12	2595	3199.23	1744.6	3453.77	3031.34	2877.19	2896.01	3094.73	3381.04	3174.31	2925.3	2878.73	2665.24	3041.83	3551.93	3053.65
ENSMUSG00000015342	105.452	85.058	116.526	218.541	250.02	164.053	110.006	115.007	166.236	169.002	137.598	166.734	208.225	150.096	177.043	155.066	185.782	142	167.016	196	183.044	176	191.001	148.658
ENSMUSG00000015354	17	13	4	14	16	7	10	15	10	11	5	18	22	13	10	14	6	20	20	5	8	16	7	15
ENSMUSG00000015355	6	8	12	16	6	9	11	6	50	16	13	11	12	12	12	7	21	13	15	36	12	17	17	16
ENSMUSG00000015357	1578.24	1371.04	1278.49	2199.52	2134.78	1693.85	1277.5	1320.93	1472.71	1859.68	1129.04	2042.37	1804.67	1918.2	1930.76	1946.59	2055.73	1849.02	2098.75	1900.63	1817.8	2000.78	2065.59	1830.75
ENSMUSG00000015363	838.645	890.408	832.285	1202.85	1101.11	946.809	838.605	840.147	903.442	1008.41	709.251	1072.99	1064.22	1008.59	974.319	1038.84	1170.15	1142.9	1160.07	1126.1	1038.54	1007.67	1088.55	1098.51
ENSMUSG00000015365	1296.71	788.7	1043.07	1837.88	1586.72	1399.41	674.952	729.689	755.989	842.172	1022.07	1012	2012.58	1697.76	1657.3	1567.01	1871.73	1082.06	1961.87	1740.93	1672.76	1941.97	1940.6	1463.82
ENSMUSG00000015377	185.169	235.945	227.015	358.146	289	258.743	192.078	210	285	241	250	252.873	265	239.045	263.01	232	296	244	297.02	253.002	283.07	210.044	284	253.042
ENSMUSG00000015396	22	27	17.001	23	49	32	20	20.042	33	30	17	49	22.029	43.007	25	39	25	66	24	60.601	29	19	36	77.016
ENSMUSG00000015401	2	2	7	4	4	4	2	5	0	1	1	2	4	1	6	4	1	531.483	7	3	7	3	7	12
ENSMUSG00000015405	70	56.109	70	116	100	84.05	68	65	110	107	72	84	55	43	72	42	119.16	202	37	73	74	39	84	75
ENSMUSG00000015437	6	3	4	5	17	4	2	0	22	21	1	13	5	14	7	2	5	4	4	5	3	1	5	17
ENSMUSG00000015441	0	0	0	0	0	0	0	0	0	0	0	0	0	0	1	0	0	0	1	0	0	0	0	0
ENSMUSG00000015443	0	0	0	0	0	0	0	0	0	0	0	0	0	0	0	0	0	0	0	0	0	0	0	0
ENSMUSG00000015451	24.966	29.105	26.63	43.181	62.265	30.095	36.236	35.074	46.875	45.131	24.92	55.053	40.722	42.401	36.669	37.591	39.841	45.133	46.19	48.649	50.246	36.026	47.127	58.817
ENSMUSG00000015452	46	66	59	94	79.999	62	37.999	63.001	93.869	52	56.999	68.001	53	53.999	60.999	45	69	72	61	86.041	65.001	48.999	55	85.001
ENSMUSG00000015461	2190.56	2272.37	2024.44	3197.11	2773.88	2404.84	1969.39	1941.88	2325.45	2166.98	1815.74	2581.03	2553.76	2448.57	2186.02	2459.25	2843.33	2388.11	3124.97	2747	2802.32	2670.24	2831.79	2588.6
ENSMUSG00000015467	11.194	35.03	16	39	29.999	21.083	23.007	21.001	30.103	29	18.513	41.999	22.999	29	30.021	32.013	26.028	34	44	35.999	42	28	45.067	33.011
ENSMUSG00000015468	623.445	827.702	660.931	897.12	796.253	794.582	640.359	657.999	689.052	888.963	533.075	812.18	661.999	739.743	727.001	848.001	885.257	988.029	1067.8	820.312	871.159	853.777	886.633	945.788
ENSMUSG00000015474	892.114	854.406	781.712	1318.37	983.997	835.888	756.192	810.833	828.956	905.578	638.067	940.331	798.776	772.266	805	842.046	915.266	915.999	937.619	856.729	909.532	899.842	1019.81	789.609
ENSMUSG00000015476	19	16	12	14	28	23	26.002	26.004	29	42	24	33	18	21	21	23	27.008	27	21	19.008	22	17	17	25
ENSMUSG00000015478	979.023	784.365	723.33	1269.93	1045.58	935.177	726.994	722.839	1027.42	1032.92	647.699	1088.77	1032.27	931.121	925.969	1013.63	1072.06	1039.94	1030.86	1022.86	914.054	1070.08	1140.98	1110.28
ENSMUSG00000015484	42	54.021	46	77	68	46	37	14	42	20	38	38	29	37	45	26	70	56	60	34	42	36	53	65.02
ENSMUSG00000015488	1822.49	1770.44	1583.49	2802.89	2222.41	1946	1662.94	1682.68	1985.85	2179.74	1443.51	2468.96	2069.51	2011.26	1915.08	1983.69	2412.14	2368.09	2123	2083.36	1991.12	2037.81	2418.67	2348.77
ENSMUSG00000015501	546.242	703.917	498.693	769.009	906.893	805.867	561.583	598.293	619.832	1081.05	433.091	1002.09	1068.4	1244.72	912.154	1131.35	914.794	1110.63	1130.92	1021.51	928.973	1152.73	1097.59	1416.89
ENSMUSG00000015519	1	1	1	0	4	0	0	0	0	0	0	2	3	4	5	3	1	1	5	1	2	2	1	2
ENSMUSG00000015522	2140.16	2495.91	2178.47	3406.3	3039.08	2600.93	2228.59	2177.61	2578.31	2981.66	1855.19	2813.45	2764.75	2761.78	2838.41	2737.11	2926.37	2662.9	2860.57	2791.55	2827.25	2793.36	2769.08	2807.36
ENSMUSG00000015533	357.55	315.001	347.21	439.362	437.732	429.126	264	311.196	365.004	471.018	225	571.414	709.078	617.493	547.99	742.002	452	310	876.409	618.509	557.001	862	482.197	374.934
ENSMUSG00000015536	1047.34	767.946	835.035	1270.03	1207	1012.05	820.83	753.651	902.096	1150	673.943	1230.65	1175.91	1081.25	1107.01	1122	1130.95	1098.08	1166	1197.15	1077.98	1058	1158.37	1123.02
ENSMUSG00000015542	331.874	305.032	284.141	523.097	426.011	382	313.818	273.113	360.997	368.999	300	445	360.001	348.92	396.845	339	370	342.776	404.379	403.999	345	341.999	429.778	353.999
ENSMUSG00000015568	1429.23	1263.14	1338.89	2092.21	2265.03	1796.19	1300.53	1459.84	1512.2	2113.29	1084.99	2184.62	2173.11	1855.48	2189.51	2618.17	1713.71	2265.89	2310.32	2121.51	1958.75	2603.69	1900.84	1790.95
ENSMUSG00000015575	856.614	733.507	640.142	1178.65	940.927	785.671	691.017	682.327	876.142	1020.13	642.214	1040.12	922.346	806.278	877.415	907.267	1038.46	1073.85	953.043	1057.74	924.729	884.509	1038.82	982.896
ENSMUSG00000015579	0	0	0	0	0	0	0	0	0	0	0	0	0	0	1	0	0	0	0	0	0	0	0	2
ENSMUSG00000015597	2094.43	2356.8	2224.35	3433.47	2851.85	2494.39	2041.8	1904.73	2239.63	2654.64	1730.55	2400.47	2561.91	2467.21	2467.63	2639.2	2775.03	2410.65	3285.77	2687.76	2890.16	2733.83	2959.18	2581.77
ENSMUSG00000015599	16.285	7	12	27	15	10	15	5	19	14.026	15	7.038	10	12	14	23	11	12	13	17	17	17.117	8	4
ENSMUSG00000015605	1427.16	1467.74	1351.08	2166.82	1966.99	1677.68	1551.91	1653.93	2151.3	2102.76	1574.15	2296.85	1649.2	1633.72	1673	1686.1	1841.78	1580.12	1821.15	1758.27	1845.16	1700.66	1695.32	1672.43
ENSMUSG00000015619	160.998	140.981	96	169.444	172	196.092	104.003	124	168.02	176	197	167.964	203	148.034	138	140	264	327	236.009	272.2	230.09	147	252.001	428.575
ENSMUSG00000015627	14	16.003	13	15.004	20	21	9	3	14	12	16	5	8	9	9	11	19	37	16	6	38.513	10	14	25
ENSMUSG00000015647	2164.09	2298.06	2019.88	3048.4	2676.74	2474.05	2718.92	2717.49	3508.69	3690.65	3793.23	4013.4	1775.71	1935.12	1887.72	1843.99	2333.3	2601.14	2208.94	2084.62	3001.45	1828.78	2396.42	2781.57
ENSMUSG00000015652	196.066	143	94	113.016	190	151.999	93.032	123.145	129	201	85.138	234	357.606	309	221.027	232	141.008	244	201.798	224	207.839	292.523	200.192	323.038
ENSMUSG00000015653	1054.59	1040.1	720.137	1239.03	1310.46	986.47	848.472	868.921	992.71	1265.8	649.01	1411.61	1712.97	1403	1363.27	1372.83	1160.57	1070.05	1307.28	1364.41	1288.06	1689.82	1382.74	1374.65
ENSMUSG00000015656	72967.6	57581.6	54564.9	92678.2	67872.4	56999.7	56211.8	58539.6	71711.3	70975.3	49187.4	81788.1	70773.9	67539.9	68927.6	72621.7	77090	74614	74665.4	75451.6	70304.8	78921.8	77748	75393.6
ENSMUSG00000015659	353.945	307.08	326.847	510.252	468.236	390.009	293.782	270.385	320.394	394.516	228.765	425.947	465.203	460.191	437.079	460.895	425.138	322.551	472.809	446.918	410.289	491.994	427.954	354.903
ENSMUSG00000015665	0	0	0	0	0	0	0	0	0	0	0	0	0	0	0	0	0	0	0	0	0	0	0	0
ENSMUSG00000015668	1109.89	891.63	770.14	1530.53	1315.14	1054.81	878.877	876.591	1104.14	1185.57	799.189	1241.53	1072.07	1096.5	1079.36	1169.36	1159.16	748.453	1173.92	1119.26	1084.63	1156.78	1315.55	705.12
ENSMUSG00000015671	3135.86	2260.33	2308.34	3908.26	3182.65	2629.41	2278.11	2388.15	2762.64	3020.41	1920.64	3280.38	3271.17	3038.44	3118.98	3251.9	3312.31	2812.63	3173.34	3206.94	2956.3	3226.86	3189.07	2741.57
ENSMUSG00000015672	657.572	513	459.035	845.376	720.341	624.729	511.127	510	594.291	692.007	456.11	694	768.231	711.754	728.089	750.698	745	630	718.748	738.982	747.636	824	843.576	673.008
ENSMUSG00000015697	3756.08	3746.47	3513.24	5855.31	4949.6	4040.71	3438.7	3433.14	3982.26	4622.44	2969.19	4422.73	4461.38	4208.95	4428.3	4706.93	4702.49	3664.07	4973.47	4431.05	4743.71	4516.34	4895.43	4065.74
ENSMUSG00000015702	27.016	20	24	42.142	42	31.681	24	37	46	31	28	23	31.556	29	28	29	47	46.002	24	34.006	38	33	31	35
ENSMUSG00000015709	1512.63	1506.79	1677.6	2632.67	2127.06	1743.08	1444.83	1531.84	1732.14	1637.14	1153.61	1469	1580.27	1442.39	1950.37	1731.88	1517.76	1346.82	2081.75	1628.76	1963.42	1470.26	1606.38	1380.61
ENSMUSG00000015711	1601.98	1468.12	1332.18	2348.48	2012.3	1573.83	1226.46	1192.03	1476.82	1742.03	1143.77	1882.89	1729.72	1529.63	1699.79	1810.88	1867.4	1406.24	1917.07	1691.1	1588.68	1770.84	1967.82	1534.24
ENSMUSG00000015714	3424.11	3472.15	2875.93	5000.59	4079.17	3371.78	2870.7	3039.22	3829.32	3944.7	2665.39	4389.9	3930.15	3621.92	3681.24	3930.87	4332.95	4643.43	4184.85	4151.17	3591.78	3915.41	4176.57	4663.93
ENSMUSG00000015721	27307.7	25398.5	12351.4	23501.5	26787	27887	25607.8	20894.7	22795.6	24946.8	12949.7	27099.4	20804.3	24632.6	22912.8	29223.4	13677.9	4652.56	25582.1	27058.1	24339	27892.1	18233.1	6115.96
ENSMUSG00000015733	2325.93	1999.47	1805.95	3139.71	3227.28	2540.15	1989.67	2115.68	2643.78	3105.59	1735.31	3316.7	3208.25	2910.88	2960.52	3079.97	3099.28	3387.78	2945.72	3273.89	2861.97	3116.93	3201.94	3146.8
ENSMUSG00000015745	684.537	729.065	583.897	950.04	744.023	618.935	649.914	701.964	787.026	717	549.787	754.506	695.087	693.388	671.883	768.122	687.001	759.08	806.186	705.002	684.001	742.265	710.224	676.255
ENSMUSG00000015747	359.931	274.265	283.934	491.047	450.217	333.002	300	311.195	372.017	425.001	261.016	396.614	398	335.375	350.002	331.183	431.11	389.57	373.887	396.515	387.016	387.003	469	411
ENSMUSG00000015748	1237.42	1036.12	1085.04	1694.88	1449.22	1185.55	1011.62	1015.23	1381.65	1376.03	881.283	1475.83	1370.69	1407.96	1352.97	1470.41	1433.02	1316.68	1512.49	1417.48	1417.6	1558.92	1460.67	1293.09
ENSMUSG00000015749	2628.45	2108.58	2064.71	3487.39	3130.79	2664.26	2144.1	2483.82	3222.82	3344	1862.34	3510.29	3341.16	3146.61	3005.54	3210.47	3494.95	3107.14	3079.31	3110.68	2736.57	3276.58	3651.91	3116.24
ENSMUSG00000015750	2065.27	2280.07	1893.38	3363.69	2716.95	2199.78	1981.83	2080.65	2557.48	2395.63	1678.52	2600.57	2205.34	2182.63	2004.34	2171.63	2598.99	2461.59	2557.67	2304.4	2372.6	2096.41	2550.32	2370.11
ENSMUSG00000015755	3154.11	3360.47	3081.98	4819.49	4371.11	3631.54	3228.15	3168.75	3724.77	4253.54	2708.53	3855.84	3826.47	3882.8	4012.47	3864.84	3954.96	4208.48	4167	4043.45	4239.89	3950.77	3970.57	4427.5
ENSMUSG00000015757	1237.92	1091.32	996.98	1709.86	1709.32	1298.83	1001.3	1090.44	1317.16	1577.61	913.941	1576.41	1683.13	1559.89	1501.44	1597.69	1547.53	1591.97	1588.57	1638.73	1471.99	1705.17	1676.67	1620.65
ENSMUSG00000015759	1595.69	1379.96	1259.53	2140.57	2251.27	1803.43	1356.88	1408.47	1640.57	1942.52	1118.57	2190.22	2127.44	1818.1	1944.35	1960.1	2114.37	1956.79	2000.19	2027.39	1859.33	2048.67	2275.99	1900.76
ENSMUSG00000015766	1345.28	1389.08	1134.6	1822.69	1774.83	1236.5	1234.23	1268.54	1409.91	1846.79	835.091	1776.38	1718.22	1561.19	1617.49	1637.51	1326.95	1548.16	1574.29	1456.84	1699.67	1731.89	1445.09	1450.23
ENSMUSG00000015776	1871.79	1795.2	1584.41	2669.23	2425.08	2094.11	1638.58	1654.84	2099.75	2222.32	1522.25	2547.45	2096.2	1964.04	2022.29	2197.94	2367.94	2341.74	2221.65	2244.4	2012.2	2005.01	2396.79	2414.36
ENSMUSG00000015787	2	4	1	4	9	3	3	3	11	2	9	5	4	5	0	4	5	2	4	6	4	4	5	2
ENSMUSG00000015790	708.441	588.639	581.257	972.773	887.221	725.518	573.982	603.009	733.305	809.667	537.42	840.658	709.244	699.331	752.381	774.147	758.351	669.423	795.214	741.895	706.539	766.56	813.542	709.273
ENSMUSG00000015804	2406.27	1962.57	1798.46	3254.48	2823.04	2385.76	1731.91	1862.65	2247.52	2501.37	1630.03	2755.44	2390.8	2226.5	2396.28	2483.7	2687.91	1968.5	2515.35	2561.95	2211.09	2494.94	2689.56	2006.42
ENSMUSG00000015806	1307.7	1084.51	1041.5	1791.13	1656.05	1346.92	1038.57	1038.19	1261	1281.86	1062.6	1561.13	1395.67	1203.99	1253.75	1221.66	1611.05	1385.67	1406.04	1530.96	1337.68	1245.21	1573.38	1330.98
ENSMUSG00000015812	15	11	14	30	26	16	8.038	16	12	19	8	25	18	19	21	25	19	16	18	24	25	25	20	20
ENSMUSG00000015829	15.289	8.689	13.58	23.344	7.144	11	4.047	10.687	8.672	12	6.003	15	17.012	12	11	8	12.062	12.001	13.001	12.006	9.012	15	9.926	32.001
ENSMUSG00000015837	11218.4	11008.4	7753.03	12852.6	9094.46	8145.17	8103.17	9064.5	10130.4	9334.93	7113.32	10767.1	11352	10944.5	10715.2	12476	10378.9	9497.99	13971.3	12150.8	10263.9	12357.2	10389.4	9686.48
ENSMUSG00000015839	3820.13	3241.89	3021.27	4904.88	4333.94	3675.14	3334.53	3471.13	4356.1	4938.23	3040.49	5089.02	4518.25	4326.42	4008.89	4264.99	4876.38	5099.46	4358.92	4354.67	3951.42	4592.23	4578.75	5084.09
ENSMUSG00000015843	3.433	0	1.056	3	0	2	1.002	4	3.006	3	1	2	1	1	8.968	2	5	3	2	3.002	1	2	5	3
ENSMUSG00000015846	1468.19	1895.39	1644.93	2448.39	1932.29	1655.77	1661.13	1564.09	2030.19	1857.07	1698.56	1849.51	1468.09	1574.66	1604.53	1606.78	1891.87	1541.73	1825.01	1551.17	1984.84	1627.39	1793.6	1432.01
ENSMUSG00000015850	38.997	37.151	48.971	55.986	56.718	45.612	58.004	51.208	66.992	69.52	44.638	46	55.637	56	59.547	54.084	50.457	47	65	57	73.002	51	43	54.853
ENSMUSG00000015852	51	28	34	37.019	115.005	72	30	34.013	64	85	61.972	72	49	54	42	39	48	128	42.079	42	52	35	83	106
ENSMUSG00000015854	2	0	8	2	1	0	1	1	0	0	2	0	4	1	1	0	0	5	1	1	1	0	3	0
ENSMUSG00000015869	2983.4	3056.34	2775.08	4718.57	3841.1	3230.27	2717.14	2621.45	3130.49	3597.6	2338.69	3607.81	3402.37	3192	3387.5	3592.47	3803.08	3189.29	3862.28	3591.26	3568.41	3453.9	3802.01	3244.08
ENSMUSG00000015879	23.014	25.769	26.835	56.723	57.929	61.733	33.516	37.041	33.468	63.772	12	53.085	30.487	31.749	28.531	33.729	26.171	31.43	26.971	34.503	41.408	15.477	38.356	19.632
ENSMUSG00000015880	2698.48	2075.18	2037.56	3479.46	3532.44	2625.44	1924.6	1964.94	2395.03	2999.55	1674.03	3008.45	3591.59	3099.84	3157.7	3340.92	3289.64	1967.72	3302.11	3229.6	3356.56	3591.15	3546.03	2248.15
ENSMUSG00000015882	667.031	544.443	613.673	955.486	1159.01	927.694	693.216	704.869	755.778	1303.7	500.092	1019.5	1128.71	1020.49	1020.04	1003.1	1034.55	1109.27	978.17	1145.51	991.826	1008.96	1156.16	1038.57
ENSMUSG00000015889	1424.84	1263.04	1201.03	2069.18	1694.76	1376.88	1314.77	1271.12	2522.16	1625.35	1004.86	1595.47	1406.75	1391.57	1566.71	1455.5	1577.65	1572.41	1431.8	1972.64	1521.33	1382.44	1594.96	1446.53
ENSMUSG00000015890	2	6	1	2	4	1	0	2	4	1	4	4	1	0	1	0	2	1	3	2	0	2	2	0
ENSMUSG00000015932	4805.54	3883.3	3781.51	6670.86	6703.98	5396.8	4477.95	4550.43	6109.87	6474.11	3878.91	6071.56	5326.27	5025.86	5136.53	4759.39	5759.82	6081.82	4690.83	5740.46	4938.7	4871.1	5519.9	5325.45
ENSMUSG00000015937	3500.14	3192.91	2915.36	4916.75	4298	3527.67	3140.28	3036.85	3903.79	3848.26	2804.26	4164.2	4244.55	3930.9	3890.18	4068.79	4709.43	4079.63	4231.03	4384.66	4044.72	4017.73	4481.1	4467.45
ENSMUSG00000015942	468.049	533.069	479.102	787.331	624.045	520.212	434.258	472	552.193	548.388	399.558	477.675	529.01	501.999	504.999	554.674	675.018	590.648	620.583	570.899	593.999	583.319	630.203	581.018
ENSMUSG00000015943	231.869	193.137	190.342	323.065	306	308.98	169	192	231.349	250.001	196.215	302.562	285.945	281.963	252	286	350.943	267	299.84	285.001	285.001	326.174	362	275.332
ENSMUSG00000015944	1218.52	1343.65	1241.52	1850.05	1817.47	1501.03	1108.54	1048.53	1247.72	1558.19	1034.8	1511.84	1586.86	1575.13	1407.75	1485.75	1784.96	1242.59	1930.95	1818.48	1751.36	1703.48	1653.92	1440.73
ENSMUSG00000015947	4	13	10	6	46	22	7	8	41	31	15	23	11	18	17	15	24	27	16	53	19	17	21	56
ENSMUSG00000015950	35.014	34.034	24.011	51.496	47	43.134	33	37.104	1420.88	41.902	22.58	27	26.763	51.532	28.001	29.046	123	60.011	37.002	1704.99	29.703	34.997	55.864	50.003
ENSMUSG00000015957	91	77	60.001	137	103	94	75	60	64.074	107.281	58.449	92	56	60	38.003	54	121.004	78	50.001	38	63	44	87	43.999
ENSMUSG00000015961	5417.27	4246.79	4012.82	7236.22	6517.09	5096.04	4392.36	4327.68	5082.99	6408.34	3683.8	6597.83	6043.32	5463.96	5602.34	5932.37	6095.4	4828.65	5723.16	5811.27	5482.61	6257.59	6584.1	5107.58
ENSMUSG00000015962	0	2	1	0	2	2	0	0	0	2	0	1	5	0	0	2	2	12	1	1	0	0	0	2
ENSMUSG00000015966	390.075	385.966	307.025	616.28	571.619	402.999	338.001	337.018	378.129	478.933	261.132	491.333	488.024	419.359	441	453.036	479.018	288.001	497.081	440	418.218	445.688	481.741	281
ENSMUSG00000015968	579.006	723.967	776.367	1114.26	1174.86	990.104	821.871	643.422	843.649	1228.36	661.832	918.166	787.9	844.838	935.469	911.419	970.104	605.898	934.977	809.329	936.178	865.697	937.006	650.841
ENSMUSG00000015970	1206.13	1160.49	1087.35	1800.12	1614.49	1345.55	1103.98	1113.59	1283.41	1363.76	911.982	1338.33	1412.36	1257.56	1370.33	1507.92	1387.65	1090.55	1477.92	1312.38	1409.91	1372.83	1443.13	897.769
ENSMUSG00000015971	1366.22	1133.29	1044.99	1781.75	1642.78	1300.04	1203.79	1275.46	1471.4	1632.58	1189.61	1700.93	1653.01	1502.72	1526.94	1591.8	1600.34	1182	1625.08	1611.11	1571.2	1675.12	1562.61	1269.54
ENSMUSG00000015980	92.009	81.001	90.37	143.002	114.999	99	70	74	87.365	86	75.999	107	95.001	92.199	97.347	98	99	99.001	128.001	122.999	104.005	99	119.102	76.976
ENSMUSG00000015981	52	35	46	63	39	43.002	46	47.001	55	49	25	41	42	48	51	54	44	46	60	44	31	46	55	46
ENSMUSG00000015994	1541.7	1396.5	1391.28	2000.37	2045.85	1718.4	1257.58	1281.01	1470.95	1928.71	1185.62	1930.41	1895.52	1818.83	1874.55	1903.86	2087.39	1953.49	1925.35	1995.09	1836.87	1909.05	1904.34	1948.13
ENSMUSG00000016018	2679.13	2016.38	2144.29	3506.83	3263.89	2641.63	2055.61	2049.98	2619.86	3104.08	1860.1	2928.28	3180.74	3138.01	3096.43	3268.14	3320.53	3039.28	3344.36	3306.74	3085.27	3351.62	3440.7	3089.69
ENSMUSG00000016024	120.016	84.02	161.925	180.016	337.029	314.634	183.155	262.376	482.332	411.004	104.302	131.058	237.204	211.012	315.03	163.348	190.008	428.002	115.068	371.035	244.003	133.999	213.05	292.504
ENSMUSG00000016028	1893.79	2024.66	2128.12	3070.56	2293.06	2253.51	2221.75	1802.16	2300.59	2204.51	2135.05	2213.62	2284.4	2176.59	2188.68	2483.02	2041.9	2069.12	2840.52	1927.75	3357.76	2609.09	2051.45	1953.65
ENSMUSG00000016087	336.781	330.228	268.232	456.669	446.671	395.229	282.441	345.197	548.168	486.157	264.793	461.426	475.009	441.078	472.029	472.511	450.013	627.777	468.565	550.182	414.213	476.391	482.152	552.757
ENSMUSG00000016128	852.034	701.533	645.82	1089.46	836.06	756.137	604.114	754.879	751.004	793.204	490.297	914.542	923.738	813.74	961.555	990.564	733	722.917	925.159	863.196	923.534	983.574	743.999	650.001
ENSMUSG00000016150	2	8	6	19.101	25.938	17.084	6	4.993	12.815	4	20.487	4.119	15.028	16.002	19.937	14.046	25.189	15	22.826	30.022	13.001	25.955	23	16
ENSMUSG00000016179	272.013	174.527	231.116	400.081	403.044	315.802	218	252.04	254	280.021	319.888	335.415	460.739	421.999	379	339.027	419.121	249	439	463.71	432	369.453	347.159	290.01
ENSMUSG00000016181	849.843	791.261	714.399	1240.9	1177.54	911.129	789.268	815.836	928.269	1159.01	673.025	1255.64	1076.01	1002.04	1036.01	1150.3	986.003	897.36	1130.78	1065.56	1084.05	1140.48	1142.2	987.256
ENSMUSG00000016194	7	13	4	5	9	10	7	8	175.085	17	3	16	9	8	12	5	9	44.999	13	71	6	9	11	9.186
ENSMUSG00000016200	575.407	571.001	491	845.254	904.737	739.037	545.793	485.002	646	867.002	547.228	1031.19	842.124	758.007	641.056	702.138	1009.06	799.916	864.374	941.031	623.07	897.22	964	920.999
ENSMUSG00000016206	78	41	67	110.499	106	99	54.353	61	70	95	66	123	83.056	92.066	73	77	83	59	85	89	70	76	84.337	87
ENSMUSG00000016239	523.092	413.553	474	615.431	776.659	575.587	286.129	278.113	397.651	528	312.341	489	932.847	801.428	721	713.788	580.02	498.101	855.1	794.507	771.147	942.071	571	585.003
ENSMUSG00000016252	1916.73	1510.9	1535.66	2465.15	2313.84	2006.04	1462.99	1586.16	1783.18	1975.35	1346.53	2102.88	1964.33	1808.24	1976.32	1833.88	2209.78	1889.12	1938.62	2107.64	1954.18	1881	2188.71	1864.12
ENSMUSG00000016253	1331.67	1248.21	1161.15	1886.21	1636.53	1459.43	1082.19	1070.85	1301.53	1408.59	980.799	1581.65	1626.44	1472.41	1542.33	1574.97	1736.05	1456	1768.68	1617.42	1545.17	1661.92	1857.18	1607.42
ENSMUSG00000016255	0	0	0	0	0	0	0	0	1	0	0	0	1	0	0	1	0	0	0	0	0	0	1	0
ENSMUSG00000016256	1369.2	1251.23	1145.89	1818.33	1457.6	1247.8	1072.87	1223.98	1672.88	1460.59	985.146	1593.84	1257.86	1232.02	1291.39	1212.65	1453.69	1658.46	1226.32	1425.89	1203.9	1240.87	1428.75	1620.82
ENSMUSG00000016257	1075.67	897.482	781.306	1414.63	1218.73	1002.62	779.838	846.419	1056.15	1064.47	717.373	1299.93	1291.17	1159.42	1092.5	1186.98	1383.27	1457.72	1148.28	1215.31	1039.46	1255	1258.99	1320.87
ENSMUSG00000016262	328.934	388.79	355.245	535.889	412.291	349.564	307.7	339.76	374.29	390.587	278.058	420	354.066	319.14	389	438	433.92	347.014	463.208	397.268	369	364.486	434.284	332.182
ENSMUSG00000016283	21	7	23	45	65	50	15	9.001	8	28.025	35.013	43.921	24.001	26	24.001	25	109.05	33	24.082	40	13.007	10	75	68
ENSMUSG00000016308	891.01	751.351	679.458	1224.81	1133.68	905.577	684.425	721.983	870.727	1004	649.655	1198.74	1097.74	1080.69	966.815	1077.11	1098	888.629	1074.27	1050.98	956.043	1060.03	1074.66	857.655
ENSMUSG00000016319	6955.63	5344.22	4584.27	8165.57	7247.77	6081.72	4716.38	5274.44	6361.42	7244.65	4348.17	8582.93	7663.38	7165.01	7125.89	8059.47	7394.62	7849.72	7613.08	7084.66	6830.69	8032.45	7905.98	7132.5
ENSMUSG00000016327	0	0	0	0	0	0	0	0	4	0	0	0	0	1	1	0	0	0	0	6	0	0	1.769	0
ENSMUSG00000016344	866.803	778.595	708.601	1278.39	968.728	846.146	796.276	743.436	971.36	893.513	648.261	1056.05	918.789	829.191	787.604	924.763	1116.63	962.78	1042.7	936.127	906.544	866.633	1028.85	1052.58
ENSMUSG00000016346	22.349	26.359	15.015	33.565	20.02	15.597	13.069	10.657	28.819	32.86	18.556	15.013	20.11	18.017	30.26	25.921	18.004	12.743	30.929	21.002	16.176	24.334	19.324	11.957
ENSMUSG00000016349	0	0	1	0	1	4	0	0	1	3	0	0	1	0	1	0	0	2	1	1	0	0	1	2
ENSMUSG00000016356	135	143.049	137	220.687	175	141	91.001	127.002	179.421	161.971	152.004	139	157	163.999	221	165.382	208	130.011	247	252	227	212.009	224	170
ENSMUSG00000016382	2818.38	2016.87	1998.6	3536.78	2784.64	2515.94	2086.91	2445.75	2571.44	2824.92	1792.01	3058.85	3032.21	2558.87	2774.09	2660.87	2726.89	3098.73	2654.72	2785.6	2782.05	2928.72	2658.42	2784.86
ENSMUSG00000016386	27	49	39	42	58	33	43.729	32	39	46	37	52	59	46	51	56	68	61	71	40	37	46.025	64	51.001
ENSMUSG00000016409	603.994	554.376	509.225	914.069	900.808	777.367	553.524	587.72	738.831	907.059	477.057	856.804	798.264	739.642	756.727	741.028	790.098	737.999	667	799.627	753.81	747.043	848	644.204
ENSMUSG00000016427	528.944	430.997	446.617	726.784	734.129	673	435.545	407.968	599.928	593	421.741	647.208	702.023	623.727	656	621	754.657	595.147	751.956	723.981	700.223	771.871	701.109	550.943
ENSMUSG00000016458	4515.38	5259.05	5074.05	8224.25	7737.62	6483.72	5161.43	4363.66	5691.1	6807.1	5247.11	6297.5	4394.87	5084.3	4908.46	4758.46	7361.75	6682.92	5344.79	5217.5	5970.01	3863.72	6451.68	6551.09
ENSMUSG00000016477	517.925	503.02	514.016	773.846	726.268	602.028	522.036	456.994	580.872	671.038	424.951	704.775	739.37	662.207	581.344	728	724.064	758	712.156	661	656.187	710.49	737.906	725.188
ENSMUSG00000016481	1269.14	1231.88	1152.98	1793.25	1690.66	1346.88	1133.69	1146.25	1377.15	1655.55	1086.14	1618.85	1461.89	1340.1	1447	1541.17	1594.46	1677.44	1542.04	1595.32	1418.3	1550.14	1703.68	1612.98
ENSMUSG00000016487	2045.17	1850.66	1792.11	2929.87	3002.26	2596.66	1971.8	2198.92	2467.34	3059.38	1974.54	3186.71	3445.74	2835.54	2947.2	2972.28	2884.36	2769.74	2928.02	2765.63	2712.07	3198.59	2630.62	2545.43
ENSMUSG00000016493	77.604	66.032	75.894	103.98	145.487	111.672	71.832	71.822	98.961	144.571	66.345	112.439	111.463	84.426	88.802	74.375	117.541	113.088	95.185	109.085	90.184	112.188	141.502	129.982
ENSMUSG00000016494	4386.9	3649.03	4271.63	7121.13	5345.03	4713	4250.05	4710.6	5478.21	4848.64	3670.29	4719.64	4020.27	3983	5140.44	3832.26	5186.52	7090.45	4036.04	4782.94	5016.7	3442.93	5133.08	5469.05
ENSMUSG00000016495	382.277	340.001	324.009	587.303	473.595	420	368.001	378.669	513.564	478	386.13	523	387.634	362.051	413	383.999	485	479.644	392.568	420.166	408.833	384.009	429.901	464.073
ENSMUSG00000016496	92.738	48.184	36.804	94.108	309.493	112.987	70.787	67.23	106.784	118.585	86.962	298.386	126.968	138.046	133.708	149.335	216.962	147.869	106.01	161.692	124.456	140.612	226.74	382.309
ENSMUSG00000016498	2	4	0	5	6	6	0	1	1	2	1	3	2	3	3	3	4	3	1	6	1	3	4	2
ENSMUSG00000016503	973.581	922.43	900.734	1562.51	1494.19	1144.79	942.776	910.908	1092.37	1193.85	916.471	1401.48	1284.71	1315.38	1298.77	1328.13	1494.09	1048.58	1438.41	1309.08	1326.57	1346.58	1536.84	1125.92
ENSMUSG00000016510	288.783	314.992	299.898	491.977	433.575	361.419	319.515	382.839	378.841	430.092	329.647	442.167	360.054	376.618	392.015	420.886	312.632	346.983	437.267	467.826	389.652	399.344	434.691	342.189
ENSMUSG00000016520	1036.57	1032.32	870.353	1460.02	1459.97	1236.87	1086.66	995.02	1146.69	1392.91	792.45	1359.65	1332.16	1267.73	1342.87	1364.86	1174	913.955	1475.03	1297.89	1387.7	1396.14	1293	996.067
ENSMUSG00000016524	2	0	2	1	2	2	0	0	4	5	0	0	0	5	6	2	0	1	5	4	2	2	5	1
ENSMUSG00000016526	125	121.004	106.516	182.036	141	130	156	186.56	249.285	230	137	203.001	137	137.726	178	144.001	190.71	155	159	167.808	174	147	156	139
ENSMUSG00000016528	2830.28	3133.43	2470.07	4228.84	3590.11	3187.66	2863.72	2676.74	3721.74	3559.79	2194.75	3846.77	3240.7	3299.4	3148.65	3064.39	3626.46	3812.63	3380.72	3548.89	3346.99	3130.08	3415.24	3881.66
ENSMUSG00000016529	6.056	5	0	2	16	5	0	6	12	18	3	7	5	12	0	1	5	14	3	4	7	2	6	10
ENSMUSG00000016534	5875.69	4790.47	3997.63	6818.28	7990.9	6583.49	4577.73	5470.44	5922.6	8680.47	4200.04	8615.05	7769.8	7250.04	6905.29	6821.86	7868.09	10116.6	6820.43	8039.33	6934.77	7736.49	8221.94	8887.97
ENSMUSG00000016541	2940.7	2678.81	2557.63	4132.82	3619.67	2905.93	2730.71	2765.05	3289.64	3640.5	2508.79	3843.79	3421.62	2945.44	3121.41	2969.35	3658.82	3771.47	3340.13	3527.49	3150.66	3205.7	3448.63	3830.27
ENSMUSG00000016552	563.096	500.119	426.872	735	686.715	524.984	534.316	484.085	602.057	626.999	360.811	635.888	548	539.064	557.158	627.022	467	269.999	569.972	459.1	568.694	569.109	517.716	294.063
ENSMUSG00000016554	5073.16	4405.49	3962.19	6832.68	5387.94	4625.59	4118.8	4358.92	5037.41	5117.48	3580.75	5730.86	5686.51	5355.99	5387.35	5598.34	5555.95	4845.01	5928.69	5767.57	5181.83	6028.11	5580.63	5146.28
ENSMUSG00000016559	11707.2	9414.94	8437.77	14580.9	14620.4	12365.1	9985.38	11041.6	12932.2	14643.9	8219.39	15437.6	14464.1	13708.3	13823.4	13859.7	13843.3	13925.7	13018	13694	12865.3	14108.2	13945.5	13252.4
ENSMUSG00000016619	2194.94	2308.24	2058.3	3422.21	2831.38	2444.3	2084.95	2098.89	2439.18	2535.26	1614.86	2728.93	2723.08	2646.62	2526.05	2918.94	2920.61	2519.15	3121.06	2714.82	2844.82	2970.83	2866.52	2652.33
ENSMUSG00000016624	25.723	27	38	61.001	67.999	62.017	40	38	43	75	24.876	77.001	67	111	90	131.001	126	209.999	126.001	80	108	76.999	103.007	208.03
ENSMUSG00000016626	32516.1	26541	23646.4	47646.4	40134.6	31757.2	26106.2	24732.4	30913.2	40642.7	21007.4	41667	33902.9	32265.1	33242.5	37489	36924.3	19157.3	35086.2	33685.9	31862.7	36785	40992.3	21283.5
ENSMUSG00000016637	713.891	573.529	626.257	1029.01	982.686	797.324	512.386	498.328	659.103	684.184	551.373	718.663	981.266	913.949	858.73	828.808	959.849	697.516	983.039	1022.78	914.286	878.366	961.113	757
ENSMUSG00000016664	4342.36	4238.42	3648.88	6493.78	5391.82	4577.01	4250.77	3780.96	4754.22	4920.5	3612.79	5564.65	4961.25	4611.49	4430.94	4953.52	5427.28	4001.18	5540.58	4795.73	4721.3	4998.35	5373.7	4414.52
ENSMUSG00000016756	582.019	510.589	516.317	870.789	1164.73	883.576	425.754	419.129	655.597	849.895	399	751.021	1289.53	1045.46	967.419	1039.09	1098.34	892.916	930.946	1124.48	890.959	1182.84	1172.77	853.379
ENSMUSG00000016757	1811.6	1970.88	1595.09	2612.41	2030.41	1703.53	1574.25	1424.04	1755.22	1809.04	1393.18	1944.77	1779.83	1765.7	1677.44	1899.56	2243.92	2354.39	2235.47	1972.86	2018.5	1958	2050.97	2487.52
ENSMUSG00000016758	53.545	47	44	73.01	57	50	51	38	65	69	35.001	60	43	48.266	50	65	60	99	56	50	37	47	85	73.033
ENSMUSG00000016763	893.642	1062.32	1348.31	1888.95	1070.26	1192.12	1299.86	1186.91	1310.53	1063	1059.96	1105.13	1123.22	1080.53	1228.92	1304.3	1206.98	1130.26	1410.86	1079.24	1723.65	1218.07	1281.09	1178.54
ENSMUSG00000016831	2089.82	1857.7	1637.99	3046.57	2626.76	2112.11	1783.03	1788.03	2262.96	2458.26	1482.77	2420.34	2530.37	2489.19	2488.21	2667.48	2473.98	2364.95	2784.01	2632.24	2527.48	2680.49	2668.18	2485.29
ENSMUSG00000016833	443.109	330.777	358.56	569.621	551.625	445.313	345.789	325.484	437.219	516.864	358.299	553.973	569.392	509.875	527.731	557.611	606.35	511.862	492.58	563.546	515.297	594.395	537.419	566.665
ENSMUSG00000016918	2162.59	1868.56	1651.73	2827.57	2442.1	2261.07	1662.59	1603.84	2114.01	2661.94	1991.45	2720.49	2154.63	2268.44	2008.9	1899.49	2859.17	3855.51	1991.23	2258.54	2152.95	2113.6	2732.44	4429.21
ENSMUSG00000016921	7304.63	8326.76	7651.05	12588	11541.8	9622.31	7616.24	7862.19	9440.88	10691.2	6736.93	10794.5	10739.9	9974.5	10576.2	11390.4	11855.6	10749.3	11326.1	11221	10888.9	10501	12033.6	10866.5
ENSMUSG00000016933	3377.76	3997.25	3841.61	5815.09	4674.19	4159.6	3649.96	3623.3	4273.39	4553.34	3180.11	4417.42	4053.2	4124.79	4080.68	4256.52	4638.59	4193.46	4891.57	4334.41	4744.83	4165.49	4591.31	4268.62
ENSMUSG00000016940	1002.21	871.535	884.898	1423.81	1258.63	1015.04	749.41	783.459	961.819	1071.23	746.749	1093.21	987.137	1034.09	1030	992.999	1280.43	1253.22	1118.45	1108.03	1051	978.426	1192.03	1138.2
ENSMUSG00000016942	3	5	3	8	9	2	17	13	24.011	18	38	33	4	5	7	5	4	6	3	5	9	8	4	9
ENSMUSG00000016946	1067.25	919.995	856.219	1513.49	1241.46	1053.73	1001.51	932.489	1188.52	1235.22	736.743	1466.16	1261.9	1164.8	1177.52	1244.02	1273.53	1259.92	1261.96	1264.07	1172.75	1338.81	1305.83	1283.46
ENSMUSG00000016982	1	0	3	3	0	2	1	0	1	1	0	1	2	0	1	1	0	1	6	2	4	2	1	4
ENSMUSG00000016984	795.486	716.39	678.895	1167.67	1141.84	910.484	718.163	717.946	801.62	1010.59	614.417	1007.5	1039.39	985.005	1018.02	1054.55	1148.87	841.453	1060.43	1060.07	1010.8	1121.91	1094.62	850.241
ENSMUSG00000016995	8	5	2	7	11	6	1	5	1.593	9	3	5	12	14	10	12	16	38	24	8	22	11	14	30
ENSMUSG00000016998	0	0	0	0	0	0	0	0	0	0	0	0	0	0	0	0	0	0	0	0	0	0	0	0
ENSMUSG00000017000	0	0	0	0	0	1	0	0	0	0	0	0	0	0	0	1	0	0	0	0	0	0	0	0
ENSMUSG00000017002	3	22	9	20	87	22	5	5.807	63	78	14	40	18	23	11	10	36	285.009	9	90	61	4	13	293
ENSMUSG00000017003	0	0	0	0	0	0	0	0	0	0	0	0	0	0	0	0	0	0	0	0	0	0	0	0
ENSMUSG00000017004	0	0	0	0	0	0	0	1	0	0	2	0	1	2	1	0	0	1	1	1	0	3	2	1
ENSMUSG00000017007	1	0	0	0	3	0	0	0	2.407	0	0	0	2	6	6	6	2	5	11	4	2	4	4	1
ENSMUSG00000017009	12988.8	11329.6	9735.85	14312.5	11633	10655	9418.52	11848.3	12490.8	14673.8	8486.05	21803.4	20595.7	17728.9	15354.3	20383	14543.8	21756.9	19900.2	16536.6	13110.9	23140.4	15112.2	25928.7
ENSMUSG00000017049	0	0	0	0	0	0	0	0	0	0	0	0	1	0	0	0	1	0	0	0	0	0	0	0
ENSMUSG00000017057	1365.85	1249.17	840.871	1282.52	1960.59	1478.39	909.208	1027.84	1350.95	2265.24	775.918	2063.35	1969.73	1980.93	1613.92	1283.97	1705.17	2772.82	1612.34	2120.97	1618.75	1903.42	1838.12	3110.1
ENSMUSG00000017064	0	0	0	0	0	0	0	0	0	0	0	0	0	0	0	0	0	0	0	0	0	0	0	0
ENSMUSG00000017119	3912.62	3321.7	3134.6	5256.14	4336.71	3895.28	3345.77	3404.96	4003.53	4560.93	2759.82	4551.35	4463.56	4182.37	4415.94	4612.49	4498.65	4327.58	4664.13	4502.12	4436.76	4589.68	4622.29	4154.26
ENSMUSG00000017132	645.68	618.706	617.737	1046.57	845.197	727.26	608.665	621.044	750.44	762.002	556.991	919.337	781.91	721.009	790.017	858.228	869.001	893.259	850.83	853.859	882.846	884.178	821.09	820.45
ENSMUSG00000017144	928.526	860.539	711.439	1121.49	1084.86	864.606	771.347	967.004	1044.27	1138	620.892	1305.11	1632.45	1523.22	1339.78	1830.6	1296.25	1541.12	1695.04	1403.89	1094.76	1670.17	1157.3	1518.65
ENSMUSG00000017146	1215.13	901.215	875.338	1609.3	1278.56	1145.49	917.838	898.019	1092.99	1280.15	734.648	1290.98	1311.11	1243.17	1253.86	1216.42	1244.41	844.992	1287.55	1184.33	1254.61	1394	1287.23	885.999
ENSMUSG00000017165	0	1	1	2	2	0	0	1	2	0	1	0	0	0	1	1	1	0	0	1	1	0	0	1
ENSMUSG00000017167	620.797	693.577	609.272	1044.7	793	693.222	692.269	657.194	785.43	820.146	487.356	823.422	574.421	579.558	714.159	769.695	698.255	455.245	720.29	647.846	805.17	664.254	704.053	472.296
ENSMUSG00000017176	1510.6	1247.96	1201.89	2178.8	1641.59	1320.73	1224.8	1245.04	1560.49	1531.75	1103.47	1662.32	1379.19	1410.24	1528.03	1559.37	1531.34	1422.15	1572.76	1499.96	1551.73	1387.55	1480.61	1420.41
ENSMUSG00000017188	558.751	464.98	458.093	719.864	630.787	549.892	445.033	497.2	557.402	590.002	433.154	693.264	611.189	561.034	595.862	663.007	615.234	669	660.974	659	591.86	589	660	683.91
ENSMUSG00000017195	8	4	8.002	5	14	12	14	11	12	8	10	8	4	11	9	9	6	6	10	4	10	6	15	7
ENSMUSG00000017204	1	0	1	2	1	0	0	0	0	1	0	1	1	0	1	5	0	3	1	1	0	2	0	0
ENSMUSG00000017210	1736.23	1816.54	1583.89	2600.9	2207.25	1890.1	1637.94	1523.92	1779.05	1907.93	1431.85	2134	2201.95	2085.01	2089.08	2257.78	2302.09	2065.21	2447.96	2223.35	2188.99	2249.95	2305.71	2329.19
ENSMUSG00000017211	0	0	0	0	0	0	0	0	2	0	0	0	0	0	0	1	0	0	0	0	0	0	0	0
ENSMUSG00000017221	3442.11	3746.4	3274.24	5069.44	4170.07	3573.86	3052.14	3091.78	3661.86	3645.83	2730.02	4071.82	4023.84	3736.28	3450.92	3970.41	4266.07	3943.91	4562.4	3862.02	4095.69	4048.59	4253.68	3838.27
ENSMUSG00000017264	2516.15	2103.56	2036.55	3398.03	2842.65	2459.6	1938.26	2092.79	2451.6	2721.84	1763.63	2889.69	2932.16	2645.18	2782.07	2867.91	2865.57	2583.93	2875.33	2812.02	2675.18	2978.96	2945.94	2774.52
ENSMUSG00000017286	1181.46	958.611	806.667	1785.86	1329.43	1037.06	921.025	1064.47	1341.22	1384.71	895.657	1205	1123.18	980.78	1043.42	948.697	1434.68	1541.64	1360.79	1037.53	1126.97	1073.78	1449	1050.65
ENSMUSG00000017288	960.936	841.153	881.083	1472.5	1326.79	1029.01	807.882	786.584	1003.48	1155.93	731.562	1153.68	1194.4	1097.09	1104.57	1095.94	1354.7	1247.09	1205.44	1213.99	1156.29	1160.81	1345.82	1277.3
ENSMUSG00000017291	2980.99	2782.6	2751	4389.94	4949.57	4092.51	2874.21	2948.77	3547.24	4932.05	2461.3	4647.91	5116.58	4700.39	4792.41	4949.36	4489.81	4432.14	4905.65	5068.44	4646.15	5374.51	4902.74	4571.2
ENSMUSG00000017299	880.611	856.973	757.107	1351.06	1051.37	875.784	765.493	821.462	1082.36	1052.62	643.162	1176.19	1052.91	1010.39	933.872	1064.13	1163.86	987.245	1156.57	1102.8	1025.95	1068.7	1110.73	1032.88
ENSMUSG00000017300	2.582	2	0	0	1.999	2.25	0	0	0	0	0	2.307	0	1.202	2.203	1	1.38	1.181	3.715	0	0	1	1	1
ENSMUSG00000017307	211.03	208.38	196.934	302.662	268.336	239.964	199.618	194.167	232.9	252.24	172.24	273.254	241.987	258.959	256.114	240.883	274.013	260.357	286.308	296.606	252.533	288.233	286.736	242.044
ENSMUSG00000017309	13	10	6	18	12.01	8	14	15	12.869	8.19	7.006	17	12	14	5.733	9	16.001	24.001	15	8	9	13	13.035	10.537
ENSMUSG00000017310	0	0	0	1	2	2	1	2	3	0	0	1	1	3	3	2	1	0	0	4	2	2	1	0
ENSMUSG00000017311	0	0	0	0	0	0	0	0	0	0	0	0	0	0	0	2	0	0	0	1	0	1	0	0
ENSMUSG00000017314	240.999	254.65	209	341.126	259.008	182	198.014	154	249.207	259	247.001	194	154	208.97	150.125	149.011	337.16	346	167	195	206	165.002	236	328
ENSMUSG00000017316	0	0	0	0	0	0	0	0	0	0	0	0	0	1	0	0	0	0	0	0	0	0	0	0
ENSMUSG00000017344	18	12	24.999	29	24.904	17	9	21	21	11	15	19	17	17	17	22	19	41	30	27	22	19	23	16
ENSMUSG00000017376	1009.08	1023.38	976.023	1756.97	1476.64	1247.01	996.105	925.835	1009.38	1295.01	755.793	1406	1303.85	1234.12	1348.7	1396.78	1464.36	1462.54	1354.05	1369.65	1351.29	1411.96	1512.33	1433.85
ENSMUSG00000017386	1607.94	1380.98	1362.15	2324.29	1695.57	1585.05	1604.29	1726.42	1893.1	1907.4	1475.69	2199.92	1635	1660.45	1693.95	1801.77	1853.03	1623.43	1854.32	1635.27	1742.61	1855	1808.72	1579.39
ENSMUSG00000017390	46.625	42	47.001	94	110	108	60	65.12	83	136	32	65	62	53.003	60	42	53.136	90.999	47.999	53	55	58.999	57	48
ENSMUSG00000017400	37	56	36	63	58	60	34	22	37	50	61.224	30	19	44	40	35	71	37	21	36	38	25	54	39
ENSMUSG00000017404	21061.5	16789.5	15882.8	26524.4	19165.8	16487.6	16273.1	17242.6	20697.2	18532.9	14106	19488.2	18060.1	17556.2	18845.2	18545	18419.2	15638.2	18341.3	18755.8	18899.7	18302.2	18756.7	15904.8
ENSMUSG00000017405	462.059	452.286	487.455	764.575	591.098	487.998	461.435	489.768	598	536.999	452.012	536.694	505.333	510.916	573.102	579.664	571.603	535.001	637.229	598.882	623.177	583	602.391	534.143
ENSMUSG00000017412	44.539	55.554	39.423	94.213	137.895	116.176	67.959	67.974	82.245	118.208	53.155	81.275	105.748	94.466	92.957	74.483	86.907	111.484	84.634	96.231	80.351	81.794	92.048	81.53
ENSMUSG00000017417	160	211.058	156.014	284.387	271.025	180.999	209.007	146	167	253	164.145	251.001	119.002	109	127	108	236	185	153	143	140.001	143	191	162.027
ENSMUSG00000017418	1011.77	1066.67	955.702	1512.22	1738.81	1445.19	1084.69	1007.62	1206.01	1744.54	920.774	1607.18	1825.47	1868.9	1719.97	1780.67	1723.63	1599.26	1794.6	1787.37	1595.89	1881.09	1866.59	1577.7
ENSMUSG00000017421	5170.92	4389.62	4379.18	7224.58	6260.59	5319.73	4339.86	4659.9	5269.15	6168.13	3844.76	6374.58	6339.63	5980.98	6349.97	6664.34	6221.33	6067.53	6184.28	6383.44	6065.68	6560.47	6442.31	6017.15
ENSMUSG00000017428	2555.23	2681.36	2339.38	3600.56	3207.44	2734.93	2457.62	2271.56	2812.06	3090.57	2031.75	3461.21	3265.42	3005.91	3069.21	3431.41	3379.57	3191.59	3697.71	3282.43	3327.57	3649.93	3385.31	3377.72
ENSMUSG00000017446	1219.4	1158.82	1020.69	1541.02	1105.6	1133.29	1054.73	1015.12	1182.13	1400.01	880.179	1316.5	1325.62	1360.63	1331.46	1369.21	1402.83	1852.52	1454.26	1197.23	1452.64	1256.91	1459.8	1599.69
ENSMUSG00000017453	19	10	9	20	22	24	16	26	16	14	10	10	12	20	16	19	12	276	12	19	17	12	15	4
ENSMUSG00000017466	2814.57	3184.36	2560.36	3745.46	3419.9	2821.9	2498.62	2478.41	3113.51	2952.33	2427.66	2550.93	2348.38	2447.98	2730.88	2414.92	2866.03	3702.1	3091.33	3072.05	3261.24	2482.44	2704.95	3352.35
ENSMUSG00000017478	2229.96	2697.78	2348.26	3607.22	2957.16	2610.63	2276.75	2445.04	2792.39	2776.94	2092.5	2783.09	2862.11	2697.97	2592.64	2996.99	2967.76	2615.12	3301.04	2708.95	3011.5	3027.11	2924.89	2954.57
ENSMUSG00000017485	3699.9	3679.1	3602.83	5813.26	5205.22	4411.84	3781.05	3821.58	4553.95	5490.93	3134.33	5357.3	5309.19	5058.79	5055.95	5905.16	5469.88	5625.28	5646.21	5459.39	5223.66	5698.14	5699.4	5367.96
ENSMUSG00000017491	30	30	32	47	40	53	29.107	41	48	58	46.011	51	61	67	53	39	58	65	48.001	73	55	49	68	58
ENSMUSG00000017493	3194.12	4228.72	3285.59	4966.95	5896.4	4678.77	3377.68	3180.36	4113.75	5967.57	2754.84	5052.5	3225	3622.68	2984.7	2945.52	5789.39	6146.64	3484.33	3861.25	3926.81	2772.81	5119.56	5685.44
ENSMUSG00000017499	489.51	376.37	390.342	674.075	531	498.634	393.019	357	559.11	504	293.706	501.52	440.999	461.283	485.001	462.999	502	343.999	440.002	440	435.001	481.038	510	320.001
ENSMUSG00000017548	1776.62	1747.52	1714.24	2845.56	2613.74	2165.1	1847.59	1739.77	2264.47	2682.1	1408.27	2486.22	2519.8	2477.66	2324.35	2524.54	2627.47	2178.94	2410.39	2370.55	2486.99	2566.75	2644.39	2077.85
ENSMUSG00000017550	469.315	422.958	447.1	726.083	794.163	639.656	471.029	392	632.001	734.969	325.988	560.061	623.001	613.355	687.51	659.834	625	533.013	632.297	615.552	680.9	659	642	541.001
ENSMUSG00000017561	619.374	545.357	502.637	917.735	766.889	640.229	516.03	591.127	775.576	751.125	433.195	811.141	795.41	678.555	684.609	770.184	763.8	737.708	793.269	877.792	744.788	777.266	762.987	762.385
ENSMUSG00000017588	0	0	0	2	0	0	0	0	0	1	1	0	1	0	0	0	0	0	0	0	0	1	0	1
ENSMUSG00000017607	26.172	38.319	33.487	56.716	43.346	28.706	28.84	16.416	32.365	38.714	34.064	33.359	24.441	27.088	15.242	20.503	54.114	49.041	20.843	25.996	28.418	9.011	42.143	46.142
ENSMUSG00000017615	2412.34	2326.71	2027.74	3309.92	3087.47	2488.77	2171.57	2117.26	2535.13	2905.87	1772.39	3169.31	2763.88	2591.59	2752.24	2778.51	2991.48	2983.47	2944	2862.84	2683.64	2797.84	3045.37	3155.53
ENSMUSG00000017631	2620.25	2756.48	2569.72	4337.37	3583.7	2994.95	2496.63	2347.85	2973.8	3067.47	2184.29	3184.23	2772.98	2684.5	2789.66	3063.26	3201.97	2111.95	3480.63	3095.97	3157.81	2848.11	3397.53	2312.64
ENSMUSG00000017639	1296.67	1056.31	1221.79	1939.74	2176.88	1827.74	780.152	768.949	984.798	1014	1353.87	1345.95	2215.31	1932.93	1773.16	1637.73	1921.23	1127	2370.95	2129.09	2137.17	2026.35	2014.56	1579.24
ENSMUSG00000017652	46.815	46.649	57.779	72.467	86.27	74.111	53.747	54.6	66.454	81.073	41.839	70.409	72.915	69.471	73.963	79.093	61.897	66.131	76.991	98.575	78.951	65.994	75.215	84.911
ENSMUSG00000017664	997.937	982.849	877.296	1485.96	1340.84	1096.65	886.903	878.975	1271.36	1144.15	887.134	1229.28	1221.18	1166.61	1156.78	1231	1326.6	1079.37	1443.27	1281.99	1156.73	1340.38	1363.76	1169.41
ENSMUSG00000017667	1476.56	1477.92	1248.4	2138.79	1830.32	1680.2	1253.36	1394.34	1568.39	1868.29	1114.53	1948.53	1818.68	1664.14	1760.6	1820.7	1639.16	1467.99	1871.94	1695.65	1802.13	1907.5	1813.54	1561
ENSMUSG00000017670	1268.49	1392.31	1253.24	2043.68	1627.2	1544.2	1361.6	1338.55	1640.28	1676.54	1192.5	1825.32	1514.37	1514.12	1597.33	1509.08	1680.14	1850.94	1726.18	1717.5	1631.29	1634.07	1803.3	1905.17
ENSMUSG00000017677	2624.88	2642.02	2505.31	4301.76	4400.55	3689.84	2766.35	2964.89	3593.02	4375.58	2210.72	4215.45	3912.11	4032.16	3788.96	3931.58	4111.59	4420.96	3746.72	4256.63	3584.59	3823.39	3904.09	4082.25
ENSMUSG00000017679	984.909	866.387	798.933	1412.24	1323.87	1117.1	842.721	874.657	922.032	1214.03	702.462	1244.17	1327.93	1249.92	1193.45	1307.04	1341.05	1403.01	1435.12	1370.44	1249.43	1343.95	1421.9	1433.88
ENSMUSG00000017686	2409.8	1893.75	1720.7	3158.42	2770.02	2199.23	1845.12	1840.27	2189.27	2639.01	1580.2	2624.95	2590.57	2422.86	2520.96	2562.6	2655.6	2303.42	2678	2596.55	2484.37	2689.41	2811.16	2359.28
ENSMUSG00000017688	0	0	0	0	0	0	1	0	0	1	0	0	0	0	0	0	0	7	0	0	1	0	0	0
ENSMUSG00000017692	144.155	226.41	180.778	285.373	315.073	258.35	185.162	143.036	241.996	258.021	227.142	273.824	173.858	177.004	175	146.007	336.202	353.307	192.309	208.003	215	144.07	274.914	368.026
ENSMUSG00000017697	247.4	213.542	168.985	383.856	306	265.305	189.034	193	259	287	232.984	318	313	282.853	265.609	284	326.987	262	324	322	303.427	332.999	323.03	264.502
ENSMUSG00000017707	15906.3	13060.5	12444.7	21319.5	19615.9	15327	12401.3	12512.7	15910	17338.4	12134.4	18598.4	17035.7	16125.9	17048.2	16978.3	22330.5	23451.5	17562	18493.2	17165.9	17519.8	20508.8	21767
ENSMUSG00000017713	96	92.001	60.001	133.18	135	104	90.615	68.045	118	136.958	62.894	100	141.991	148.989	132.953	113.904	123	103.999	112.935	131.521	132.963	116.987	135.99	111.988
ENSMUSG00000017715	2408.24	2515.28	2067.4	3631.92	3215.61	2732.95	2185.66	2350.94	2604.73	3105.57	1950.15	3245.64	2804.98	2503.82	2689.38	2804.41	2819.84	2274.46	2928.72	2825.43	2783.31	2797.19	2903.06	2523.65
ENSMUSG00000017716	2609.22	2135.08	1953.33	3556.88	3080.57	2671.42	1910.42	2175.01	2522.81	2754.58	1827.66	3086.14	2823.63	2707.16	2808.87	2870.26	2846.4	1824.85	2951.84	2823.99	2875.99	2854.71	3088.26	2112.87
ENSMUSG00000017718	164.274	210.196	137.365	295.983	262.185	179.858	159.23	191.4	227.629	244.273	171.509	257.13	204.372	188.183	184.758	168.382	232.375	257.27	180.578	196.252	183.823	183.375	250.159	172.441
ENSMUSG00000017720	0	0	0	1	0	1	0	5	1	3	1	2	5	2.083	0	2	1	1	0	2	1	4.062	1.016	1
ENSMUSG00000017721	1378.05	1748.97	1463.37	2208.5	1867.06	1517.08	1494.18	1432.65	1762.32	1630	1389.45	1656.12	1504.29	1439.81	1438.33	1565.63	1929.87	1890.06	1805.27	1566.35	1886.29	1506.24	1755.25	1942.48
ENSMUSG00000017723	4	3	28	9	66	14	162.078	99.988	17	92	45.031	10	102.848	12	8	87	50	375.005	2	7	6	3	10	16
ENSMUSG00000017724	201.13	181	132	230.004	115	116.999	129.001	146.999	170.002	149	140.003	177.999	207.001	197.994	153	210.001	188	183	222.411	163.844	141.502	234	204.006	167.001
ENSMUSG00000017733	44	22	50	49	17	28	21	46	36	9	26	14	75	65	102	69	9	6	54	31	101.604	87	16	12
ENSMUSG00000017734	121.912	109.988	147.029	109.472	96.434	113.328	153.999	115.659	167.783	151.265	84.287	199.514	168.532	124.482	142.97	125.25	183.244	214.324	178.869	173.826	143.311	169.008	141.497	142.741
ENSMUSG00000017737	8	19	11	22	14	20.028	16	15	26	17	8.005	12	13	23	14	15	125	16	10	1365.1	14	9	8	12
ENSMUSG00000017740	250.328	238.594	207.819	335.31	326.078	253.19	251.03	225.087	281.647	306.001	180.088	296.075	215	228.001	245.997	236.001	220.001	79.999	229.005	249.054	254.001	264.002	264.002	103.001
ENSMUSG00000017747	313.561	305.046	236.113	433.971	396.982	300.335	243.08	282.063	329.363	340.183	226.213	323.504	271.638	272.911	297.996	336.303	300.368	323.668	359.214	328.6	316.286	308	360.272	320.629
ENSMUSG00000017754	454.388	724.083	550.113	883.054	699.843	647.058	681.399	589.18	672.524	774.782	418.325	715.769	421.881	527.229	548.767	519.243	764.142	321.67	705.454	646.293	689.507	504.617	734.081	305.431
ENSMUSG00000017756	1988.13	2063.97	1998.01	3191.22	2725.25	2295.85	1791.14	1736.17	1881.75	2393.98	1716.64	2499.27	2320.04	2135.24	2014.38	2360.89	2737.73	2476.91	2716.45	2376.41	2443.51	2190.97	2723.47	2768.99
ENSMUSG00000017760	2105.2	2084.9	1993.91	3306.38	2776.14	2230.32	1851.74	2013.57	2343.26	2560.32	1700.78	2548.8	2450.91	2340.31	2587.33	2329.39	2613.25	2215.91	2632.4	2605.25	2581.22	2448.84	2619.89	2200.19
ENSMUSG00000017764	478.896	522.258	413.808	770.554	566.024	490.372	425.979	382	467.941	466.393	334.291	567.221	520.439	484.6	515.999	615.576	631	451.973	641.185	551.875	536	588	599.032	495
ENSMUSG00000017765	1410.16	1771.13	1424.21	2544.4	1994.31	1756.64	1638.66	1846.23	1902.39	2140.95	1678.72	2398.82	1909.18	1842.6	1860.96	1978.36	2153.67	2023.43	2344.11	1971.51	2023.52	1944.24	2035.59	2205.47
ENSMUSG00000017767	2	0	1	0	4.379	2	2	0	1	2	1	1	2	2	0	2.314	0	0	0	1	2	3	1	1
ENSMUSG00000017774	2497.83	2651.02	2151.48	3445.71	2651.13	2360.53	2213.15	2341.96	2716.57	2842.44	2090.29	2906.8	2891.4	2514.25	2485.27	2531.41	2781.05	2915.75	2835.17	2745.22	2924.05	2780.83	2587.63	3182.25
ENSMUSG00000017776	3981.03	3588.93	3206.78	5538.21	4968.33	4190.55	3327.89	3387.51	4001.36	4795.01	2943.92	5171.06	5307.29	4745.12	4820.18	5106.8	5327.07	5447.84	5313.47	5145.04	4844.6	5376.41	5239.16	5325.38
ENSMUSG00000017778	1950.46	1556.78	1669.14	2637.4	2540.66	1923.52	1530.1	1656.82	2080.05	2260.82	1508.7	2365.15	2290.89	2006.29	2093	2130.77	2384.22	2052.18	2158.64	2350.98	2068.01	2011.55	2344.55	2033.7
ENSMUSG00000017781	2810.73	2761.63	2384.2	3751.6	3502.1	2961.07	2465.55	2452.14	3056.95	3360.28	2216.47	3482.1	3358.65	3302.99	3136.08	3317.4	3736.58	3655.15	3502.15	3560.81	3256.04	3283.04	3625.15	3891.26
ENSMUSG00000017801	896.724	804.84	674.89	1109.17	852.734	706.194	656.659	706.408	906.945	885.375	612.878	934.957	901.47	832.823	813.264	830.801	897.695	961.254	865.732	873.387	808.395	890.326	1036.41	915.109
ENSMUSG00000017802	2700.03	2398.31	2286.19	3850.51	2904.43	2556.12	2317.3	2302.09	2956.44	2888.68	2079.29	3226.57	2851.6	2738.9	2903.94	3012.6	2984.08	2660.67	3104.07	2938.46	2809.07	2947.64	3037.31	2633.45
ENSMUSG00000017817	52.654	63.942	79	121.344	130.034	110	79	105	194.03	103	46.027	63	58	90.009	68.754	39	90	100	53	54	89.059	42	49	70
ENSMUSG00000017830	23.489	22	23	28	49	32	34	48.907	55.999	61	39	62	38	27.007	29.999	32.9	36.788	48.825	39.999	35	52.001	35	42.795	118
ENSMUSG00000017831	1331.33	1322.61	1175.57	1975.76	2115.79	1766.14	1252.38	1360.5	1555.68	2071.03	1023.75	2279.62	2240.86	2157.8	1921.48	2134.56	2265.26	2248.43	2130.24	2065.16	1834.28	2265.88	2231.54	2244.51
ENSMUSG00000017832	2	3	2	5	4	3	0	3	9	7	0	7	6	2	5	5	6	6	2	8	3	3	4	3
ENSMUSG00000017837	589.9	606.188	507.583	857.185	726.23	615.673	558.866	523.258	671.407	629.144	469.259	697.624	666.567	637.877	655.623	692.335	755.238	779.328	732.232	676.504	739.438	669.487	771.412	768.742
ENSMUSG00000017843	2657.53	2349.09	2198.18	3674.53	3505.8	2695.04	2332.04	2381.11	2754.92	3179.65	1955.09	3309.82	3229.71	2951.35	3054.77	2861.27	3338.59	3032.52	3169.06	3288.26	3139.83	3154.21	3364.89	3027.03
ENSMUSG00000017858	982.001	797.559	817.203	1378.15	1175.98	966.513	763.844	714.958	993.975	1013	678.519	1029	1020	1001.52	1034	1016.95	1177.39	943.095	1027.44	1058.7	1018.92	987.031	1108.17	890.905
ENSMUSG00000017861	2989.41	2663.93	2553.42	4482.97	3578.86	3099.13	2395.79	2335.95	2831.98	2806.48	2001.65	3219.78	3140.17	2992.43	3008.2	3206	3301.98	1940.83	3661.04	3106.64	3041.35	3149.41	3463.07	2386.24
ENSMUSG00000017868	1	1	1	0	3	1	0	2	2	3	1	3	0	4	2	1	2	76	4	2	3	2	1	0
ENSMUSG00000017897	38	21	63.029	50	49	30	97	88.582	43	45	38.012	15	78	36	108.939	44	37	86	36	38	96	27	26	6
ENSMUSG00000017922	0	0	0	0	0	0	0	0	0	0	0	0	0	0	0	0	0	0	0	0	0	0	0	0
ENSMUSG00000017929	2747.94	3092.19	2444.49	3453.14	3896.46	3118.55	2638.76	2574.86	3366.78	4066.45	2925.13	4603.36	3922.18	3696.51	2913.06	2990.82	4045.16	4631.72	3613.7	3517.17	3611.65	3499.85	4032.17	5400.49
ENSMUSG00000017943	10	7	9	12	12	11	7	9	13	7	6.999	9	10	6	14	4	8	8	9	11	7	13	12	12
ENSMUSG00000017950	4	1	2	5	9	5	1	2	1	0	5	5.001	7	10	12	17	5	357	5	8	7	10	8	6
ENSMUSG00000017969	1564.65	1598.37	1366.28	2105.72	1905.05	1510.71	1213.76	1509.16	1894.04	1931.58	1027.18	1622.15	1829.55	1869.94	2140.89	1646.05	1477.22	1662.69	1648.99	1560.14	2166.07	1697.39	1408.03	1463.95
ENSMUSG00000017978	590.151	535.423	467.046	826.059	700.713	601.522	505.786	517.993	556.086	751.122	362.023	785.105	547	492.995	592.319	635.015	590.087	626.323	612.971	615.608	557.476	594.123	615.005	768.678
ENSMUSG00000017999	2045.36	1738.02	1790.46	2793.72	2420.09	2118.79	1571.64	1767.65	2030.59	2209.03	1598.9	2283.8	2665.29	2329.47	2346.61	2529.61	2593.6	2126.09	2665.16	2558.98	2322.13	2594.13	2529.96	2316.5
ENSMUSG00000018001	2956.4	2873.77	2573.14	3969.1	3074.34	2966.47	2493.49	3121.4	3311.71	3199.63	1890.69	3417.72	3924.86	3624.4	3849.81	3703.36	3092.95	3100.53	3857.35	3616.73	3768.43	4010.98	3170.68	3043.08
ENSMUSG00000018008	38	38	38.011	53	87	72	38.993	49	225.001	87	57	62	66	71.004	62	62	70	83	60	203.105	84	52	65	122
ENSMUSG00000018012	290.011	313.966	212.532	427.522	370.698	321.981	319.999	310.576	313.022	329	273.33	382.004	302	256	269.001	247.005	267	268	323	291.999	279.697	298	321	252
ENSMUSG00000018040	1537.19	1495.5	1324.72	2132.82	1785.77	1555.79	1283.87	1342.24	1641.2	1748.1	1168.93	1780.66	1690.91	1626.54	1642.93	1695.08	1878.06	1730.16	1917.62	1809.92	1737	1751.3	1897.29	1769.34
ENSMUSG00000018042	3503.77	3128.13	2702.05	4397.77	3741.61	3033.51	2729.36	2970.74	3554.96	3489.57	2526.03	3691.64	3544.81	3120.42	3249.49	3229.99	3681.39	4287.18	3660.38	3636.34	3257.81	3417.84	3750.69	3888.6
ENSMUSG00000018068	969.811	821.666	814.736	1464.89	1485.19	1193.06	894.36	948.783	1151.1	1381.35	801.829	1406.17	1529.69	1432.88	1413.86	1444.83	1564.43	1381.84	1455.54	1521.52	1326.46	1583.7	1549.95	1365.44
ENSMUSG00000018076	1886.98	2220.12	1974.8	2789.96	2812.11	2277.39	2115.07	1903.41	2380.89	2669.97	1679.09	2552.16	2529.1	2612.08	2449.05	2701.9	2579	2713.56	3219.16	2813.94	2924.54	2804.83	2569.64	3120.38
ENSMUSG00000018102	340.671	255.82	260.328	450.775	408.046	319.433	297.496	299.185	339.565	376.625	230.887	457.227	293.188	346.562	343.303	371.42	364.972	352.498	418.193	377.205	383.868	405.017	339.205	232.247
ENSMUSG00000018126	37	28	24	40	31	27	22	34	31	54	23	33	19	20	34	39	13	74	22.001	17	32	33	22	7
ENSMUSG00000018143	834.602	911.655	801.797	1085.81	937.433	833.031	842.968	1001.6	1087.34	1084.26	761.149	1289.1	1144.53	1049.14	1003.9	1269.35	1073.32	825.525	1263.53	1173.24	951.864	1227	992.337	985.17
ENSMUSG00000018160	2276.98	2271.28	2187.23	3307.91	3183.4	2627.84	2088.15	2120.78	2551.5	3068.03	1887.13	3007.03	3054.94	2922.88	3170.54	3051.21	3046.3	2847	3337.67	3220.22	3082.77	3224.04	3203.83	3064.61
ENSMUSG00000018166	80	88	51	89	102.174	81	98	96.999	53.074	107	70	80	83	68.028	102	86	102	239	95	75	95	84	73	116
ENSMUSG00000018167	871.671	898.559	748.402	1429.47	959.589	857.374	704.432	802.268	884.169	884.018	659.426	989.674	882.219	812	934.999	990.825	974.001	939.585	1097.07	998.557	843.711	967	1037	930.296
ENSMUSG00000018168	2	2	13	10	15	11	35	18	12	24	10	11	22	19	7	7	18	73.999	5	36	8	3	6	14
ENSMUSG00000018169	238.442	246.007	168.708	290.068	301	254.964	203.013	236.001	299	322.014	178.192	345.4	268	266.304	266.208	332	269.004	339.705	311.001	329.283	292.986	278.999	298.001	276.824
ENSMUSG00000018171	1544.43	1520.63	1094.05	1891.9	2102.69	1599.46	1227.23	1555.04	1729.62	2132.79	1145.34	2617.34	2689.71	2345.49	1951	2173.76	2341.18	2618.6	2318.62	2409.16	1820.81	2602.57	2204.46	2919.05
ENSMUSG00000018189	933.961	817.186	766.155	1306.69	1176.63	932.144	709.103	813.783	1023.02	1037.02	600.989	1137.74	1110.57	1094.38	1053.04	1069.24	1195.39	1145.65	1091.32	1160.36	998.458	1182.41	1239.87	1132.61
ENSMUSG00000018196	709.813	796.15	740.466	1166.36	1091.66	872.11	737.829	766.718	908.063	1085.53	663.746	1029.22	1009.93	830.292	956.717	907.511	1081.59	1003.95	960.869	1045.18	985.962	967.567	1097.72	1069.57
ENSMUSG00000018199	827.522	754.808	717.49	1158.39	1445.95	1141.04	834	939.334	1003.89	1447.28	702.463	1459.74	1531.22	1309.24	1255.79	1229.21	1268.8	1322.78	1221.3	1322.83	1220.11	1485.75	1382.03	1233.9
ENSMUSG00000018209	2611.09	2180.26	2080.39	3304.67	2894.5	2476.23	2086.88	2091.38	2669.99	2832.05	1854.02	3001.84	2985.15	2658.84	2838.98	3038.74	2784.47	3188.92	3078.18	3103.51	2836.66	3176.18	2698.32	3213.55
ENSMUSG00000018211	0	0	3	0	0	0	1	3	2	2	0	0	2	1	0	3	4	156	2	0	0	0	0	0
ENSMUSG00000018217	1194.79	1043.06	1023	1693.4	1458.53	1165.12	976.103	1119.91	1345.1	1223.95	832.675	1248.73	949.488	1011.9	1154.83	896.788	1209	1213.69	970.631	1148.91	1090.74	788.001	1130.9	1046.23
ENSMUSG00000018238	17971.7	15177.5	12785.7	26665.9	18094	14532.6	14911.3	14393.5	16871.6	19425	10656.1	20285.3	13282.5	13610.6	15077.5	16353.3	13871.4	5892.93	14436.8	13356.3	14583.7	15083.3	15578.6	6193.46
ENSMUSG00000018239	542.981	455.296	411	732.668	712.021	523.996	454.658	458	519.855	685.071	348.258	703	613.888	573.447	625	597.165	653	435.025	530.192	540.285	618.792	598.001	654.652	435.001
ENSMUSG00000018259	0	1	0	1	1	1	0	2	0	1	0	2	0	0	0	2	0	0	0	0	0	2	0	0
ENSMUSG00000018263	2.008	3.111	0	1.033	1	2	1.002	1.002	4.616	0	1.002	1	1	0	0.975	3	1	0	2.091	0	3.009	0	0	2
ENSMUSG00000018286	3701.49	2891.26	2725.68	4729.28	3579.61	3136.94	2715.51	2821.1	3480.55	3382.63	2455.81	3884.97	3620.41	3368.24	3322.8	3545.21	3922.22	3350.35	3597.74	3590.97	3287.62	3688.55	3766.91	3596.93
ENSMUSG00000018287	1625.22	1385.32	1240.78	2151.44	1688.04	1347.59	1141.97	1282.92	1604.14	1553.36	1087.55	1711.01	1570	1532.86	1507.43	1521.35	1749.16	1618.74	1585.49	1583.14	1521.03	1563.33	1736.37	1459.64
ENSMUSG00000018293	7085.71	6837.17	5721.76	9561.66	8398.17	7170.97	6037.31	6441.57	8199.88	8102.43	5056.29	9289.54	8662.03	8042.43	7572.82	8359.15	8980.73	8957.3	8609.43	9080.37	7507.74	8682.08	8694.55	9232.74
ENSMUSG00000018322	1107.62	949.892	924.758	1557.94	1248.26	1053.27	936.886	936.1	1088.33	1160.42	777.363	1219.54	1158.13	1119.68	1202.73	1229.21	1374.9	1127.71	1313.62	1291.85	1181.01	1275.6	1258	1229.89
ENSMUSG00000018326	5439.41	5289.37	4689.21	7518.8	7419.94	6098.59	4864.25	4921.28	5841.77	7238.54	4223.64	7590.83	6884.15	6367.22	6412.65	7044.63	7513.02	8420.31	7172.73	7068.56	6376.8	7107.04	7675.61	8449.52
ENSMUSG00000018334	1018.38	1317.16	1173.19	1802.88	1624.83	1388.68	1203.52	1052.3	1253.12	1477.54	939.046	1445.96	1094.23	1291.19	1071.11	1174.6	1540.17	1165.01	1351.76	1330.96	1471.73	1060.59	1501.54	1424.42
ENSMUSG00000018339	2602.96	1980.91	1870.37	2589.58	2152.93	1882.1	1636.88	2232.87	2479.94	2208.43	1270.62	2195.48	3056.89	2891.29	2786.19	2376.19	1348.53	3371.68	2517.62	2206.56	2728.49	2760.43	1654.41	1332.75
ENSMUSG00000018340	4464.41	4064.83	3721.67	6594.11	5404.17	4809.73	4031.77	4132.43	5048.06	5538.24	3595.1	5278.93	4207.53	4018.29	4296.07	3549.35	5212.76	6742.48	3768.01	4402	4119.57	3663.04	4844.36	6243.63
ENSMUSG00000018341	84.001	72.12	76.286	108.663	123.488	84.736	67.619	82.742	83.796	128.157	64.215	105.313	85.014	66.227	88.091	83.202	98.967	87.594	84.175	87.505	78.08	78.363	112.309	95.405
ENSMUSG00000018347	605.192	439.649	427.14	789.594	634.246	509.638	411.008	456.064	539.091	581.309	426.87	567.4	565.002	513.942	547.959	549.203	522	401	551.096	581.06	551.074	597.081	496	436
ENSMUSG00000018362	7915.9	5534.26	5616.65	9899.22	8341.95	6636.38	5951.52	5842.7	7034.74	7971.81	5254.01	8245.18	8704.69	8430.89	7501.24	8842.87	9267.89	6131.59	9063.49	8419.19	8665.75	9788.19	9974.55	6978.94
ENSMUSG00000018363	2240.9	2070.16	1958.01	3357.01	3109.3	2668.02	2185.6	2119.23	2439.91	3214.37	1728.51	2893.65	2635.79	2683.5	2705.74	2855.67	3039.39	2940.22	2769.04	2834.89	2655.37	2843.61	3002.01	2724.98
ENSMUSG00000018372	640.931	630.296	629.149	983.897	864.484	611.932	565.001	582.644	755.583	833.161	457.118	786.149	720.052	696.54	759.986	718	734.004	595.239	718.822	736.605	816.914	804.032	789.999	654.659
ENSMUSG00000018377	1996.88	2140.81	2031.03	3143.68	2750.03	2292.24	2010.31	2032.33	2374.74	2578.12	1725.47	2522.91	2494.58	2474.68	2598.81	2620.63	2618.76	2684.02	2750.39	2597.93	2695.97	2585.14	2800.36	2770.34
ENSMUSG00000018378	619.979	727.438	689.898	1046.64	894.574	760.964	694.477	716.367	862.874	816.96	718.25	899.001	715.042	691.101	710.999	668.027	864.826	959.053	787.804	716.619	824.269	691.001	829.329	956.379
ENSMUSG00000018379	6422.45	6426.17	6283.68	9868.02	10457.7	8465.28	6502.88	6728.53	7919.14	9716.83	5483.13	10204.9	10634	9798.41	9502.98	10664.5	10797.9	10370	10152	9968.31	9273.9	10728.6	11277.4	10104.6
ENSMUSG00000018381	66.259	74.966	43.753	79.912	65.407	57.209	46.438	48.108	69.529	93.601	20.66	89.582	110.112	54.714	64.609	66.586	50.535	78.697	102.884	75.201	92.835	82.21	77.833	80.409
ENSMUSG00000018387	82.897	110.189	83.503	126.486	124.563	102.076	81.566	68.38	126.585	91.898	80.006	96.309	99.442	78.046	75.986	81.556	132.648	138.728	99.422	93.026	87.727	84.525	134.266	120.983
ENSMUSG00000018395	2204.59	1751.52	1905.17	3034.75	2839.44	2446.46	1671.52	1724.32	2116.63	2515.06	1649.21	2405.92	2671.93	2548.49	2498.33	2560.01	2942.04	2247.07	2811.64	2763.01	2610.61	2832.36	2958.51	2499.14
ENSMUSG00000018398	1440.18	1744.41	1381.76	2122.72	2134.01	1775.15	1415.62	1374.85	1783.28	1968	1377.65	2051.48	1782.25	1674.77	1586.45	1546.43	2027.98	2433.48	1955.47	1830.38	1829.99	1725.07	2003.02	2457.29
ENSMUSG00000018401	1679.93	1736.85	1670.6	2793.69	2328.07	2058	1657.95	1488.4	1855.17	2048.24	1425.48	2216.9	1934.69	1939.31	2018.75	2098.28	2318.77	2037.56	2364.33	2232.98	2298.66	2180.09	2263	2116.08
ENSMUSG00000018405	253.936	251	230.638	330.03	332.076	280	194.459	209.018	265	321	225.978	344	309.557	266.003	286	287	319.112	264	314.731	329.991	332.369	287.039	297	222.007
ENSMUSG00000018411	24	34.13	22	35.001	35	33	30.001	39.001	48	39	26.999	43	33.001	30	19	28	40	102.001	29	44	24	28	39.16	26
ENSMUSG00000018412	2600.17	2706.53	2436.27	3985.87	3612.99	3034.09	2749.55	2685.54	3035.17	3845.79	2306.99	3477.98	3437.28	3309	3356.82	3537.23	3540.44	3220.61	3767.21	3636.61	3609.45	3570.78	3504.05	3566.18
ENSMUSG00000018415	2332.78	2296.28	2229.04	3673.94	3366.4	2785.61	2065.81	2051.02	2493.23	2731.53	1858.78	2914.85	2829.19	2553.98	2533.96	2655.19	2965.35	2276.68	2977.96	2781.61	2852.01	2745.18	3131.16	2381.92
ENSMUSG00000018417	5150.1	4782.06	5101.39	8718.96	7731.53	6710.6	5061.14	4519.65	5533.6	6987.51	3937.99	6468.45	7201.25	6606.22	7704.35	6890.59	7996.05	6031.14	7211.02	7513.95	7669.46	6955.34	7826.66	6323.29
ENSMUSG00000018425	1738.36	1602.08	1516.74	2471.27	2300.01	1947.9	1551.61	1613.92	1853.79	1993.51	1266.63	2015.87	2541.16	2206.55	2343.39	2301.42	2307.79	2119.41	2482.12	2338.8	2316.1	2436.56	2219.09	2128.75
ENSMUSG00000018427	2157.22	2272.49	2312.93	3602.9	3229.06	2660	2457.78	2391.49	2980.26	3115.3	2312.74	3089.68	2753.51	2449.49	2729.51	2643.17	2841.37	2351.13	2923.55	2766.09	2715.6	2637.44	2993.27	2379.23
ENSMUSG00000018428	2176.97	2074.59	1931.36	3203.16	2568.11	2145.9	2223.78	2080.75	2476.53	2844.95	2037.61	2914.46	2317.52	2222.97	2196.77	2326.99	2575.18	2271.53	2492.67	2254.41	2319.33	2410.37	2577.04	2420.92
ENSMUSG00000018433	1088.85	890.395	823.794	1525.22	1411.11	1162.67	909.406	947.993	1074.36	1374.06	824.224	1502.58	1373.14	1305.8	1371.16	1398.8	1436.78	1442.72	1362.37	1451.49	1289.12	1414.05	1544.97	1456.93
ENSMUSG00000018442	902.092	832.062	774.07	1274.59	1224.93	1085.41	820.185	862.628	1034.2	1256.2	738.12	1349.66	1210.56	1171.85	1159.44	1212.11	1288.35	1299.02	1200.67	1260.97	1139.28	1136.65	1280.28	1244.28
ENSMUSG00000018446	2307.04	2505.4	2262.01	3458.09	3164.42	2619.09	2279.25	2169.53	2658.1	2770.62	1896.77	3175.49	3181.87	2900.13	2779.3	2973.69	3146.79	2729.68	3359.43	3015.76	2955.96	2959.09	3151.26	2930.08
ENSMUSG00000018449	380.477	344.826	318.152	541.162	474.033	389.009	339.808	359.038	466	417.001	267.392	454.001	426.4	437	451.293	455.445	498	489.358	475.943	471	442.189	444	479.956	525.513
ENSMUSG00000018451	121.005	107	107	227.137	181	166	108	122.049	140	160	93.674	167	105.001	139.011	139	160	173	227	155	144.556	133	107	156	196.002
ENSMUSG00000018459	19	15	20	25	38	53	18.108	26	30	19	20	56	21	25	25	20	27	135.001	30	12	26	35	38	81
ENSMUSG00000018470	61	90	45	94.058	57.954	61	46.055	50	77.974	70	60	78	54	52.988	56	62	76.199	94.035	54	65	49	77	67	73
ENSMUSG00000018474	5891.53	6466.13	6377.83	9456.69	6818.34	5938.53	5945.38	5755.06	6661.78	6297.1	4958.42	6017.24	5770.45	5977.56	6038.79	6259.68	6198.76	6635.03	6889.83	5621.9	7390.88	6281.27	5717.1	5943.95
ENSMUSG00000018476	2692.17	3583.31	2907.88	4173.23	3855.3	3714.66	2885.54	3053.96	3534.83	3428.46	2532.04	3805.01	3795.07	4046.26	3475.68	4252.51	3363.45	3317.53	5240.26	3889.14	4902.74	4458.16	3508.61	3978.74
ENSMUSG00000018479	2	3	4	3	1	2	0	5	2	4	3	0	3	2	7	5	3	2	1	0	6	5	5	2
ENSMUSG00000018481	3238.25	2899.54	2797.19	4609.17	4353.45	3724.22	2879.48	3127.11	3528.08	4423.87	2426.59	4600.69	5031.62	4764.19	5171.06	5104.05	4249.7	3983.98	4695.26	4623.98	4721.08	4875.28	4437.82	4211.95
ENSMUSG00000018486	0	0	0	0	1	0	0	0	0	0	0	2	0	0	1	0	0	1	2	0	0	0	0	0
ENSMUSG00000018500	97	74.042	73	137.13	144	100.339	114.39	114.98	114.101	151	80.538	164	109.906	90.008	131	140	104	67	120	109.06	118	113	124	109
ENSMUSG00000018501	6375.64	6488.74	6257.1	9485.09	8884.23	7631.07	6098.23	5870.6	7335.7	8591.9	5207.31	8023.95	7991.82	7780.32	8058.18	8405.56	8185.63	8179.85	9241.15	8756.15	8747.74	8451.97	8566.96	8460.11
ENSMUSG00000018507	43.213	48.254	63.091	98.22	78.998	50.765	50.491	53.341	107.619	49.771	35.066	66.99	50.685	67.078	48.247	58.346	62.392	53.35	50.099	107.837	43.975	42.428	50.053	55.61
ENSMUSG00000018509	683.34	596.001	647.044	996.266	929.746	778.347	592.906	571.7	693.535	751.024	505.79	770.436	750.865	753.727	782.022	795.019	911	516	869.156	764.689	777.625	760.999	849.002	605.5
ENSMUSG00000018537	955.346	1293.77	1106.68	1711.05	1342.98	1122.37	1050.35	1058.54	1128.82	1181.22	855.561	1125.42	1075.27	1162.67	996.588	1140.68	1214.59	1244.16	1379.15	1094.31	1277.96	1128.44	1217.91	1274.94
ENSMUSG00000018541	697.734	709.539	648.932	1099.31	899.658	809.452	678.422	627.42	843.011	816.306	605.905	898.793	856.601	875.694	897.608	883.783	958.238	985.383	906.703	978.7	870.665	898.36	912.318	995.084
ENSMUSG00000018543	1.138	1	0	4	6	3	0	4	3	6	4	2	2	4	4	7	2	7	4	6	2	11	4	2
ENSMUSG00000018547	1420.55	1659.79	1492.53	2233.15	1952.8	1794.89	1551.27	1487.75	1803.77	2045.08	1259.31	1974.54	1828.41	1696.25	1678.29	1738.19	1940.23	1964.24	2104.73	1879.2	1944.13	1839.73	1991.69	1954.2
ENSMUSG00000018548	1646.5	1566.65	1592.65	2600.11	2377.01	1927.1	1513.35	1389.24	1710.95	2090.5	1393.41	2075.77	2043.88	1958.58	2098.74	1985.11	2438.2	2173.98	2146.01	2159.48	2032.63	2167.07	2356.16	2334.84
ENSMUSG00000018554	4392.05	3958.51	3578.11	6536.02	5388.02	4586.98	3600.17	3824.61	4117.33	4598.92	3592.44	5396.05	4718.08	4407.46	4297.13	4698.7	4884.34	2500.61	5301.9	4703.18	4595.21	4770.66	5204.74	3209.85
ENSMUSG00000018559	1737.1	1991.76	1683.08	2565.09	2181.02	1816.93	1658.62	1649.52	1886.6	2049.02	1523.53	2154.51	1943.43	1973.91	1845.83	2035.25	2129.28	2159.01	2349.95	2022.01	2145.72	2037.27	2149.63	2293.34
ENSMUSG00000018565	1386.06	1078.79	985.009	1758.58	1405.12	1172.37	978.26	1076.01	1293.18	1219.77	937.906	1479.93	1416.53	1284.04	1357.49	1391.91	1413.91	1346.99	1488.54	1389.85	1319.69	1350.46	1517.93	1401.25
ENSMUSG00000018566	62.023	67.003	59	108.001	117.042	87	72	77	111	89	55.952	74	65	77	77	49	103.999	119.999	73	48.011	61	57	55	96
ENSMUSG00000018567	2752.85	2407.34	2177.58	3548.92	3211.69	2469.33	2210.29	2188.26	2709.05	2709.52	2021.39	2789.97	2909.15	2845.33	2792.67	2686.53	3102.63	2957.38	2921.02	3265.76	2878.15	2774.44	2850.95	2851.37
ENSMUSG00000018569	7	17	20	15	54	13	105.129	37	13	46.999	24.666	15	79	12	15	71	28	128	18	23	20	23	20	25.999
ENSMUSG00000018570	53.999	57.004	49.001	85.999	63.053	67	47.938	64	60.005	49	42	64.999	83	60	64	69.515	78.001	64	98.022	58	87	77	55.001	47
ENSMUSG00000018572	1607.26	1860.7	1487.72	2399.64	1924.53	1722.76	1426.64	1518.9	1826.85	1806.17	1219.25	2042.28	1927.81	2012.59	1878.97	2187.67	2170.25	2230.59	2365.11	2042.07	1843.62	2133.6	2120.39	2258.98
ENSMUSG00000018574	1537.01	1382.63	1311.6	2191.39	1765.62	1473.05	1289.72	1327.78	1704.65	1729.87	1084.35	1753.43	1567.87	1297.07	1568.23	1530.88	1699.27	1966.31	1530.67	1563.25	1592.21	1592.34	1660.5	1694.38
ENSMUSG00000018581	269.112	234.632	264.861	389.139	456.043	436.089	191.581	143.896	204.84	251.358	208.342	287.41	488.922	454.83	384.618	436.841	486.093	227.859	515.828	520.763	463.46	504.372	486.526	297.404
ENSMUSG00000018583	6136.31	5720.18	5510.76	9028.85	8378.92	7061.25	5873.23	5926.13	7203.17	8167.82	4841.99	8771.65	7917	7400.11	7585.43	7946.28	8590.19	8068.42	8102.67	7867.18	7393.52	7862.63	8996.24	8305.29
ENSMUSG00000018585	556.017	418.562	394.584	749	551.318	433.988	406.096	402.709	651.125	532.997	386.861	578.733	461	444	440.948	472.971	550.942	568.353	490.513	535.197	471.006	461.199	496.899	503.998
ENSMUSG00000018589	0	0	0	0	0	0	0	0	0	0	0	0	0	0	0	0	2	0	0	0	1	0	1	0
ENSMUSG00000018593	28645.4	29078.5	23918.2	39340.5	33441.7	27900.4	25175.2	26239.4	30921.9	35831.5	21649.6	33324.1	26734.8	28047.8	29915.2	28171.9	33194	39342.3	29424	30328.6	29519.6	27221.8	33462.1	37386.6
ENSMUSG00000018595	67.611	37.984	28	63	63	38	55.948	31	53	54.777	22	63	52	50	49.434	52	39.896	12	50	41	44	48	52.005	21
ENSMUSG00000018599	213.27	223	197.989	339	304	239	206	214	229.003	263	206.957	310.061	311.001	261.476	288.848	306	342.006	350	336.096	301.824	304	293	311	371.361
ENSMUSG00000018604	448.299	540.938	443.751	687.349	793.857	636.825	558.045	516.966	539.695	651.276	403.742	663.77	506.535	608.711	506.363	562.332	828.056	844.444	638.074	684.245	532.581	560.165	699.144	846.753
ENSMUSG00000018620	0	0	0	0	1	1	0	1	0	0	1	0	0	2	2	4	0	1	2	0	1	0	1	0
ENSMUSG00000018623	7.004	8	13	11	32	25	2	4	3	7	6	2	37	12.001	24	30	37.873	4	24	39	20	22	22	14
ENSMUSG00000018634	4	5	1	3	0	1	54.001	61	60.021	41.004	66	57	8	4	2	5	3	2	2	4	1	10	1	1
ENSMUSG00000018648	559	464.155	387.317	723.905	562.962	514.001	409.009	401	466.251	567	303.016	578	462.972	418.853	467	513.465	451.16	300.951	440.215	471.652	470.321	454.895	444.625	296.003
ENSMUSG00000018651	819.001	671.299	683.144	1185.08	941.721	781.656	740.412	705.999	885.788	935.002	568.146	930.152	867.779	743.894	895.679	905.278	902.9	766	893.954	872.863	828.828	861.171	987.14	813.742
ENSMUSG00000018654	17	16.901	19	34	35	30	25	26	474.068	30	29.016	44	27	53	24	23	44.128	36	24	364.015	28	25	41	58
ENSMUSG00000018656	0	0	2	2.008	1	0	1	0	1	0	1	0	0	1	1	1	1	1	1	4	1	3	3	4
ENSMUSG00000018659	705.067	685.806	550.216	918.22	798.205	752.437	556.988	491.803	716.963	732.149	492.76	854.623	746.7	717.826	657.906	646.835	996.046	724.549	765.697	801.886	694.483	708.476	827.501	843.41
ENSMUSG00000018661	1050.26	1018.84	972.472	1563.71	1268.76	1204.62	851.284	930.126	1106.63	1262.21	784.968	1288.58	1240.4	1204.17	1182.03	1367.15	1405.91	1227.88	1415.62	1363.14	1284.61	1369.42	1316.04	1359.12
ENSMUSG00000018666	2960.18	2509.8	2485.28	4065.8	3590.16	3028.17	2407.82	2540.86	2948.09	3341.78	2125.66	3591.5	3592.88	3144.47	3200.92	3270.01	3831.9	3467.21	3445.67	3500.55	3127.91	3477.7	3657.37	3504.96
ENSMUSG00000018669	1004.93	883.605	815.178	1395.71	1160.4	1027.19	811.51	884.056	1040.92	1003.9	817.512	1080.63	1158.18	1089.98	1124.06	997.107	1110.89	963.022	1103.99	1122.05	1077.97	1043.91	1212.19	949.587
ENSMUSG00000018672	449.242	477.001	404.209	745.915	614.518	510.023	420.871	448.584	548.861	491.72	383.18	592.887	415.001	455.993	481.483	391	557.138	497.451	456.745	504.999	472.725	383.999	525.225	486.918
ENSMUSG00000018677	2219.41	2314.81	2087	3439.3	2967.76	2372.7	1924.33	1898.45	2333.64	2393.76	1908.42	2688.8	2440.77	2370.03	2244.8	2350.81	3384.04	2925.3	2617.35	2743.12	2343.63	2421	2929.06	2731.51
ENSMUSG00000018678	439.015	503.153	396.359	636.648	517.08	490.957	450	464.188	575.263	523.331	490.535	586.897	494.567	501.397	420	569.97	531	484.229	626	552.787	516.017	494.491	492.082	509.084
ENSMUSG00000018697	1191.82	1029.81	951.521	1595.86	1523.77	1218.55	1029.85	1051.97	1295.55	1366.89	914.088	1460.86	1496.12	1223.56	1281.43	1337.96	1374	1110.25	1410.89	1388.41	1314.18	1511	1385	1236.44
ENSMUSG00000018698	0	0	0	1	1	0	0	0	0	2	0	1	1	0	1	3	0	6	1	5	0	2	1	0
ENSMUSG00000018707	12617.2	13999.5	13656.9	19418.1	18052.2	15598.6	12631.5	11531.8	13277	17338.3	12280.8	16242.4	16112.1	15913	15508.1	17764.9	16908	15658.6	22094.7	17245.9	20329.5	18544.3	18442.9	19447.7
ENSMUSG00000018727	2476.52	1913.46	1683.87	3477.83	2610.94	2157.64	1943.34	1861.24	2161.45	2666.75	1500.94	2720.96	1958.98	1949.21	2142.66	2480.88	1923.65	991.857	2136.85	1974.33	2122.39	2187.89	2157.35	1129.27
ENSMUSG00000018733	430.896	325.35	353.007	572.067	567.029	454.984	378.988	376.001	421	473.07	339.504	548.34	509.242	455.358	460.125	488.934	478	401.999	496.001	514.11	503.999	512.128	509.037	427.011
ENSMUSG00000018736	1832.21	1739.61	1533.02	2640.74	2293.03	1936.71	1528.91	1635.73	1874.13	2219.48	1309.3	2289.13	2171.65	2045.94	2129.92	2157.11	2079	1997.06	2236.14	2299.1	2110.3	2200.4	2156.05	2110.82
ENSMUSG00000018740	263.468	200.402	176.464	342.959	257.79	191.537	220.036	190.869	217.253	265.083	199.308	260.757	245.227	217.672	294.035	334.833	284.427	245.029	282.509	246.447	295.681	258.558	248.257	264.24
ENSMUSG00000018750	1004.53	1130.26	981.249	1443.84	1367.45	1170.18	1005.85	984.616	1209.39	1345.24	875.913	1354.48	1044.46	1114.04	1037.69	1030.34	1139.42	1483	1204.57	1260.12	1219.08	1172.2	1304.57	1437.11
ENSMUSG00000018752	80.13	92.915	108.978	179.43	146.062	151.005	87.732	99.193	155.296	158.1	105.611	114.826	97.125	109.333	179.223	94.642	147.12	185.068	129.606	140.121	109.236	104.584	120.05	133.856
ENSMUSG00000018761	607.603	621.625	549.836	917.902	852.827	745.94	551.527	576.373	723.891	764.014	510.528	805.521	782.808	746.563	807.962	835.708	896.625	953.441	845.484	828.392	745.259	821.015	870.144	830.085
ENSMUSG00000018765	3206.3	3366.35	3017.25	4974.25	3780.78	3205.86	2836.55	3036.41	3307.69	3417.51	2592.91	3588.12	3471.74	3563.37	3357.43	3612.02	3822.18	3203.04	4128.9	3728.63	3665.36	3774.18	3759.01	3516.08
ENSMUSG00000018770	4148.33	3729.68	3664.77	6092.51	5373.34	4653.79	3726.64	3830.24	4531.32	5048.82	3198.95	5699.74	4795.29	4592.1	4636.96	5111.53	6210.67	6469.31	4983.52	5070.67	4483.02	4855.31	5854.23	6264.68
ENSMUSG00000018774	117.001	118.864	123.004	224.014	139.098	114	105.48	140	209	170	146.292	150.087	123	133	152	135	163	172	138.001	208.414	132.003	121	166	170
ENSMUSG00000018776	2	1	0	1	1	0	2	1	4	2	1	0	4	4	2	2	4	2	12	4	3	5	0	3
ENSMUSG00000018796	809.601	702.867	632.646	1135.96	1095.98	835.062	681.421	692.002	849.002	1003.99	547.686	994.191	967.005	889.479	880.998	956.762	1095.55	823.664	908.445	1058.15	876.622	929.263	1047.19	919.823
[truncated: 42,675 more rows]

## Sheet: normalised_gene_counts
	gene	WT_nonIR_1	WT_nonIR_2	WT_nonIR_3	WT_nonIR_4	WT_nonIR_5	WT_nonIR_6	WT_IR_1	WT_IR_2	WT_IR_3	WT_IR_4	WT_IR_5	WT_IR_6	Chek2KO_nonIR_1	Chek2KO_nonIR_2	Chek2KO_nonIR_3	Chek2KO_nonIR_4	Chek2KO_nonIR_5	Chek2KO_nonIR_6	Chek2KO_IR_1	Chek2KO_IR_2	Chek2KO_IR_3	Chek2KO_IR_4	Chek2KO_IR_5	Chek2KO_IR_6
ENSMUSG00000000001	Gnai3	4271.72	3797.37	3710.54	3697.92	3998.84	4092.19	3822.29	4125.27	4037.45	3667.4	4397.65	4764.12	4766.5	4669.74	4650.64	4499.14	4151.64	5022.66	4014.64	4401.64	4362.51	4671.9	4156.12	4515.73
ENSMUSG00000000028	Cdc45	675.507	541.964	551.428	652.208	529.597	535.445	565.056	504.103	678.844	466.63	493.835	502.563	519.216	546.198	498.043	558.54	498.339	456.781	511.845	490.176	530.843	586.292	552.634	384.864
ENSMUSG00000000031	H19	2394.04	2356.16	2049.82	1836.13	3114.47	3073.21	2009.09	2838.51	3273.11	2451.59	2850.36	2631.12	1800.88	2671.94	1875.83	1483.21	2856.14	4493.45	1658.38	2142.49	2197.73	1687.89	2259.5	4456.81
ENSMUSG00000000037	Scml2	307.985	247.445	350.44	339.708	322.363	318.621	365.403	356.2	352.144	262.568	381.19	344.233	296.561	296.226	322.093	266.194	305.033	170.931	252.807	252.323	325.659	259.038	304.299	192.907
ENSMUSG00000000049	Apoh	1.14493	1.20705	0	0	0.852813	1.01796	0	1.23253	2.03552	0	1.80232	0.889492	1.87105	2.95242	1.92294	0.934014	0	20.2799	0.890165	0.904385	0	0.921843	2.62326	0.95028
ENSMUSG00000000056	Narf	1492.98	1490.7	1297.4	1336.29	1462.57	1539.15	1381.25	1408.78	1439.11	1110.21	1517.55	1536.15	1308.8	1501.8	1565.28	1135.76	1049.88	995.648	1161.67	1426.21	1364.76	1244.49	1113.14	898.015
ENSMUSG00000000058	Cav2	296.536	223.304	193.257	205.224	259.255	234.13	200.909	294.574	222.889	279.692	246.917	349.57	387.307	302.131	315.363	353.057	263.357	485.753	316.008	369.893	240.009	370.581	278.066	355.405
ENSMUSG00000000078	Klf6	2067.74	2246.32	1932.57	1771.61	2176.38	2216.09	2139.68	2460.12	2182.07	1996.38	2313.27	2526.16	3366.02	3515.35	3137.28	3511.89	2581.26	3650.39	3331.89	3310.95	2745.51	3499.31	2322.46	3575.9
ENSMUSG00000000085	Scmh1	1671.59	1918	1968.65	1908.43	1686.01	1667.41	1982.72	1785.93	1756.65	1755.21	1664.44	1554.83	1429.48	1516.56	1345.1	1499.09	1557.09	1500.71	1565.8	1478.67	1652.77	1380.92	1551.22	1531.85
ENSMUSG00000000088	Cox5a	2074.61	1771.95	1753.49	1784.05	1896.66	1957.53	1690.15	1841.4	1774.97	1833.7	1816.74	2082.3	1854.21	1972.22	1814.3	1920.33	2141.44	2087.87	1943.23	1992.36	1743.12	2003.16	2095.11	2107.72
ENSMUSG00000000093	Tbx2	1301.78	1934.9	1994.42	1919.31	1467.69	1686.76	1970.16	1827.84	1784.13	1853.68	1641.01	1394.72	936.46	1101.25	1173	1139.5	1935.72	1414.77	1378.87	1276.09	1551.12	892.344	1601.94	1323.74
ENSMUSG00000000094	Tbx4	372.101	282.449	295.04	332.712	268.636	313.531	341.545	305.667	275.812	231.174	266.743	289.085	236.688	229.305	247.098	275.534	175.571	98.5025	219.871	221.574	245.656	233.226	167.014	113.083
ENSMUSG00000000120	Ngfr	804.884	1415.87	1681.34	1510.42	2153.35	2275.13	1457.85	1152.41	1470.66	1678.15	2458.36	1778.98	645.512	1015.63	753.794	726.663	3089.35	4355.36	1053.96	1097.02	1216.99	589.979	2559.43	4642.12
ENSMUSG00000000125	Wnt3	0	0	1.28838	0.777363	0	0	0	0	0	0	0.901158	0.889492	0.935524	0.98414	0	0	1.77345	0	0	1.80877	0	0.921843	2.62326	1.90056
ENSMUSG00000000126	Wnt9a	283.942	364.528	367.189	345.149	312.982	333.89	444.511	352.503	364.357	469.484	376.684	402.05	243.236	254.892	271.135	223.229	320.108	290.679	251.026	275.837	297.423	202.805	317.415	315.493
ENSMUSG00000000127	Fer	696.116	645.77	618.424	626.555	631.081	642.331	571.335	584.218	603.53	693.523	695.694	757.847	619.317	630.834	598.036	508.103	696.079	749.392	565.255	580.615	624.964	609.338	628.709	741.219
ENSMUSG00000000131	Xpo6	2886.36	3635.63	3437.4	3261.82	2923.44	2987.7	3294.91	3065.29	2878.22	3176.51	2835.95	2917.53	2946.9	3039.02	2718.08	3000.05	3167.38	3331.7	3282.04	3032.4	3203.88	2854.95	3080.59	3556.9
ENSMUSG00000000134	Tfe3	2498.23	2712.24	2237.92	2339.09	1842.93	2068.49	2317.99	2206.22	2153.58	2361.69	1964.53	2115.21	1841.11	2109.01	1971.02	2146.36	1993.36	1974.88	2236.98	2034.87	2107.37	2050.18	1992.81	2062.11
ENSMUSG00000000142	Axin2	1709.38	2118.37	1750.91	1655.78	1691.13	1670.47	1760.46	1375.5	1619.25	2467.29	1541.88	1539.71	1246.12	1321.7	1178.77	1245.04	1891.38	2255.9	1537.31	1375.57	1831.6	1211.3	1600.19	2457.42
ENSMUSG00000000148	Brat1	714.434	831.656	838.737	761.816	804.202	733.947	787.312	677.89	782.656	799.121	636.218	716.93	785.84	789.28	793.215	704.246	774.111	790.917	840.316	791.337	836.737	766.051	777.361	836.247
ENSMUSG00000000149	Gna12	4219.06	4766.63	4098.34	4249.85	3789.05	4173.62	4295.68	3983.53	4024.21	4252.47	3755.13	3728.75	3348.24	3629.51	3235.35	3685.62	4388.4	4498.28	3999.51	3597.64	3909.79	3449.53	3989.98	4194.54
ENSMUSG00000000154	Slc22a18	1.14493	2.41409	9.01868	7.77363	1.70563	3.05387	2.51136	2.46505	5.08879	9.98902	2.70348	2.66847	5.61315	4.9207	1.92294	4.67007	2.66017	215.354	4.45082	5.42631	2.82363	2.76553	2.62326	4.7514
ENSMUSG00000000157	Itgb2l	42.3623	27.7621	30.9212	29.5398	36.6709	37.6644	30.1363	23.418	272.759	34.2481	42.3544	44.4746	40.2275	25.5876	27.8827	28.0204	23.9416	7.72569	30.2656	293.021	27.2951	29.499	29.7303	10.4531
ENSMUSG00000000159	Igsf5	1.14493	1.20705	0	0.777363	3.41125	1.01796	10.0454	4.93011	3.05327	2.854	4.50579	0.889492	0.935524	0.98414	1.92294	0.934014	1.77345	31.8685	0.890165	1.80877	3.76484	0.921843	0	0.95028
ENSMUSG00000000167	Pih1d2	35.4927	32.5903	38.6515	27.9851	30.7013	35.6285	28.8807	33.2782	25.4439	45.6641	34.244	27.5742	54.2604	43.3022	37.4974	46.7007	54.9769	53.1141	35.6066	39.7929	33.8836	37.7955	60.3351	46.5637
ENSMUSG00000000168	Dlat	1238.81	1210.67	1339.92	1221.24	1340.62	1325.38	1282.05	1315.11	1309.85	1285.73	1350.84	1412.51	1531.45	1422.08	1343.18	1419.7	1429.4	1605.01	1480.34	1408.13	1371.34	1462.04	1434.93	1604.07
ENSMUSG00000000171	Sdhd	2215.43	1949.38	1980.24	2024.25	1807.11	1802.8	2031.69	1949.86	2048.75	2116.24	1857.29	1974.67	1802.76	1856.09	1819.11	1905.39	1822.22	2078.21	1782.11	1843.14	1687.59	1828.01	1843.28	1866.35
ENSMUSG00000000182	Fgf23	3.43478	2.41409	1.28838	0.777363	15.3506	13.2334	0	2.46505	2.03552	0	27.9359	16.0108	10.2908	13.778	1.92294	2.80204	5.32035	15.4514	1.78033	1.80877	12.2357	3.68737	1.74884	19.9559
ENSMUSG00000000183	Fgf6	1.14493	0	0	0	0	0	0	0	0	0	0.901158	0.889492	0	0.98414	0	0	0	0	0.890165	0	0.941211	2.76553	0	0.95028
ENSMUSG00000000184	Ccnd2	9832.63	11326.9	11987.1	12177.4	12620.8	11572.1	13055.3	11159.3	11979	13613.6	12814.5	12718	9510.54	9638.67	9108.99	9097.29	14449.2	14798.6	9584.4	9583.76	9535.41	8581.43	13522.9	15340.4
ENSMUSG00000000194	Gpr107	1881.11	2012.15	1935.15	1879.66	1854.01	1849.63	2010.34	1861.12	1886.92	1897.91	1954.61	1886.61	1919.7	1861.99	1921.02	1855.88	1789.41	2064.69	1961.92	1907.35	1987.84	1846.45	1781.2	2117.22
ENSMUSG00000000197	Nalcn	131.667	125.533	115.954	125.156	192.736	190.358	86.642	86.2769	110.936	128.43	89.2147	115.634	187.105	186.987	159.604	144.772	177.345	81.1197	194.946	191.73	153.417	160.401	131.163	123.536
ENSMUSG00000000202	Btbd17	19.4638	15.6916	16.749	28.7624	22.1731	32.5746	22.6023	22.1855	15.2664	15.697	18.9243	13.3424	11.2263	21.6511	24.0368	16.8122	15.961	20.2799	19.5836	18.9921	16.0006	11.984	13.1163	16.1548
ENSMUSG00000000204	Slfn4	30.913	38.6255	27.056	37.3134	82.7228	39.7003	38.9261	23.418	135.362	22.832	47.7614	40.9166	23.3881	34.4449	31.7286	26.1524	66.5043	4.82856	30.2656	503.742	25.4127	20.2805	52.4653	68.4202
ENSMUSG00000000214	Th	816.333	707.33	814.258	899.409	887.778	816.402	701.925	674.192	601.495	760.592	604.677	767.631	905.587	945.758	833.597	870.501	935.494	525.347	966.719	824.799	816.03	900.64	950.496	691.804
ENSMUSG00000000215	Ins2	0	0	1.28838	0	0.852813	1.01796	0	4.93011	0	0	0	0	0	0.98414	0	0	0	0.965711	0.890165	0	0	0.921843	3.49769	0.95028
ENSMUSG00000000216	Scnn1g	2.28985	0	2.57676	0	0.852813	1.01796	6.2784	8.62769	1.01776	1.427	2.70348	0	1.87105	0	0	0	0	9.65711	0.890165	0	0	0	0	0.95028
ENSMUSG00000000223	Drp2	112.203	150.881	137.857	169.465	172.268	138.442	130.591	146.671	158.77	127.003	158.604	128.976	116.005	116.129	149.99	127.96	155.177	172.862	113.051	122.996	133.652	106.012	125.917	167.249
ENSMUSG00000000244	Tspan32	5.72463	4.82819	6.44191	9.32836	7.67531	2.03591	6.2784	8.62769	109.918	9.98902	3.60463	2.66847	0.935524	7.87312	6.73031	5.60408	7.98052	8.6914	1.78033	19.8965	3.76484	1.84369	5.24653	10.4531
ENSMUSG00000000247	Lhx2	29.7681	33.7973	11.5954	27.2077	17.9091	16.2873	18.8352	27.1156	27.4795	27.113	36.9475	30.2427	16.8394	13.778	32.6901	34.5585	23.9416	22.2114	20.4738	26.2272	21.6479	25.8116	31.4792	26.6078
ENSMUSG00000000248	Clec2g	2.28985	0	0	0	1.70563	0	0	0	1.01776	0	0.901158	0.889492	0.935524	0.98414	1.92294	0.934014	0.886725	1.93142	0	2.71315	1.88242	0	0.874421	0.95028
ENSMUSG00000000253	Gmpr	1264	1149.11	1087.39	1272.54	1100.98	1098.38	1034.68	1090.79	960.763	1070.25	1021.01	1230.17	1047.79	981.187	997.047	1118.95	1196.19	1155.96	1077.1	961.361	946.858	1111.74	1175.22	1074.77
ENSMUSG00000000263	Glra1	1.14493	1.20705	2.57676	0	0	3.05387	1.25568	0	0	0	0	0.889492	0.935524	0.98414	0.961472	0	0.886725	0	1.78033	0	0.941211	0	0	0
ENSMUSG00000000266	Mid2	563.304	663.876	622.289	599.347	666.047	662.69	640.397	733.353	649.329	615.038	692.09	639.544	683.868	651.501	729.758	643.535	616.274	706.9	632.017	623.121	639.082	590.901	582.365	658.544
ENSMUSG00000000275	Trim25	2011.64	2231.83	1980.24	1909.98	2345.23	1973.82	2397.09	2190.2	2220.75	2381.67	2527.75	2602.65	1967.41	2307.81	1900.83	2090.32	2169.82	2206.65	2128.38	2003.21	1845.72	1972.74	2194.8	2795.72
ENSMUSG00000000276	Dgke	453.391	439.365	499.892	489.739	533.861	579.218	488.46	490.546	505.826	449.506	541.596	515.905	577.218	558.007	549.001	606.175	564.844	536.935	519.856	578.806	473.429	573.386	581.49	560.665
ENSMUSG00000000278	Scpep1	1937.22	1948.17	1872.02	1912.31	1859.98	1768.19	1794.37	1826.6	1755.63	1709.55	1761.76	1690.03	1639.97	1613.01	1699.88	1330.04	1762.81	1839.68	1457.2	1549.21	1575.59	1431.62	1601.94	1714.31
ENSMUSG00000000282	Mnt	1080.81	1536.57	1406.91	1242.23	1239.99	1279.57	1403.85	1291.69	1254.9	1322.83	1192.23	1122.54	1205.89	1241.98	1088.39	1219.82	1170.48	1029.45	1491.92	1163.04	1363.81	1134.79	1146.37	1173.6
ENSMUSG00000000290	Itgb2	52.6666	74.8369	51.5353	46.6418	57.9913	66.1672	81.6192	93.672	758.23	105.598	85.6101	72.9383	38.3565	57.0801	57.6883	42.0306	91.3326	62.7712	43.6181	861.879	48.943	47.014	46.3443	60.8179
ENSMUSG00000000295	Hddc2	322.869	304.176	309.212	310.168	356.476	342.034	361.636	352.503	289.043	363.886	309.998	330.001	308.723	286.385	293.249	300.752	313.014	309.993	314.228	301.16	289.893	284.849	299.927	257.526
ENSMUSG00000000296	Tpd52l1	289.666	263.136	297.616	315.61	284.839	314.549	305.13	297.039	352.144	322.503	270.348	283.748	238.559	265.718	303.825	234.437	338.729	292.61	221.651	241.471	292.717	265.491	235.219	267.029
ENSMUSG00000000301	Pemt	185.478	119.498	115.954	160.914	160.329	154.729	136.869	166.391	126.202	176.948	100.93	140.54	162.781	173.209	167.296	154.112	159.61	119.748	178.033	132.945	148.711	166.853	161.768	153.945
ENSMUSG00000000303	Cdh1	713.289	662.669	753.704	723.725	852.813	767.54	1116.3	764.167	727.697	946.103	901.158	748.062	785.84	529.467	613.419	678.094	746.622	897.146	613.324	605.938	795.323	596.432	638.328	727.915
ENSMUSG00000000305	Cdh4	101.898	111.048	133.992	125.156	97.2206	98.7418	156.96	172.554	165.895	154.116	127.063	145.877	89.8103	99.3981	98.0702	115.818	120.595	64.7026	100.589	82.299	108.239	96.7935	102.307	69.3705
ENSMUSG00000000308	Ckmt1	5.72463	9.65638	1.28838	3.10945	3.41125	5.08979	15.0682	20.953	12.2131	7.13501	7.20927	4.44746	0.935524	3.93656	3.84589	0	2.66017	29.937	1.78033	0.904385	2.82363	0	0.874421	2.85084
ENSMUSG00000000317	Bcl6b	753.362	847.347	824.565	701.182	793.968	896.82	701.925	878.792	834.561	616.465	923.687	966.877	770.872	879.821	863.402	961.1	908.006	1091.25	794.917	934.229	834.854	844.408	822.831	1089.97
ENSMUSG00000000318	Clec10a	87.0144	79.6651	78.5913	81.6232	93.8094	90.5982	62.784	73.9516	81.4206	69.9231	72.9938	92.5071	59.8736	87.5884	80.7637	73.7871	67.3911	39.5942	73.8837	73.2552	80.9442	82.044	76.0747	37.0609
ENSMUSG00000000320	Alox12	73.2753	51.903	68.2843	72.2948	75.9003	60.0595	89.1533	128.183	100.758	146.981	92.8193	119.192	42.0986	42.318	49.0351	73.7871	57.6371	31.8685	55.1902	44.3148	39.5309	47.014	41.0978	52.2654
ENSMUSG00000000325	Arvcf	719.014	723.021	695.726	738.495	741.094	735.983	890.278	972.464	873.236	1367.07	728.136	866.365	695.095	727.279	616.304	658.48	730.661	503.135	789.576	677.384	709.673	664.648	684.672	601.527
ENSMUSG00000000326	Comt	1196.45	1252.92	1173.72	1159.05	1097.57	1124.84	1219.27	1410.01	1359.72	1298.57	1222.87	1132.32	1101.11	1039.25	1150.88	1121.75	1084.46	1311.44	1080.66	1172.08	1130.39	1027.85	1070.29	1225.86
ENSMUSG00000000339	Rtca	909.072	818.378	949.538	814.677	786.293	730.893	809.914	783.887	808.1	789.132	750.665	814.774	897.168	896.551	852.826	835.008	861.01	834.374	755.75	822.99	762.381	836.111	834.198	833.396
ENSMUSG00000000340	Dbt	696.116	637.321	673.824	601.679	750.475	722.75	652.954	649.542	681.898	712.074	763.281	761.405	841.972	732.2	769.178	738.805	764.357	836.306	682.756	746.117	693.673	760.52	778.235	823.893
ENSMUSG00000000346	Dazap2	4638.1	4207.77	4048.1	4328.36	3954.49	3809.2	3709.28	4020.5	4190.11	4102.63	3684.84	3771.44	4205.18	4182.59	3927.61	3833.19	4188.89	4113.93	3938.09	4199.96	3978.5	4262.6	4122.9	3873.34
ENSMUSG00000000355	Mcts1	361.797	335.559	368.477	352.146	430.67	389.878	345.312	421.524	428.476	388.145	425.347	434.072	422.857	404.481	389.396	419.372	449.569	477.061	384.551	450.384	404.721	407.454	423.22	411.471
ENSMUSG00000000359	Rem1	121.362	124.326	136.569	111.94	96.3678	92.6341	84.1306	117.09	105.847	77.0581	85.6101	106.739	93.5524	80.6995	102.878	105.544	86.899	156.445	81.005	93.1516	101.651	85.7314	99.684	131.139
ENSMUSG00000000365	Rnf17	454.536	352.458	403.264	460.199	438.346	389.878	418.142	377.153	356.215	382.437	455.085	422.509	433.148	411.37	435.547	401.626	522.281	360.21	391.673	396.12	400.015	425.891	485.304	403.869
ENSMUSG00000000374	Trappc10	2019.65	2064.05	2043.37	2126.09	1960.62	2113.28	2148.47	2068.18	2000.91	2317.45	1962.72	2143.67	2191	2080.47	1928.71	2085.65	2195.53	1991.3	2358.94	2137.06	2128.08	2111.02	2054.89	2263.57
ENSMUSG00000000378	Ccm2	1044.17	1032.03	1012.67	1021.46	845.137	863.228	964.363	1085.86	1050.33	1027.44	943.513	1019.36	889.684	951.663	842.25	954.562	981.604	1030.41	978.291	1003.87	878.15	940.279	919.891	993.993
ENSMUSG00000000381	Wap	0	0	0	0	0	0	1.25568	0	0	0	0.901158	0.889492	0.935524	0	0.961472	1.86803	0.886725	0	0	0	0.941211	0.921843	0	0.95028
ENSMUSG00000000384	Tbrg4	1126.61	1269.81	1111.87	1149.72	1112.92	1152.33	1043.47	1122.83	1155.16	1067.4	1084.09	1142.11	1217.12	1246.91	1134.54	1327.23	1063.18	1150.16	1270.27	1168.46	1244.28	1192.86	1199.71	1206.86
ENSMUSG00000000385	Tmprss2	5.72463	7.24228	33.4979	5.44154	21.3203	10.1796	77.8522	36.9758	14.2486	35.6751	47.7614	11.5634	27.1302	2.95242	9.61472	22.4163	23.9416	134.234	4.45082	7.23508	3.76484	7.37474	11.3675	16.1548
ENSMUSG00000000386	Mx1	10.3043	9.65638	11.5954	10.8831	101.485	19.3412	106.733	34.5108	15.2664	21.405	35.1452	29.3532	14.9684	12.7938	3.84589	14.9442	64.7309	22.2114	16.9131	21.7052	16.9418	23.9679	20.1117	187.205
ENSMUSG00000000392	Fap	96.1739	88.1145	126.261	115.827	154.359	149.64	123.057	112.16	94.6515	146.981	160.406	136.982	114.134	94.4774	130.76	120.488	147.196	224.045	87.2361	149.223	96.9448	96.7935	138.159	176.752
ENSMUSG00000000394	Gcg	1.14493	0	0	0	0.852813	1.01796	1.25568	0	0	0	3.60463	1.77898	0.935524	0	0	1.86803	0	3.86284	2.67049	2.71315	1.88242	1.84369	1.74884	1.90056
ENSMUSG00000000399	Ndufa9	2175.36	1715.21	1838.52	1970.62	1745.71	1832.32	1745.4	1667.61	1846.21	1912.18	1629.29	1817.23	1806.5	1799.99	1757.57	1748.47	1850.59	1645.57	1783.89	1778.02	1777.95	1782.84	1758.46	1637.33
ENSMUSG00000000402	Egfl6	132.812	141.225	149.452	138.371	220.878	193.412	146.915	123.253	188.285	292.535	235.202	142.319	94.4879	105.303	109.608	80.3252	185.325	278.125	65.8722	123.901	95.0623	63.6071	161.768	244.222
ENSMUSG00000000409	Lck	74.4202	53.1101	63.1307	65.2985	51.1688	63.1133	45.2045	57.9288	38.6748	59.9341	56.773	70.2698	72.0354	80.6995	51.9195	62.5789	57.6371	81.1197	56.0804	61.4982	55.5315	71.9037	52.4653	84.5749
ENSMUSG00000000411	Tssk3	3.43478	0	0	0.777363	0	0	0	0	3.05327	0	0.901158	1.77898	0	0.98414	0.961472	0.934014	2.66017	1.93142	3.56066	3.61754	0	1.84369	0	3.80112
ENSMUSG00000000416	Cttnbp2	316	350.044	359.459	378.576	350.506	361.375	349.079	297.039	313.469	342.481	410.928	321.996	303.11	323.782	315.363	335.311	426.515	568.804	303.546	340.049	361.425	286.693	372.504	519.803
ENSMUSG00000000420	Galnt1	3976.33	3564.41	3758.21	4001.09	4031.24	3864.17	3713.05	3863.97	3982.49	4119.76	4167.86	4021.39	3883.36	3695.45	3744.94	3841.6	4375.99	4731.02	3470.75	3803.84	3799.67	3727.93	3996.98	4362.74
ENSMUSG00000000435	Myf5	2.28985	2.41409	3.86515	3.88682	4.26406	4.07183	1.25568	2.46505	3.05327	1.427	2.70348	4.44746	2.80657	2.95242	4.80736	0.934014	0	0	1.78033	3.61754	2.82363	0.921843	3.49769	0
ENSMUSG00000000439	Mkrn2	1085.39	863.039	974.017	1024.56	920.185	1016.94	875.209	861.536	903.769	988.913	831.769	916.176	945.815	929.028	896.092	851.82	921.307	657.649	890.165	873.636	885.68	925.53	913.77	757.373
ENSMUSG00000000440	Pparg	304.551	286.07	265.407	333.489	260.108	236.166	272.483	285.946	298.203	198.353	295.58	222.373	288.141	288.353	335.554	297.016	185.325	154.514	275.061	258.654	319.071	238.757	242.215	136.84
ENSMUSG00000000441	Raf1	3485.16	3686.32	3680.91	3788.87	3565.61	3611.71	3572.41	3532.42	3631.36	3364.87	3563.18	3554.41	3239.72	3458.27	3543.99	3583.81	3405.91	3402.2	3473.42	3538.86	3537.07	3445.85	3559.77	3476.13
ENSMUSG00000000486	2023-09-01	40.0724	49.4889	52.8237	47.4192	47.7575	61.0774	45.2045	59.1613	145.539	64.2151	45.9591	49.8115	37.421	47.2387	40.3818	37.3605	72.7114	60.8398	43.6181	88.6297	51.7666	35.03	52.4653	45.6135
ENSMUSG00000000489	Pdgfb	852.971	1082.72	870.946	904.851	873.28	922.269	857.63	812.235	919.035	763.446	904.763	979.33	857.876	901.472	807.637	737.871	990.471	823.752	769.993	809.424	829.207	842.564	856.933	760.224
ENSMUSG00000000530	Acvrl1	241.58	331.938	313.077	292.289	280.575	334.908	308.897	394.409	340.949	278.265	319.01	322.885	248.849	299.179	298.056	281.138	264.244	365.039	306.217	293.925	299.305	262.725	236.968	355.405
ENSMUSG00000000531	Grasp	590.782	799.065	729.224	644.434	572.237	599.577	673.045	674.192	567.909	509.44	619.997	549.706	521.087	587.531	576.883	613.647	535.582	459.678	661.392	497.412	652.259	566.933	560.504	435.228
ENSMUSG00000000532	Acvr1b	833.507	955.982	931.5	864.428	966.237	996.58	1077.37	1020.53	1015.72	1081.67	1094.91	1020.25	815.777	894.583	843.211	809.79	793.618	855.62	819.842	773.249	965.683	858.235	829.826	885.661
ENSMUSG00000000538	Tom1l2	3161.14	3737.02	3713.12	3422.73	3328.53	3275.79	3689.19	3448.61	3198.81	3329.2	3290.13	3094.54	2737.34	2838.26	3007.49	3167.24	3114.18	2788.97	3471.64	2925.68	3298.95	2894.59	3161.91	2984.83
ENSMUSG00000000544	Gpa33	9.15941	3.62114	2.57676	3.88682	0.852813	2.03591	8.78976	9.86022	5.08879	1.427	3.60463	6.22644	1.87105	2.95242	2.88442	1.86803	0.886725	3.86284	2.67049	1.80877	8.4709	3.68737	3.49769	0.95028
ENSMUSG00000000552	Zfp385a	528.956	599.903	636.461	538.713	465.636	452.991	784.8	717.331	708.359	830.515	649.735	628.871	400.404	423.18	393.242	415.636	415.874	368.902	488.7	400.642	521.431	472.905	417.099	387.714
ENSMUSG00000000555	Itga5	4415.98	5843.32	3785.27	3575.09	3818.89	3900.81	3405.41	4734.14	4001.82	3060.92	4008.35	3853.28	5139.77	5456.07	4194.9	4874.62	3787.2	6258.77	5465.61	4573.47	4320.16	5926.53	4051.19	6358.33
ENSMUSG00000000560	Gabra2	38.9275	27.7621	21.9025	27.2077	22.1731	12.2155	15.0682	43.1384	43.7636	22.832	17.122	14.2319	22.4526	20.6669	20.1909	31.7565	24.8283	28.0056	17.8033	27.1315	20.7066	22.1242	19.2373	24.7073
ENSMUSG00000000561	Wdr77	2186.81	2392.37	2264.98	2318.88	2239.49	2298.55	2263.99	2474.91	2309.29	2360.26	2303.36	2442.54	2540.88	2390.48	2396.95	2538.65	2413.66	2631.56	2635.78	2480.73	2448.09	2483.44	2650.37	2857.49
ENSMUSG00000000562	Adora3	10.3043	25.348	14.1722	11.6605	7.67531	10.1796	22.6023	17.2554	16.2841	11.416	25.2324	11.5634	11.2263	16.7304	17.3065	9.34014	7.98052	21.2456	8.90165	32.5578	15.0594	13.8276	10.4931	9.5028
ENSMUSG00000000563	Atp5f1	4222.49	3512.51	3512.13	3737.56	3548.55	3616.8	3473.21	3701.28	3751.46	3798.68	3481.17	3672.71	3764.55	3801.73	3696.86	3731.38	3837.74	4091.72	3525.05	3853.58	3582.25	3762.04	3856.2	3950.32
ENSMUSG00000000567	Sox9	356.072	434.537	325.961	214.552	275.458	266.705	264.949	366.06	268.688	236.882	328.022	314.88	418.179	612.135	573.999	677.16	324.541	428.776	634.687	564.336	562.844	516.232	379.499	486.544
ENSMUSG00000000568	Hnrnpd	4270.58	5185.48	4993.77	4652.52	4588.13	4568.59	5158.34	4968.32	4881.17	4931.72	4592.3	4647.59	4756.21	4947.27	4322.78	4642.05	4765.26	4698.18	4436.58	4225.29	4443.46	4690.33	4672.91	4880.64
ENSMUSG00000000579	Dynlt1c	849.536	1006.68	1002.36	995.025	849.401	897.838	1018.36	1052.58	1014.7	889.023	958.833	961.54	1239.57	1152.43	1233.57	1229.16	1007.32	1165.61	1299.64	1214.59	1165.22	1308.09	1081.66	1172.65
ENSMUSG00000000581	C1d	832.362	642.149	708.61	676.306	791.41	731.911	734.573	712.401	678.844	854.774	752.467	750.731	899.039	822.741	798.022	724.794	840.615	867.209	677.415	739.787	678.613	757.755	868.3	791.584
ENSMUSG00000000594	Gm2a	1528.48	1438.8	1368.26	1571.83	1400.32	1330.47	1477.94	1317.57	1660.98	1462.68	1340.92	1196.37	846.649	990.045	1068.2	769.627	1374.42	1581.83	742.397	1007.48	1025.92	707.975	1132.38	1207.81
ENSMUSG00000000600	Krit1	2184.52	2131.65	2219.88	2236.47	2292.36	2159.09	2206.23	2094.06	2192.25	2333.15	2564.7	2332.25	2489.43	2393.43	2266.19	2387.34	2433.17	2549.48	2383.86	2485.25	2333.26	2447.49	2464.12	2590.46
ENSMUSG00000000605	Clcn4-2	1805.55	1816.61	1738.03	1773.17	1707.33	1696.93	1662.52	1771.14	1786.16	1575.41	1887.93	1876.83	1755.98	1637.61	1779.69	1678.42	1909.12	2100.42	1653.04	1775.31	1735.59	1735.83	1863.39	1872.05
ENSMUSG00000000617	Grm6	0	1.20705	1.28838	0.777363	1.70563	6.10774	0	1.23253	15.2664	1.427	3.60463	6.22644	1.87105	4.9207	4.80736	6.53809	4.43362	4.82856	3.56066	1.80877	0.941211	4.60921	5.24653	5.70168
ENSMUSG00000000627	Sema4f	37.7826	33.7973	32.2096	34.9814	38.3766	34.6105	25.1136	25.8831	37.657	48.5181	21.6278	35.5797	40.2275	38.3815	39.4204	33.6245	31.9221	20.2799	32.9361	35.271	39.5309	40.5611	25.3582	22.8067
ENSMUSG00000000628	Hk2	1275.45	1688.66	1275.5	1283.43	1435.28	1501.49	1505.56	1386.59	1505.26	918.99	1622.09	1544.16	1512.74	1628.75	1431.63	1077.85	1054.32	959.917	1111.82	1423.5	1381.7	1384.61	1092.15	1166.94
ENSMUSG00000000631	Myo18a	2374.58	2609.64	2596.09	2416.05	2213.9	2439.03	2866.72	2569.82	2622.76	3230.73	2679.14	2740.52	1911.28	2188.73	2106.59	2230.42	2425.19	2479.95	2191.59	2060.19	2367.15	2177.39	2316.34	2522.04
ENSMUSG00000000632	Sez6	3.43478	4.82819	6.44191	6.21891	5.11688	5.08979	12.5568	6.16263	9.15982	4.28101	4.50579	8.89492	1.87105	4.9207	7.69178	4.67007	0	1.93142	3.56066	3.61754	1.88242	3.68737	2.62326	1.90056
ENSMUSG00000000673	Haao	4.57971	3.62114	5.15353	1.55473	4.26406	0	2.51136	7.39516	13.2309	8.56201	5.40695	11.5634	0.935524	2.95242	1.92294	2.80204	5.32035	120.714	3.56066	5.42631	3.76484	1.84369	2.62326	3.80112
ENSMUSG00000000682	Cd52	16.029	8.44933	9.01868	10.8831	15.3506	18.3232	8.78976	24.6505	155.717	5.70801	13.5174	13.3424	7.48419	6.88898	6.73031	6.53809	12.4141	16.4171	2.67049	206.2	4.70606	8.29658	13.1163	22.8067
ENSMUSG00000000686	Abhd15	58.3913	48.2819	55.4004	56.7475	37.5238	55.9876	89.1533	66.5565	53.9412	112.733	60.3776	88.0597	43.0341	34.4449	42.3048	29.8884	49.6566	24.1428	36.4968	47.9324	50.8254	46.0921	48.0932	27.5581
ENSMUSG00000000690	Hoxb6	53.8116	68.8017	60.554	50.5286	58.8441	54.9697	69.0624	62.8589	44.7813	67.0691	67.5869	64.9329	54.2604	60.0325	56.7269	46.7007	42.5628	123.611	65.8722	45.2192	57.4139	50.7013	40.2234	51.3151
ENSMUSG00000000693	Loxl3	202.652	228.132	217.737	248.756	237.935	233.112	212.21	229.25	225.942	196.926	196.453	160.108	167.459	162.383	194.217	140.102	177.345	176.725	145.987	147.415	173.183	114.308	157.396	142.542
ENSMUSG00000000701	Tcl1b5	21.7536	7.24228	16.749	14.7699	10.2338	4.07183	15.0682	14.7903	9.15982	11.416	12.6162	7.11593	17.775	11.8097	3.84589	20.5483	8.86725	9.65711	9.79181	18.0877	12.2357	9.21843	13.9907	13.3039
ENSMUSG00000000706	Btn1a1	6.86956	6.03524	7.73029	6.21891	4.26406	10.1796	3.76704	0	9.15982	2.854	4.50579	4.44746	3.7421	0.98414	3.84589	2.80204	10.6407	0	4.45082	5.42631	0	4.60921	5.24653	0.95028
ENSMUSG00000000708	Kat2b	1006.39	914.942	970.152	890.858	926.154	926.341	945.528	854.141	942.444	903.293	1028.22	1114.53	1099.24	980.203	1003.78	1039.56	918.647	1165.61	1057.52	1023.76	983.566	1060.12	899.78	1093.77
ENSMUSG00000000711	Rab5b	3150.84	3004.34	3112.73	3061.26	3041.98	2899.14	2963.41	3030.78	3205.94	3005.27	2953.1	3005.59	2760.73	2759.53	2807.5	2639.52	3146.1	3253.48	2787.11	3017.93	2767.16	2767.37	2950.3	3340.24
ENSMUSG00000000724	Cryba1	0	0	0	3.88682	1.70563	2.03591	5.02272	2.46505	1.01776	1.427	1.80232	0.889492	1.87105	0.98414	0	1.86803	2.66017	0.965711	0	1.80877	0.941211	0	0.874421	0
ENSMUSG00000000730	Dnmt3l	107.623	138.81	101.782	118.159	82.7228	98.7418	121.801	94.9046	106.865	98.4632	103.633	99.6231	70.1643	60.0325	118.261	91.5333	54.0902	19.3142	62.3115	64.2113	111.063	94.9498	72.577	21.8564
ENSMUSG00000000731	Aire	37.7826	57.9383	55.4004	51.306	44.3463	60.0595	52.7386	70.254	50.8879	45.6641	48.6626	59.5959	29.9368	49.207	59.6113	34.5585	24.8283	9.65711	32.0459	37.9842	53.649	39.6392	30.6047	5.70168
ENSMUSG00000000732	Icosl	907.927	809.929	917.328	892.413	864.752	879.515	809.914	886.187	747.034	683.534	905.664	825.448	746.548	804.042	1023.97	874.237	631.348	483.821	730.825	780.484	976.977	790.941	676.802	519.803
ENSMUSG00000000738	Spg7	1235.38	1419.49	1392.74	1407.03	1171.76	1188.97	1408.87	1340.99	1483.89	1327.11	1187.73	1230.17	1217.12	1293.16	1293.18	1306.68	1384.18	1384.83	1350.38	1325.83	1373.23	1251.86	1392.08	1370.3
ENSMUSG00000000739	Sult5a1	163.725	164.158	179.085	186.567	152.653	143.532	208.443	181.181	186.25	186.937	156.802	185.014	164.652	162.383	197.102	141.97	135.669	95.6054	143.317	142.893	171.3	105.09	146.903	94.0778
ENSMUSG00000000740	Rpl13	25559.3	21338.2	22846.9	22208.5	20421.4	21901.3	23156	23271.3	23620.1	21362.2	19855.2	21752.5	21445	21044.8	22781.1	20920	19863.5	17159.7	20176.5	20994.4	22222.9	20545.1	19514.5	16953
ENSMUSG00000000743	Chmp1a	2245.2	2113.54	2102.64	2185.95	2068.92	2002.32	2021.65	2208.69	2132.2	2169.04	1932.98	2191.71	2112.41	2043.07	2102.74	2071.64	2256.71	2202.79	2154.2	2146.1	1986.9	2091.66	2101.23	2278.77
ENSMUSG00000000751	Rpa1	4382.78	4049.64	3991.41	4310.48	4248.71	4058.6	3777.09	3691.42	3664.95	4022.72	3516.32	3745.65	4140.63	4070.4	3885.31	3981.7	4249.18	3189.74	3921.18	3973.87	3851.44	4079.15	4129.02	3296.52
ENSMUSG00000000753	Serpinf1	2683.71	2980.2	2943.95	3369.87	2954.14	2942.91	3237.14	3024.62	2755.07	2541.49	2908.94	2736.97	1850.47	2156.25	2161.39	2250.04	2479.28	2080.14	2143.52	2216.65	2063.13	1863.97	2578.67	2143.83
ENSMUSG00000000759	Tubgcp3	1278.88	1420.69	1399.18	1340.17	1322.71	1423.1	1298.37	1387.83	1421.81	1312.84	1438.25	1512.14	1491.23	1523.45	1643.16	1477.61	1423.19	1467.88	1473.22	1493.14	1499.35	1496.15	1492.64	1457.73
ENSMUSG00000000776	Polr3d	856.405	965.638	937.942	958.489	857.929	905.982	939.249	913.302	942.444	928.979	830.868	968.656	964.526	934.933	855.71	939.618	931.948	913.563	965.829	916.142	890.386	931.061	952.245	979.739
ENSMUSG00000000782	Tcf7	1182.71	1307.23	1164.7	1117.07	1044.7	1059.69	1230.57	1212.81	1122.59	1294.29	1044.44	1286.2	1241.44	1224.27	1089.35	1235.7	1166.04	1056.49	1321	1043.66	1248.05	1438.07	1050.18	1039.61
ENSMUSG00000000787	Ddx3x	16438.9	14304.7	14655.3	14680.5	16397	16353.5	15304.2	16209	15544.2	14596.8	18152	19105.4	20436.5	19886.5	18027.6	19441.5	17953.5	17823.2	16391.5	17618.3	16234	20131.2	18398.7	16998.6
ENSMUSG00000000791	Il12rb1	22.8985	37.4185	38.6515	33.4266	22.1731	22.3951	28.8807	38.2083	16.2841	24.259	37.8487	28.4637	36.4854	29.5242	26.9212	41.0966	25.715	24.1428	46.2886	32.5578	25.4127	29.499	30.6047	18.0553
ENSMUSG00000000792	Slc5a5	12.5942	25.348	7.73029	19.4341	5.11688	31.5567	10.0454	6.16263	18.3196	15.697	18.0232	11.5634	18.7105	31.4925	21.1524	37.3605	19.5079	12.5542	40.0574	17.1833	19.7654	25.8116	14.8652	13.3039
ENSMUSG00000000794	Kcnn3	96.1739	71.2158	137.857	117.382	179.943	156.765	109.244	130.648	136.38	104.171	183.836	128.976	65.4867	86.6043	112.492	47.6347	109.954	275.228	79.2247	95.8648	103.533	72.8256	94.4375	246.123
ENSMUSG00000000804	Usp32	2392.9	2299.43	2335.84	2389.62	2488.51	2459.38	2088.2	2042.3	2159.68	2381.67	2194.32	2257.53	2763.54	2812.67	2558.48	2719.85	2648.65	2309.98	2706.1	2842.48	2612.8	2828.21	2702.84	2535.35
ENSMUSG00000000805	Car4	1.14493	2.41409	1.28838	3.88682	2.55844	1.01796	1.25568	2.46505	0	1.427	6.30811	4.44746	1.87105	11.8097	0.961472	0	2.66017	36.697	0	1.80877	2.82363	0	1.74884	1.90056
ENSMUSG00000000811	Txnrd3	929.681	850.968	899.291	949.938	904.834	879.515	871.442	790.05	868.147	886.169	771.392	839.68	910.265	897.536	838.404	884.511	879.631	721.386	852.778	802.189	875.326	834.267	866.552	802.037
ENSMUSG00000000817	Fasl	0	2.41409	0	0	1.70563	0	0	4.93011	0	4.28101	0.901158	0	0.935524	0	0	0	0.886725	1.93142	0	0	0	1.84369	1.74884	0
ENSMUSG00000000823	Znf512b	3165.72	4006.19	4131.84	3751.56	3308.06	3398.96	3716.81	3639.65	3548.92	3717.34	3081.96	3175.49	3023.61	3004.58	2999.79	3283.06	3325.22	3294.04	3647.9	3099.33	3481.54	3111.22	3249.35	3612.02
ENSMUSG00000000826	Dnajc5	4809.84	5296.52	4901.01	4933.93	4771.49	4868.89	4870.79	4946.13	4970.73	4654.88	4881.58	5270.24	4942.37	4988.6	4917.93	5006.31	4562.2	4953.13	5177.2	4909	4491.46	5104.24	4728.87	4923.4
ENSMUSG00000000827	Tpd52l2	3124.51	2799.14	2639.9	2753.42	2455.25	2563.22	2571.63	2668.42	2593.25	2707.02	2525.05	2660.47	2552.11	2493.81	2397.91	2371.46	2624.7	2450.01	2322.44	2390.29	2305.03	2468.69	2530.58	2413.71
ENSMUSG00000000838	Fmr1	1699.07	1892.65	1933.86	1824.47	2601.93	2480.76	1999.04	2091.6	1917.46	2073.43	2607.05	2373.16	2868.32	2687.69	2606.55	2546.12	2656.63	2460.63	2365.17	2524.14	2373.73	2715.75	2614.52	2388.05
ENSMUSG00000000861	Bcl11a	638.869	755.612	823.276	712.842	675.428	681.013	735.829	755.539	674.773	635.016	723.63	583.507	693.223	715.47	810.521	689.302	569.277	285.85	746.848	637.591	844.266	707.975	562.253	311.692
ENSMUSG00000000869	Il4	32.058	47.0749	28.3444	38.8682	36.6709	38.6824	27.625	35.7433	38.6748	39.9561	45.0579	31.1322	41.1631	21.6511	43.2663	36.4265	42.5628	23.1771	27.5951	43.4105	30.1188	27.6553	33.228	38.9615
ENSMUSG00000000876	Pxmp4	405.304	411.603	426.455	409.671	413.614	384.788	398.051	449.872	468.169	416.685	414.533	346.902	337.724	339.528	394.204	312.895	367.991	398.839	345.384	370.798	368.014	296.833	336.652	338.3
ENSMUSG00000000881	Dlg3	973.188	1019.96	983.036	1021.46	966.237	846.94	1069.84	962.603	941.426	951.811	894.85	872.591	841.972	851.281	854.749	831.272	846.822	809.266	858.119	879.966	917.681	818.596	842.942	759.274
ENSMUSG00000000884	Gnb1l	273.638	267.965	246.081	276.741	243.052	239.22	215.977	237.878	248.333	224.039	210.871	228.599	202.073	205.685	213.447	237.239	235.869	214.388	227.882	227.001	192.007	208.336	230.847	211.913
ENSMUSG00000000889	Dbh	19.4638	19.3128	21.9025	17.8794	23.0259	17.3053	17.5795	28.3481	26.4617	5.70801	15.3197	10.6739	27.1302	24.6035	15.3836	17.7463	20.3947	12.5542	18.6935	8.13946	22.5891	19.3587	28.8559	22.8067
ENSMUSG00000000901	Mmp11	1931.49	2402.02	2067.85	1966.73	1615.23	1709.15	1911.15	1932.6	1794.31	1836.55	1652.72	1634	1651.2	1406.34	1483.55	1639.19	1809.8	1866.72	1902.28	1759.03	1683.83	1694.35	1689.38	1753.27
ENSMUSG00000000902	Smarcb1	3085.58	3699.6	3709.25	3259.48	2769.94	2804.47	3475.72	3220.59	3044.11	3528.98	2801.7	2768.1	2829.03	2862.86	2647.9	2820.72	2857.91	2603.56	3209.04	2827.11	2998.7	2786.73	2875.1	2861.29
ENSMUSG00000000903	Vpreb3	27.4782	19.3128	38.6515	31.0945	27.29	13.2334	22.6023	23.418	28.4972	37.1021	23.4301	21.3478	18.7105	29.5242	21.1524	29.8884	30.1486	21.2456	17.8033	65.1157	16.0006	16.5932	25.3582	18.0553
ENSMUSG00000000915	Hip1r	2589.82	2585.5	2659.22	2760.42	2678.68	2803.45	2503.83	2564.89	2635.99	3323.49	2280.83	2511.92	2672.79	2536.13	2414.26	2460.19	2651.31	1937.22	2751.5	2672.46	2586.45	2571.02	2606.65	2251.21
ENSMUSG00000000916	Nsun5	547.275	697.673	564.311	641.325	567.12	554.787	562.545	608.868	569.944	606.476	545.201	570.164	609.026	617.056	568.23	592.165	648.196	527.278	637.358	611.364	608.022	558.637	626.086	602.478
ENSMUSG00000000934	Top1mt	270.203	354.872	306.635	307.836	336.008	336.944	379.216	400.571	429.494	439.517	364.068	372.697	290.948	323.782	334.592	292.346	294.393	277.159	295.535	290.307	311.541	282.084	274.568	255.625
ENSMUSG00000000938	Hoxa10	10.3043	21.7269	6.44191	10.8831	13.645	13.2334	18.8352	6.16263	28.4972	5.70801	9.91274	12.4529	7.48419	20.6669	4.80736	2.80204	20.3947	49.2513	16.9131	9.94823	10.3533	12.9058	9.61864	14.2542
ENSMUSG00000000942	Hoxa4	16.029	9.65638	32.2096	21.7662	34.1125	22.3951	11.3011	22.1855	14.2486	11.416	9.01158	15.1214	30.8723	19.6828	19.2294	23.3503	9.75397	19.3142	33.8263	22.6096	28.2363	23.9679	16.614	6.65196
ENSMUSG00000000948	Gm38393	210.667	202.784	237.062	160.914	207.233	234.13	224.767	213.227	186.25	195.499	246.016	203.694	279.722	286.385	255.752	234.437	242.076	260.742	219.871	257.75	237.185	275.631	261.452	272.73
ENSMUSG00000000957	Mmp14	6800.87	8829.55	7698.08	6775.5	6211.89	6457.92	7472.56	6788.76	6801.68	7005.15	6632.53	6072.56	5475.62	5989.48	5190.99	5442.5	6545.8	8037.61	6777.71	5916.48	6546.12	5909.93	6218.89	7476.81
ENSMUSG00000000958	Slc7a7	247.304	333.145	282.156	236.318	269.489	252.453	281.272	258.831	260.546	236.882	302.789	283.748	228.268	258.829	270.174	231.635	258.037	325.445	254.587	254.132	203.302	215.711	234.345	321.195
ENSMUSG00000000959	Oxa1l	2674.55	2453.93	2467.25	2656.25	2201.96	2218.13	2511.36	2499.56	2409.03	2334.58	2178.1	2168.58	2073.12	2192.66	2291.19	2196.8	2133.46	2082.07	2126.6	2119.88	2152.55	2182	2228.9	2126.73
ENSMUSG00000000976	Heatr6	1130.04	1260.16	1296.11	1252.33	1135.95	1193.05	1324.74	1255.94	1247.77	1182.99	1230.98	1185.69	1096.43	1154.4	1236.45	1213.28	1074.71	993.717	1223.09	1139.52	1286.64	1212.22	1137.62	1069.07
ENSMUSG00000000982	Ccl3	17.1739	26.555	27.056	20.9888	36.6709	40.7183	18.8352	24.6505	46.8169	34.2481	36.0463	34.6902	12.1618	93.4933	25.9598	9.34014	30.1486	30.9028	10.682	28.9403	16.0006	23.9679	41.0978	108.332
ENSMUSG00000000983	Wfdc18	0	1.20705	0	0	4.26406	4.07183	0	2.46505	0	0	3.60463	2.66847	0	0	0.961472	0	0	0.965711	0	0	0	0	0	0
ENSMUSG00000001014	Icam4	9.15941	9.65638	5.15353	5.44154	3.41125	4.07183	7.53408	6.16263	14.2486	2.854	3.60463	2.66847	3.7421	4.9207	2.88442	2.80204	6.20707	0.965711	5.34099	4.52192	8.4709	1.84369	2.62326	8.55252
ENSMUSG00000001016	Ilf2	3739.33	3290.41	3330.47	3376.87	3080.36	3113.93	3493.3	3527.49	3566.22	3099.45	3273.01	3301.79	3150.85	3278.17	3206.51	3242.89	3299.5	3288.25	3152.96	3164.44	3177.53	3141.64	3199.51	3275.62
ENSMUSG00000001017	Chtop	3639.72	3790.13	3633.24	3576.65	3661.98	3688.06	3617.62	3812.21	3691.41	3657.41	3854.25	3806.13	3729	3777.13	3569.95	4018.13	4032.82	4083.99	3644.33	3648.29	3614.25	3791.54	3948.89	3989.28
ENSMUSG00000001018	Snapin	1093.41	902.872	1042.3	1100.75	1210.14	1110.59	1068.58	1014.37	1016.74	1100.22	1061.56	1095.85	1030.01	1038.27	1084.54	1111.48	1119.93	947.363	1057.52	1153.99	1000.51	1068.42	1136.75	901.816
ENSMUSG00000001020	S100a4	45.7971	36.2114	56.6888	41.2003	14.4978	18.3232	36.4147	25.8831	119.078	37.1021	33.3429	30.2427	27.1302	25.5876	36.536	32.6905	31.9221	49.2513	35.6066	63.3069	30.1188	23.9679	26.2326	39.9118
ENSMUSG00000001021	S100a3	34.3478	45.8678	30.9212	34.9814	20.4675	21.3771	32.6477	46.836	43.7636	32.8211	32.4417	24.0163	24.3236	40.3497	25.9598	26.1524	17.7345	31.8685	33.8263	28.9403	22.5891	26.7334	36.7257	36.1107
ENSMUSG00000001025	S100a6	1299.49	1336.2	966.287	892.413	790.557	795.025	1007.06	997.114	1128.69	1115.92	837.176	957.093	1108.6	925.091	1049.93	880.775	924.854	1483.33	940.014	1144.05	998.625	1018.64	845.566	1168.84
ENSMUSG00000001027	Scn4a	9.15941	9.65638	7.73029	1.55473	18.7619	18.3232	6.2784	24.6505	1.01776	15.697	9.91274	8.00542	44.9052	57.0801	51.9195	96.2034	17.7345	30.9028	107.71	43.4105	33.8836	58.0761	14.8652	20.9062
ENSMUSG00000001029	Icam2	262.188	228.132	219.025	223.881	186.766	197.484	213.466	246.505	272.759	215.477	221.685	235.715	208.622	219.463	239.407	227.899	210.154	264.605	221.651	199.869	200.478	220.32	222.977	250.874
ENSMUSG00000001034	Mapk7	1052.19	1502.77	1325.75	1259.33	1045.55	1086.16	1233.08	1275.67	1216.22	1231.5	1071.48	1092.3	1000.08	1076.65	1037.43	1155.37	1208.61	1284.4	1267.59	1116.01	1190.63	1073.02	1149.86	1290.48
ENSMUSG00000001036	Epn2	4256.84	4513.15	4877.82	5017.88	4481.53	4480.03	4504.13	4474.07	4330.56	3878.59	4736.49	4287.35	4063.92	4019.23	4625.64	4461.78	4078.93	3237.06	4384.95	4029.03	4332.4	4150.14	4258.43	3242.36
ENSMUSG00000001039	B9d1	305.695	258.308	270.56	275.964	224.29	232.094	252.392	306.899	232.049	303.952	260.435	296.201	253.527	236.194	263.443	240.975	242.963	243.359	257.258	243.279	273.892	258.116	238.717	210.962
ENSMUSG00000001052	Sec24b	2803.93	3163.67	3001.93	2856.81	2766.52	2885.91	2973.45	2694.3	2739.8	2898.24	2740.42	2682.71	2816.86	2715.24	2654.63	2889.84	2724.02	2713.65	3140.5	2815.35	3052.35	2981.24	2781.53	3110.27
ENSMUSG00000001053	N4bp3	1017.84	1226.36	1088.68	1084.42	831.492	985.383	1081.14	1142.55	1115.46	1117.34	903.862	949.977	860.682	1026.46	937.436	1141.36	1007.32	1146.3	1060.19	945.986	1114.39	905.249	953.994	1071.92
ENSMUSG00000001054	Rmnd5b	1523.9	1501.57	1604.04	1613.03	1289.45	1499.45	1644.94	1689.79	1542.92	1549.72	1290.46	1376.04	1294.77	1333.51	1636.43	1511.23	1444.47	1238.04	1442.96	1420.79	1611.35	1280.44	1374.59	1195.45
ENSMUSG00000001056	Nhp2	1589.16	1238.43	1342.49	1341.73	1239.99	1402.75	1312.19	1389.06	1379.06	1347.09	1300.37	1441.87	1382.7	1324.65	1360.48	1453.33	1382.4	1281.5	1323.68	1337.58	1270.64	1361.56	1366.72	1310.44
ENSMUSG00000001062	Vps9d1	1059.06	1298.78	1239.42	1264.77	1048.96	1113.65	1125.09	1198.02	1140.91	1254.34	1098.51	1135.88	927.105	970.362	1026.85	1058.24	995.792	992.751	1173.24	970.405	1136.98	1012.18	1010.83	1025.35
ENSMUSG00000001065	Zfp276	1044.17	1131	1073.22	1102.3	910.804	1019.99	1078.63	1043.95	1110.37	1044.57	911.071	1012.24	999.14	914.266	1002.82	1066.64	910.666	865.277	1081.55	993.014	1022.16	981.762	971.482	860.004
ENSMUSG00000001076	C1ql4	0	0	0	0	0	0	0	0	1.01776	2.854	0.901158	0	0	0	0	0	2.66017	0	0.890165	0.904385	0	0.921843	0.874421	0
ENSMUSG00000001082	Mfsd10	1149.51	1301.2	1323.17	1295.86	1054.93	1116.7	1166.53	1125.3	1322.07	1138.75	1083.19	1081.62	1060.88	1007.76	1091.27	995.658	1028.6	1134.71	1065.53	1062.65	1068.27	1008.5	1015.2	1202.1
ENSMUSG00000001089	Luzp1	2651.65	2529.97	2534.25	2527.21	2329.03	2382.02	2969.68	2943.27	2812.06	3026.67	2986.44	2977.13	2603.56	2651.27	2557.52	2702.1	2358.69	2145.81	2612.63	2497.91	2497.97	2542.44	2414.28	2202.75
ENSMUSG00000001095	Slc13a2	4.57971	1.20705	3.86515	3.10945	2.55844	2.03591	5.02272	0	1.01776	0	1.80232	2.66847	1.87105	0.98414	0.961472	0.934014	1.77345	43.457	0.890165	5.42631	0.941211	0.921843	0	3.80112
ENSMUSG00000001098	Kctd10	3002	2904.16	2740.39	2908.89	2652.25	2570.34	2807.7	2800.3	2779.5	2822.61	2621.47	2833.92	2734.54	2823.5	2770.96	2814.18	2616.72	2942.52	2914.4	2695.07	2625.98	2826.37	2587.41	2987.68
ENSMUSG00000001100	Poldip2	2358.55	2474.45	2303.63	2357.74	2218.17	2289.39	2255.2	2191.43	2367.3	2364.54	2072.66	2257.53	2162	2253.68	2195.04	2151.03	2342.73	2240.45	2216.51	2151.53	2144.08	2126.69	2354.82	2275.92
ENSMUSG00000001103	Sebox	172.884	95.3568	110.801	103.389	100.632	85.5084	148.17	115.858	80.4029	108.452	103.633	105.85	72.9709	64.9532	85.571	74.7211	36.3557	13.52	47.1787	60.5938	82.8266	69.1382	48.0932	12.3536
ENSMUSG00000001105	Ift20	1067.07	960.81	986.901	965.485	939.799	992.508	892.789	1040.25	962.799	909.001	936.304	1103.86	1008.5	992.997	998.97	989.12	1043.67	1147.26	958.707	988.492	931.799	991.903	1032.69	1117.53
ENSMUSG00000001119	Col6a1	16055.3	23590.5	20353.9	19476.1	18867.6	19907.2	21959.3	17358.9	19384.2	21465	20456.3	16784.7	11059.8	14088	14088.5	11853.6	18280.7	20792.7	14123.4	14119.3	15904.6	10591	17838.2	21537.2
ENSMUSG00000001120	Pcbp3	674.362	701.295	658.363	694.186	643.873	603.649	600.215	613.798	545.518	722.063	518.166	505.231	682.933	661.342	542.27	625.789	641.102	506.998	712.132	641.209	674.848	701.522	662.811	573.019
ENSMUSG00000001123	Lgals9	566.739	407.982	405.84	394.123	627.67	469.278	606.494	476.988	673.756	889.023	674.067	847.686	429.406	431.053	365.36	382.946	664.157	694.346	391.673	486.559	366.131	361.362	445.08	1197.35
ENSMUSG00000001127	Araf	1758.61	2044.74	2147.73	2143.97	2059.54	1973.82	2021.65	1958.49	2013.12	2084.85	1869	1888.39	1997.34	1913.17	2001.79	1810.12	2060.75	1943.01	1958.36	1843.14	2025.49	1872.26	2052.27	1955.68
ENSMUSG00000001128	Cfp	137.391	159.33	170.066	141.48	141.567	131.316	161.983	155.298	300.239	148.408	127.063	113.855	140.329	135.811	134.606	115.818	146.31	139.062	136.195	178.164	133.652	118.918	134.661	149.194
ENSMUSG00000001131	Timp1	1467.8	1502.77	860.639	1021.46	1086.48	1007.78	1087.42	1117.9	1051.34	1041.71	1531.07	1650.01	1189.99	1313.83	1016.28	928.409	1294.62	2024.13	887.494	977.64	983.566	1098.84	1254.79	2487.83
ENSMUSG00000001134	Uxt	332.029	275.207	305.347	291.511	278.87	326.764	274.994	266.226	306.345	291.108	222.586	305.985	287.206	286.385	294.211	295.148	331.635	243.359	314.228	285.786	307.776	259.038	300.801	260.377
ENSMUSG00000001138	Cnnm3	1039.59	1312.06	1265.19	1201.03	1231.46	1191.01	1202.94	1005.74	1109.36	1200.11	1077.79	1069.17	1112.34	1063.86	1049.93	1196.47	1316.79	1089.32	1337.03	1186.55	1223.57	1094.23	1238.18	1215.41
ENSMUSG00000001143	Lman2l	938.84	1156.35	1122.18	1057.99	1110.36	1110.59	1045.98	925.628	1092.05	1150.16	975.955	1011.35	1005.69	969.378	1012.43	1040.49	1080.92	1074.84	1045.94	1061.75	1091.8	994.668	1066.79	1143.19
ENSMUSG00000001150	Mcm3ap	3055.81	3126.25	3110.15	3111.01	2868.01	2962.26	3819.78	3990.92	4105.63	4623.49	3919.14	4274.9	2969.35	2834.32	2925.76	2950.55	2896.93	2502.16	3051.48	2829.82	3212.35	2846.65	2976.53	2767.22
ENSMUSG00000001151	Pcnt	4448.04	4619.37	4473.26	4557.68	4345.93	4590.99	4635.97	4448.19	4363.13	3981.34	4557.16	4461.69	3744.9	3838.15	4063.18	4210.53	3574.39	2337.02	4091.2	3623.87	4684.41	4021.08	3807.23	2707.35
ENSMUSG00000001155	Ftcd	6.86956	2.41409	2.57676	0.777363	2.55844	6.10774	3.76704	8.62769	2.03552	0	7.20927	2.66847	2.80657	2.95242	4.80736	4.67007	4.43362	24.1428	7.12132	6.33069	5.64727	1.84369	2.62326	8.55252
ENSMUSG00000001156	Mxd1	444.232	601.11	493.45	502.954	504.012	526.284	561.289	538.614	677.827	587.925	581.247	536.363	462.149	505.848	547.078	443.656	546.222	488.65	497.602	1207.35	576.021	437.875	462.569	493.195
ENSMUSG00000001157	Gmcl1	682.376	751.991	695.726	705.846	842.579	809.276	639.141	696.378	671.72	674.972	837.176	802.321	794.26	762.708	807.637	828.47	892.045	854.654	871.471	767.823	755.793	775.27	915.519	882.81
ENSMUSG00000001158	Snrnp27	1191.87	960.81	1003.65	1057.99	886.925	884.605	995.755	965.069	949.568	1024.59	933.6	964.209	889.684	917.218	917.245	845.282	917.76	824.717	918.65	879.062	895.092	893.265	943.501	807.738
ENSMUSG00000001166	Oas1c	5791.04	4800.43	4415.29	5202.89	4756.99	4551.29	4239.18	4181.96	4023.2	4677.71	3953.38	4353.17	4624.3	4665.81	4406.43	4675.67	4307.71	2796.7	4661.79	4623.21	4554.52	4872.86	4448.18	3376.35
ENSMUSG00000001168	Oas1h	1910.88	1468.98	1509.98	1810.48	1709.04	1598.19	1302.14	1321.27	1143.96	1556.86	1290.46	1498.79	1691.43	1806.88	1638.35	1708.31	1549.11	1106.7	1761.64	1691.2	1697.94	1639.96	1605.44	1313.29
ENSMUSG00000001173	Ocrl	1484.97	1554.68	1678.76	1661.23	1547	1521.85	1693.91	1711.98	1815.68	1456.97	1549.09	1350.25	1418.25	1474.24	1715.27	1393.55	1450.68	1352.96	1464.32	1351.15	1633.94	1370.78	1336.12	1276.23
ENSMUSG00000001175	Calm1	9141.1	7878.4	7494.52	7857.59	7511.57	7490.13	7638.31	7912.82	7990.42	7936.99	7840.08	8582.7	8411.3	8047.31	8291.74	7910.16	8407.92	9568.26	7750.66	8346.57	7893.94	8788.85	8287.77	8779.64
ENSMUSG00000001211	Agpat3	2608.14	2761.72	2634.74	2611.94	2623.25	2411.54	2554.05	2587.07	2460.94	2671.35	2352.02	2610.66	2467.91	2421.97	2496.94	2380.8	2591.01	2669.23	2653.58	2558.5	2528.09	2424.45	2516.58	2625.62
ENSMUSG00000001225	Slc26a3	4.57971	2.41409	1.28838	2.33209	0	3.05387	5.02272	8.62769	8.14206	0	5.40695	3.55797	1.87105	0	2.88442	0.934014	0.886725	0	1.78033	1.80877	1.88242	0.921843	2.62326	0
ENSMUSG00000001227	Sema6b	240.435	259.515	274.425	241.76	229.407	231.076	213.466	255.133	339.931	222.612	260.435	265.958	251.656	324.766	240.368	237.239	233.209	273.296	258.148	300.256	246.597	250.741	260.578	209.062
ENSMUSG00000001228	Uhrf1	11542	10904.5	10352.2	11611.5	10285.8	10783.2	11212	9923.07	10282.4	10248.7	10301.1	11494.9	9267.3	9290.28	9912.78	10171.4	9456.03	6793.78	10195.9	9429.11	9825.3	9739.27	10401.2	8111.59
ENSMUSG00000001229	Dpp9	1334.98	1641.58	1450.72	1379.04	1225.49	1318.25	1449.06	1406.31	1391.27	1418.44	1121.04	1275.53	1312.54	1345.32	1157.61	1265.59	1268.02	1394.49	1499.04	1265.23	1402.4	1342.2	1332.62	1445.38
ENSMUSG00000001240	Ramp2	1087.68	1140.66	1051.32	1028.45	1004.61	1001.67	1007.06	1136.39	1018.78	1050.27	914.676	989.115	858.811	945.758	859.556	823.8	1171.36	1553.83	945.355	939.656	948.741	810.3	1005.58	1255.32
[truncated: 26,575 more rows]

## Sheet: DEGs WT_IR vs nonIR
ID	baseMean	log2FoldChange	lfcSE	pvalue	padj	gene
[truncated: 26,790 more rows]

## Sheet: DEGs Chek2KO_IR vs nonIR
	baseMean	log2FoldChange	lfcSE	stat	pvalue	padj	gene
[truncated: 26,790 more rows]
