# Supplementary material for: Single-cell and bulk transcriptional profiling of mouse ovaries reveals novel genes and pathways associated with DNA damage response in oocytes
Source: Dev Biol. Author manuscript; Available in PMC 2025 Sep 2. (PMC12403231; doi:10.1016/j.ydbio.2024.09.007)
Supplement: Supp 3 [file NIHMS2102123-supplement-Supp_3.xlsx]

## Sheet: Marker_Genes_All_Cell
Gene ID	p_val	avg_log2FC	pct.1	pct.2	p_val_adj	cluster	gene
Dcn	0	2.27237	0.998	0.594	0	C01	Dcn
Col1a2	0	2.07992	1	0.713	0	C01	Col1a2
Mfap4	0	2.07546	0.993	0.562	0	C01	Mfap4
Col1a1	0	2.0593	0.999	0.581	0	C01	Col1a1
Igfbp4	0	2.00772	0.997	0.633	0	C01	Igfbp4
Col3a1	0	1.97338	1	0.803	0	C01	Col3a1
Cfh	0	1.9235	0.989	0.747	0	C01	Cfh
Itih5	0	1.80194	0.99	0.612	0	C01	Itih5
Meg3	0	1.77757	0.91	0.556	0	C01	Meg3
Rbp1	0	1.76745	0.995	0.525	0	C01	Rbp1
Tcf21	0	1.69577	0.892	0.335	0	C01	Tcf21
Lum	0	1.65829	0.81	0.331	0	C01	Lum
Lsp1	0	1.59603	0.908	0.429	0	C01	Lsp1
Mgp	0	1.56107	0.984	0.755	0	C01	Mgp
Bgn	0	1.55269	0.993	0.552	0	C01	Bgn
Mmp2	0	1.55018	0.98	0.519	0	C01	Mmp2
Islr	0	1.5419	0.956	0.39	0	C01	Islr
Ogn	0	1.49981	0.8	0.203	0	C01	Ogn
Sfrp1	0	1.49328	0.862	0.375	0	C01	Sfrp1
Cygb	0	1.46261	0.949	0.511	0	C01	Cygb
Col6a1	0	1.44973	0.993	0.613	0	C01	Col6a1
Kcnk2	0	1.42743	0.837	0.341	0	C01	Kcnk2
Col6a2	0	1.41789	0.981	0.548	0	C01	Col6a2
Cdh11	0	1.41424	0.947	0.354	0	C01	Cdh11
Dlk1	0	1.38622	0.64	0.301	0	C01	Dlk1
Mdk	0	1.36194	0.998	0.753	0	C01	Mdk
Pdgfra	0	1.35279	0.891	0.307	0	C01	Pdgfra
Gpc3	0	1.34524	0.903	0.409	0	C01	Gpc3
Itm2a	0	1.31372	0.956	0.75	0	C01	Itm2a
Ptn	0	1.27052	0.882	0.402	0	C01	Ptn
Mfap2	0	1.24671	0.995	0.911	0	C01	Mfap2
Igfbp6	0	1.2428	0.87	0.434	0	C01	Igfbp6
Col6a3	0	1.24162	0.911	0.376	0	C01	Col6a3
Ltbp4	0	1.21636	0.961	0.516	0	C01	Ltbp4
Col4a4	0	1.20642	0.685	0.271	0	C01	Col4a4
Nfix	0	1.20497	0.981	0.599	0	C01	Nfix
Tgfbi	0	1.20203	0.676	0.542	0	C01	Tgfbi
Emilin1	0	1.20142	0.917	0.364	0	C01	Emilin1
Rcn3	0	1.20022	0.968	0.693	0	C01	Rcn3
Lrrc17	0	1.18417	0.871	0.301	0	C01	Lrrc17
Cxcl12	0	1.15303	0.664	0.245	0	C01	Cxcl12
Bicc1	0	1.152	0.863	0.324	0	C01	Bicc1
Fhl2	0	1.14458	0.837	0.383	0	C01	Fhl2
Id2	0	1.13289	0.82	0.423	0	C01	Id2
Wnt4	0	1.12318	0.82	0.636	0	C01	Wnt4
Lama2	0	1.11862	0.835	0.293	0	C01	Lama2
Eva1b	0	1.10378	0.968	0.759	0	C01	Eva1b
Csrp1	0	1.09693	0.911	0.491	0	C01	Csrp1
Nr2f2	0	1.09223	0.935	0.578	0	C01	Nr2f2
Actr3b	0	1.08625	0.674	0.338	0	C01	Actr3b
Srpx2	0	1.08108	0.769	0.256	0	C01	Srpx2
Loxl1	0	1.07728	0.828	0.488	0	C01	Loxl1
Serping1	0	1.07304	0.771	0.282	0	C01	Serping1
Col5a2	0	1.06972	0.895	0.517	0	C01	Col5a2
Col5a1	0	1.06916	0.867	0.384	0	C01	Col5a1
Selenom	0	1.06702	0.921	0.469	0	C01	Selenom
Olfml3	0	1.05765	0.793	0.336	0	C01	Olfml3
Creb3l1	0	1.05261	0.825	0.323	0	C01	Creb3l1
Clmp	0	1.03668	0.794	0.245	0	C01	Clmp
Pbx1	0	1.03601	0.975	0.847	0	C01	Pbx1
Mxra8	0	1.01514	0.777	0.297	0	C01	Mxra8
Sparcl1	0	1.01185	0.966	0.512	0	C01	Sparcl1
Pmp22	0	1.00643	0.938	0.625	0	C01	Pmp22
Rarres2	0	0.993663	0.907	0.629	0	C01	Rarres2
Igfbp5	0	0.983839	0.88	0.618	0	C01	Igfbp5
Tpm1	0	0.975616	0.987	0.859	0	C01	Tpm1
Fosb	0	0.96164	0.803	0.679	0	C01	Fosb
2023-09-11	0	0.953	0.89	0.573	0	C01	2023-09-11
Fstl1	0	0.947779	0.969	0.697	0	C01	Fstl1
Nid1	0	0.939132	0.951	0.75	0	C01	Nid1
Arx	0	0.938484	0.682	0.269	0	C01	Arx
Col12a1	0	0.929046	0.716	0.362	0	C01	Col12a1
Htra3	0	0.919532	0.734	0.345	0	C01	Htra3
Ssbp2	0	0.914913	0.854	0.481	0	C01	Ssbp2
Pmepa1	0	0.910986	0.826	0.534	0	C01	Pmepa1
Vstm4	0	0.91048	0.795	0.438	0	C01	Vstm4
Fbln5	0	0.908569	0.707	0.384	0	C01	Fbln5
Egflam	0	0.906738	0.765	0.271	0	C01	Egflam
Lbh	0	0.905545	0.788	0.474	0	C01	Lbh
Zfp36l1	0	0.90206	0.979	0.896	0	C01	Zfp36l1
Sulf2	0	0.901305	0.976	0.86	0	C01	Sulf2
Igfbp7	0	0.899969	0.992	0.541	0	C01	Igfbp7
Cyr61	0	0.896629	0.647	0.521	0	C01	Cyr61
Maf	0	0.895741	0.715	0.354	0	C01	Maf
Socs3	0	0.891759	0.662	0.537	0	C01	Socs3
Gas1	0	0.891308	0.722	0.446	0	C01	Gas1
Pid1	0	0.874123	0.667	0.316	0	C01	Pid1
Ifitm1	0	0.866031	0.888	0.638	0	C01	Ifitm1
Col26a1	0	0.85919	0.662	0.228	0	C01	Col26a1
Plp1	0	0.856583	0.522	0.391	0	C01	Plp1
Gsn	0	0.854318	0.836	0.532	0	C01	Gsn
Pcolce	0	0.836658	0.949	0.844	0	C01	Pcolce
Rrbp1	0	0.835794	0.974	0.921	0	C01	Rrbp1
Kdelr3	0	0.833509	0.728	0.319	0	C01	Kdelr3
Sparc	0	0.826443	1	0.989	0	C01	Sparc
Cped1	0	0.820913	0.763	0.39	0	C01	Cped1
Fn1	0	0.812104	0.68	0.296	0	C01	Fn1
Cpxm1	0	0.809411	0.807	0.608	0	C01	Cpxm1
Tshz2	0	0.802381	0.963	0.888	0	C01	Tshz2
Sorcs2	0	0.800807	0.763	0.371	0	C01	Sorcs2
Cdkn1c	0	0.8	0.689	0.391	0	C01	Cdkn1c
Junb	0	0.799667	0.85	0.795	0	C01	Junb
Gas6	0	0.799577	0.993	0.957	0	C01	Gas6
Prss35	0	0.794729	0.634	0.354	0	C01	Prss35
Fmo1	0	0.783952	0.552	0.159	0	C01	Fmo1
Angptl2	0	0.774677	0.665	0.336	0	C01	Angptl2
Hic1	0	0.771145	0.669	0.236	0	C01	Hic1
Cpz	0	0.766727	0.591	0.194	0	C01	Cpz
Lpar1	0	0.765679	0.652	0.292	0	C01	Lpar1
Pdlim2	0	0.755907	0.616	0.276	0	C01	Pdlim2
Fgl2	0	0.755768	0.502	0.212	0	C01	Fgl2
Fcgrt	0	0.753905	0.816	0.576	0	C01	Fcgrt
Ptprk	0	0.753292	0.742	0.483	0	C01	Ptprk
Cd302	0	0.750067	0.716	0.363	0	C01	Cd302
Tbx2	0	0.749387	0.668	0.278	0	C01	Tbx2
Nbl1	0	0.747328	0.702	0.434	0	C01	Nbl1
Gucy1a1	0	0.745288	0.619	0.494	0	C01	Gucy1a1
Fxyd1	0	0.744439	0.763	0.35	0	C01	Fxyd1
Lamb1	0	0.740318	0.906	0.785	0	C01	Lamb1
Copz2	0	0.738014	0.778	0.433	0	C01	Copz2
Hoxd9	0	0.735625	0.627	0.345	0	C01	Hoxd9
Hspg2	0	0.733602	0.88	0.601	0	C01	Hspg2
Serpinh1	0	0.726141	0.997	0.985	0	C01	Serpinh1
Malat1	0	0.723618	1	1	0	C01	Malat1
Sh3bp5	0	0.720434	0.718	0.427	0	C01	Sh3bp5
P3h3	0	0.718382	0.79	0.503	0	C01	P3h3
Auts2	0	0.717794	0.956	0.862	0	C01	Auts2
Nfic	0	0.715896	0.932	0.777	0	C01	Nfic
Nfia	0	0.714847	0.946	0.864	0	C01	Nfia
Hmcn1	0	0.714703	0.608	0.268	0	C01	Hmcn1
Frem1	0	0.710242	0.552	0.194	0	C01	Frem1
Arap1	0	0.708632	0.67	0.345	0	C01	Arap1
Ptgis	0	0.708593	0.84	0.623	0	C01	Ptgis
Adamts2	0	0.707513	0.886	0.752	0	C01	Adamts2
Dnm3os	0	0.707322	0.559	0.203	0	C01	Dnm3os
Atp1a2	0	0.70548	0.585	0.214	0	C01	Atp1a2
Selenow	0	0.702636	0.985	0.951	0	C01	Selenow
Fbxl7	0	0.697185	0.783	0.554	0	C01	Fbxl7
Ggt5	0	0.694151	0.541	0.207	0	C01	Ggt5
Ngfr	0	0.692886	0.5	0.155	0	C01	Ngfr
Vim	0	0.68981	0.996	0.987	0	C01	Vim
Ptch1	0	0.688347	0.717	0.678	0	C01	Ptch1
Aebp1	0	0.686011	0.75	0.518	0	C01	Aebp1
6030408B16Rik	0	0.684805	0.764	0.625	0	C01	6030408B16Rik
Grb10	0	0.682573	0.784	0.452	0	C01	Grb10
Rab13	0	0.678503	0.808	0.693	0	C01	Rab13
C1qtnf7	0	0.676496	0.721	0.561	0	C01	C1qtnf7
Tmem158	0	0.673162	0.539	0.234	0	C01	Tmem158
Lgals1	0	0.670988	0.995	0.903	0	C01	Lgals1
Fbn1	0	0.666389	0.854	0.652	0	C01	Fbn1
Wisp1	0	0.664736	0.557	0.201	0	C01	Wisp1
Zeb1	0	0.662851	0.829	0.705	0	C01	Zeb1
Lgi2	0	0.662227	0.493	0.161	0	C01	Lgi2
Ccdc80	0	0.660783	0.716	0.443	0	C01	Ccdc80
Postn	0	0.653154	0.545	0.249	0	C01	Postn
Marcks	0	0.650275	0.992	0.964	0	C01	Marcks
Igsf10	0	0.647952	0.562	0.231	0	C01	Igsf10
Nid2	0	0.647101	0.654	0.363	0	C01	Nid2
Ptgfrn	0	0.645874	0.649	0.369	0	C01	Ptgfrn
Ifitm2	0	0.644869	0.998	0.989	0	C01	Ifitm2
Scarf2	0	0.643788	0.615	0.259	0	C01	Scarf2
Pkdcc	0	0.643059	0.626	0.378	0	C01	Pkdcc
Smco4	0	0.639997	0.86	0.797	0	C01	Smco4
Egr1	0	0.639898	0.971	0.959	0	C01	Egr1
Fbln1	0	0.636484	0.812	0.673	0	C01	Fbln1
Cd63	0	0.63638	0.996	0.974	0	C01	Cd63
Timp2	0	0.633025	0.835	0.626	0	C01	Timp2
Prdx5	0	0.633002	0.921	0.894	0	C01	Prdx5
Igf1	0	0.629317	0.757	0.735	0	C01	Igf1
Fblim1	0	0.628341	0.566	0.221	0	C01	Fblim1
Nav1	0	0.624271	0.618	0.377	0	C01	Nav1
Pamr1	0	0.621209	0.467	0.14	0	C01	Pamr1
Matn2	0	0.611744	0.773	0.665	0	C01	Matn2
Palld	0	0.60999	0.726	0.405	0	C01	Palld
Col16a1	0	0.609738	0.59	0.252	0	C01	Col16a1
Lhfp	0	0.608518	0.641	0.273	0	C01	Lhfp
Fos	0	0.607117	0.924	0.931	0	C01	Fos
Nfib	0	0.606456	0.939	0.704	0	C01	Nfib
Rplp0	0	0.606275	1	1	0	C01	Rplp0
Lmcd1	0	0.603131	0.585	0.308	0	C01	Lmcd1
Rnd3	0	0.602567	0.574	0.301	0	C01	Rnd3
Rhoj	0	0.600985	0.609	0.286	0	C01	Rhoj
Pdlim3	0	0.597513	0.389	0.183	0	C01	Pdlim3
Phlda3	0	0.5922	0.722	0.578	0	C01	Phlda3
Thra	0	0.587599	0.948	0.908	0	C01	Thra
Arhgef25	0	0.584881	0.631	0.293	0	C01	Arhgef25
Eid1	0	0.583526	0.955	0.932	0	C01	Eid1
Imp3	0	0.582497	0.886	0.874	0	C01	Imp3
Snhg18	0	0.581536	0.846	0.773	0	C01	Snhg18
Cd34	0	0.579238	0.697	0.328	0	C01	Cd34
Cnrip1	0	0.576827	0.573	0.254	0	C01	Cnrip1
Podxl2	0	0.575673	0.711	0.53	0	C01	Podxl2
Camk2n1	0	0.5729	0.59	0.367	0	C01	Camk2n1
Nenf	0	0.568212	0.992	0.975	0	C01	Nenf
Ndrg2	0	0.568053	0.593	0.279	0	C01	Ndrg2
Ankrd35	0	0.567142	0.509	0.182	0	C01	Ankrd35
B3gnt9	0	0.566933	0.509	0.187	0	C01	B3gnt9
Ccdc141	0	0.564587	0.599	0.302	0	C01	Ccdc141
Eln	0	0.563841	0.661	0.389	0	C01	Eln
Gm2a	0	0.563827	0.718	0.562	0	C01	Gm2a
Cdc42ep3	0	0.563434	0.502	0.316	0	C01	Cdc42ep3
Cnn2	0	0.561877	0.758	0.361	0	C01	Cnn2
Ppic	0	0.559547	0.98	0.956	0	C01	Ppic
Lamp2	0	0.555915	0.881	0.837	0	C01	Lamp2
Ass1	0	0.55233	0.467	0.203	0	C01	Ass1
Fkbp7	0	0.550505	0.715	0.562	0	C01	Fkbp7
Rps27	0	0.549948	1	1	0	C01	Rps27
G0s2	0	0.549789	0.523	0.337	0	C01	G0s2
Fat4	0	0.548245	0.473	0.194	0	C01	Fat4
Efnb1	0	0.548198	0.721	0.589	0	C01	Efnb1
Zbtb20	0	0.546601	0.971	0.953	0	C01	Zbtb20
Zfp503	0	0.546245	0.637	0.523	0	C01	Zfp503
Armcx3	0	0.540964	0.759	0.654	0	C01	Armcx3
Anxa5	0	0.540402	0.944	0.892	0	C01	Anxa5
Fgf2	0	0.540384	0.458	0.158	0	C01	Fgf2
Slc4a4	0	0.537079	0.464	0.235	0	C01	Slc4a4
Arf4	0	0.536393	0.97	0.958	0	C01	Arf4
Rps12	0	0.5355	1	1	0	C01	Rps12
Jund	0	0.531415	0.989	0.992	0	C01	Jund
Slc1a3	0	0.530501	0.419	0.15	0	C01	Slc1a3
Sub1	0	0.529861	0.994	0.989	0	C01	Sub1
Rbms3	0	0.52774	0.671	0.477	0	C01	Rbms3
Laptm4a	0	0.527098	0.996	0.989	0	C01	Laptm4a
Prnp	0	0.525324	0.639	0.445	0	C01	Prnp
Sh3bgrl	0	0.524139	0.867	0.797	0	C01	Sh3bgrl
Tnfsf12	0	0.522778	0.593	0.375	0	C01	Tnfsf12
Cacnb2	0	0.522046	0.514	0.27	0	C01	Cacnb2
Map1lc3a	0	0.5214	0.941	0.919	0	C01	Map1lc3a
Nrp2	0	0.516859	0.455	0.219	0	C01	Nrp2
Efemp2	0	0.513165	0.741	0.606	0	C01	Efemp2
Foxn3	0	0.511558	0.822	0.752	0	C01	Foxn3
Adamtsl1	0	0.50687	0.348	0.116	0	C01	Adamtsl1
Gnas	0	0.506395	1	0.999	0	C01	Gnas
Gria3	0	0.505192	0.488	0.224	0	C01	Gria3
Ar	0	0.504829	0.748	0.685	0	C01	Ar
Myadm	0	0.504526	0.63	0.444	0	C01	Myadm
S100a6	1.01589e-293	0.565286	0.49	0.354	2.2953e-289	C01	S100a6
Btg2	1.28303e-227	0.559116	0.834	0.838	2.89888e-223	C01	Btg2
Gm26532	6.69667e-81	0.606998	0.533	0.544	1.51305e-76	C01	Gm26532
Gm2044	0	2.61432	0.865	0.25	0	C02	Gm2044
Gatm	0	2.3595	0.974	0.413	0	C02	Gatm
Serpinb6a	0	2.25238	0.997	0.945	0	C02	Serpinb6a
Chchd10	0	2.20311	0.999	0.696	0	C02	Chchd10
Inha	0	2.15227	0.962	0.431	0	C02	Inha
Kctd14	0	2.10811	0.995	0.618	0	C02	Kctd14
Clu	0	2.01523	0.987	0.547	0	C02	Clu
Itga6	0	2.00904	0.992	0.399	0	C02	Itga6
AC167229.1	0	1.95343	0.94	0.215	0	C02	AC167229.1
Akr1cl	0	1.89822	0.988	0.876	0	C02	Akr1cl
Hsd3b1	0	1.83962	0.775	0.298	0	C02	Hsd3b1
Gstm2	0	1.83224	0.994	0.673	0	C02	Gstm2
Amhr2	0	1.79176	0.988	0.262	0	C02	Amhr2
Tnni3	0	1.77671	0.886	0.215	0	C02	Tnni3
Fst	0	1.76523	0.913	0.198	0	C02	Fst
Serpine2	0	1.75388	0.979	0.731	0	C02	Serpine2
H2-K1	0	1.7507	0.91	0.332	0	C02	H2-K1
Isyna1	0	1.72661	0.99	0.572	0	C02	Isyna1
Slc18a2	0	1.71802	0.905	0.292	0	C02	Slc18a2
Wfdc10	0	1.71268	0.733	0.163	0	C02	Wfdc10
Ivns1abp	0	1.68262	0.987	0.527	0	C02	Ivns1abp
Col18a1	0	1.67213	0.966	0.287	0	C02	Col18a1
Aard	0	1.65781	0.91	0.224	0	C02	Aard
Map1b	0	1.64934	0.992	0.429	0	C02	Map1b
Bst2	0	1.61821	0.979	0.618	0	C02	Bst2
Dag1	0	1.59622	0.996	0.726	0	C02	Dag1
H2-D1	0	1.59564	0.886	0.343	0	C02	H2-D1
Aldh1a1	0	1.59378	0.942	0.371	0	C02	Aldh1a1
Cyb5a	0	1.58663	0.997	0.85	0	C02	Cyb5a
Fam13a	0	1.58609	0.851	0.231	0	C02	Fam13a
Bex4	0	1.58228	0.941	0.25	0	C02	Bex4
Arxes2	0	1.57523	0.979	0.591	0	C02	Arxes2
Ccnd2	0	1.56615	0.999	0.897	0	C02	Ccnd2
Pcsk6	0	1.53578	0.989	0.493	0	C02	Pcsk6
Cpe	0	1.53335	0.995	0.485	0	C02	Cpe
Amh	0	1.50766	0.733	0.165	0	C02	Amh
Nrn1	0	1.48858	0.876	0.367	0	C02	Nrn1
Hmgcs2	0	1.48096	0.916	0.398	0	C02	Hmgcs2
Gm37350	0	1.47476	0.73	0.12	0	C02	Gm37350
Socs2	0	1.46297	0.974	0.669	0	C02	Socs2
St3gal5	0	1.45173	0.982	0.753	0	C02	St3gal5
Wnt6	0	1.44143	0.919	0.246	0	C02	Wnt6
Ptges	0	1.4268	0.893	0.324	0	C02	Ptges
Cst12	0	1.36818	0.71	0.141	0	C02	Cst12
Sdc4	0	1.34709	0.953	0.409	0	C02	Sdc4
Cdc42ep5	0	1.30152	0.979	0.745	0	C02	Cdc42ep5
Ephx2	0	1.30148	0.928	0.324	0	C02	Ephx2
Krt79	0	1.2874	0.779	0.148	0	C02	Krt79
Mphosph8	0	1.27816	0.94	0.585	0	C02	Mphosph8
Mycl	0	1.26922	0.787	0.199	0	C02	Mycl
Mgst1	0	1.26349	0.983	0.663	0	C02	Mgst1
Hs6st2	0	1.25969	0.961	0.674	0	C02	Hs6st2
Myo1e	0	1.2414	0.91	0.249	0	C02	Myo1e
Hsd17b1	0	1.22077	0.799	0.152	0	C02	Hsd17b1
Inhbb	0	1.21869	0.73	0.176	0	C02	Inhbb
Gstm1	0	1.21769	0.995	0.82	0	C02	Gstm1
Tmem184a	0	1.21567	0.882	0.171	0	C02	Tmem184a
Ucp2	0	1.20546	0.984	0.593	0	C02	Ucp2
Tdrp	0	1.19892	0.807	0.178	0	C02	Tdrp
Etnk2	0	1.1984	0.934	0.283	0	C02	Etnk2
Ldhb	0	1.19684	0.995	0.933	0	C02	Ldhb
Bmyc	0	1.19234	0.978	0.715	0	C02	Bmyc
Ctsl	0	1.18985	0.992	0.95	0	C02	Ctsl
Maged2	0	1.18885	0.994	0.971	0	C02	Maged2
Kazald1	0	1.18858	0.838	0.226	0	C02	Kazald1
mt-Co1	0	1.17962	1	1	0	C02	mt-Co1
Gm14226	0	1.15862	0.794	0.118	0	C02	Gm14226
Rasgef1b	0	1.14711	0.852	0.207	0	C02	Rasgef1b
Nr5a2	0	1.14571	0.789	0.159	0	C02	Nr5a2
Sdc1	0	1.14114	0.924	0.455	0	C02	Sdc1
Aldoa	0	1.13226	0.994	0.876	0	C02	Aldoa
Arhgap31	0	1.12886	0.906	0.441	0	C02	Arhgap31
Mast4	0	1.1175	0.935	0.431	0	C02	Mast4
Hpcal1	0	1.11465	0.971	0.503	0	C02	Hpcal1
Gmpr	0	1.1128	0.93	0.338	0	C02	Gmpr
Fabp3	0	1.10904	0.818	0.185	0	C02	Fabp3
Atp1b1	0	1.10689	0.918	0.511	0	C02	Atp1b1
Scd2	0	1.09629	0.981	0.661	0	C02	Scd2
Myo10	0	1.08709	0.954	0.519	0	C02	Myo10
Spint2	0	1.08257	0.916	0.199	0	C02	Spint2
Gja1	0	1.08007	0.896	0.483	0	C02	Gja1
Ezr	0	1.07572	0.938	0.281	0	C02	Ezr
Gls	0	1.05794	0.968	0.652	0	C02	Gls
Cdkn1b	0	1.05524	0.878	0.463	0	C02	Cdkn1b
Rnf19b	0	1.05106	0.843	0.277	0	C02	Rnf19b
Tex14	0	1.04428	0.806	0.186	0	C02	Tex14
Calb1	0	1.04311	0.474	0.092	0	C02	Calb1
Igfbp2	0	1.03596	0.792	0.23	0	C02	Igfbp2
Smarca1	0	1.02678	0.927	0.511	0	C02	Smarca1
Usp9x	0	1.02203	0.978	0.694	0	C02	Usp9x
Dpf3	0	1.02151	0.879	0.22	0	C02	Dpf3
Akr1c14	0	1.0186	0.827	0.272	0	C02	Akr1c14
Anxa2	0	1.01746	0.975	0.774	0	C02	Anxa2
Ptpre	0	1.0156	0.808	0.183	0	C02	Ptpre
Cmbl	0	1.01301	0.777	0.15	0	C02	Cmbl
Adgrg1	0	1.00655	0.884	0.173	0	C02	Adgrg1
Grhpr	0	1.00641	0.936	0.495	0	C02	Grhpr
Defb19	0	0.994974	0.77	0.223	0	C02	Defb19
Gstm6	0	0.993675	0.671	0.132	0	C02	Gstm6
Med10	0	0.984329	0.962	0.651	0	C02	Med10
Kitl	0	0.979643	0.925	0.546	0	C02	Kitl
Cables1	0	0.976547	0.824	0.255	0	C02	Cables1
Metrnl	0	0.966127	0.853	0.361	0	C02	Metrnl
Rnf213	0	0.96596	0.886	0.289	0	C02	Rnf213
Bicd1	0	0.961752	0.864	0.323	0	C02	Bicd1
Smad3	0	0.956222	0.87	0.369	0	C02	Smad3
Jam2	0	0.948436	0.856	0.209	0	C02	Jam2
Cnmd	0	0.945507	0.53	0.117	0	C02	Cnmd
Gadd45g	0	0.937202	0.63	0.246	0	C02	Gadd45g
Idh1	0	0.925807	0.919	0.489	0	C02	Idh1
Prkcd	0	0.92489	0.891	0.301	0	C02	Prkcd
Mex3c	0	0.917717	0.921	0.455	0	C02	Mex3c
Fndc5	0	0.915868	0.871	0.412	0	C02	Fndc5
Mras	0	0.914606	0.914	0.424	0	C02	Mras
Aldh1b1	0	0.903966	0.739	0.166	0	C02	Aldh1b1
Chp2	0	0.895809	0.731	0.126	0	C02	Chp2
Tst	0	0.890166	0.966	0.644	0	C02	Tst
Rgs2	0	0.887446	0.954	0.693	0	C02	Rgs2
Arhgap29	0	0.88659	0.964	0.671	0	C02	Arhgap29
2023-03-02	0	0.883502	0.976	0.733	0	C02	2023-03-02
Zg16	0	0.882012	0.741	0.121	0	C02	Zg16
Nupr1	0	0.881682	0.65	0.288	0	C02	Nupr1
Derl3	0	0.880642	0.748	0.149	0	C02	Derl3
Sytl4	0	0.879605	0.876	0.301	0	C02	Sytl4
Klf2	0	0.878838	0.83	0.603	0	C02	Klf2
Pdpn	0	0.876569	0.917	0.544	0	C02	Pdpn
Fras1	0	0.863587	0.659	0.156	0	C02	Fras1
Angptl6	0	0.86313	0.568	0.121	0	C02	Angptl6
Rasd1	0	0.855271	0.655	0.223	0	C02	Rasd1
Cd151	0	0.853451	0.921	0.388	0	C02	Cd151
Syne2	0	0.850342	0.987	0.826	0	C02	Syne2
Creg1	0	0.8403	0.89	0.482	0	C02	Creg1
Znrf1	0	0.838726	0.929	0.576	0	C02	Znrf1
Plxnc1	0	0.838129	0.926	0.504	0	C02	Plxnc1
Cyfip2	0	0.837084	0.761	0.126	0	C02	Cyfip2
Susd3	0	0.837043	0.738	0.128	0	C02	Susd3
Gprasp1	0	0.835398	0.921	0.534	0	C02	Gprasp1
Ano1	0	0.829188	0.62	0.223	0	C02	Ano1
C1galt1	0	0.815001	0.84	0.289	0	C02	C1galt1
Tanc2	0	0.814346	0.896	0.452	0	C02	Tanc2
Slc38a1	0	0.813736	0.827	0.206	0	C02	Slc38a1
Prdx1	0	0.810259	0.997	0.99	0	C02	Prdx1
Cited1	0	0.807634	0.645	0.225	0	C02	Cited1
Vdac3	0	0.805411	0.991	0.928	0	C02	Vdac3
Gsta4	0	0.79875	0.796	0.274	0	C02	Gsta4
Gtf2e2	0	0.794494	0.935	0.557	0	C02	Gtf2e2
Tsc22d1	0	0.790688	0.999	0.99	0	C02	Tsc22d1
Mgst3	0	0.785361	0.894	0.398	0	C02	Mgst3
Nexmif	0	0.785334	0.813	0.464	0	C02	Nexmif
Peg3	0	0.782514	0.949	0.715	0	C02	Peg3
Fbxo21	0	0.780524	0.814	0.368	0	C02	Fbxo21
Cacna2d2	0	0.776276	0.643	0.122	0	C02	Cacna2d2
Htra1	0	0.772236	0.977	0.868	0	C02	Htra1
Mif	0	0.772152	0.997	0.956	0	C02	Mif
Esr2	0	0.771832	0.778	0.231	0	C02	Esr2
Tenm4	0	0.771787	0.978	0.787	0	C02	Tenm4
B2m	0	0.770321	0.931	0.764	0	C02	B2m
Pabpn1	0	0.769369	0.954	0.65	0	C02	Pabpn1
Osbpl5	0	0.768978	0.856	0.345	0	C02	Osbpl5
Akr1a1	0	0.756732	0.996	0.96	0	C02	Akr1a1
Bex1	0	0.75372	0.688	0.176	0	C02	Bex1
Fgfbp3	0	0.749269	0.62	0.273	0	C02	Fgfbp3
Armcx5	0	0.747573	0.757	0.269	0	C02	Armcx5
Sema3c	0	0.74604	0.804	0.273	0	C02	Sema3c
Tbca	0	0.742747	0.997	0.967	0	C02	Tbca
Prdx3	0	0.741909	0.902	0.404	0	C02	Prdx3
Neat1	0	0.740114	0.582	0.262	0	C02	Neat1
Adh5	0	0.734759	0.97	0.841	0	C02	Adh5
Gapdh	0	0.733721	0.998	0.969	0	C02	Gapdh
Msmo1	0	0.732754	0.713	0.272	0	C02	Msmo1
Pank1	0	0.730987	0.811	0.355	0	C02	Pank1
Nedd9	0	0.730816	0.771	0.237	0	C02	Nedd9
S100a10	0	0.725251	0.984	0.796	0	C02	S100a10
Camk2d	0	0.724982	0.914	0.589	0	C02	Camk2d
Tanc1	0	0.722647	0.917	0.497	0	C02	Tanc1
Wt1	0	0.716605	0.983	0.803	0	C02	Wt1
Tgif1	0	0.716596	0.834	0.348	0	C02	Tgif1
Arhgdig	0	0.715169	0.708	0.185	0	C02	Arhgdig
Mid1ip1	0	0.712436	0.873	0.618	0	C02	Mid1ip1
Rlim	0	0.71241	0.867	0.535	0	C02	Rlim
Casp6	0	0.711744	0.853	0.374	0	C02	Casp6
Zmym3	0	0.704978	0.84	0.346	0	C02	Zmym3
Eif4a2	0	0.7048	0.991	0.924	0	C02	Eif4a2
Emx2	0	0.69672	0.787	0.261	0	C02	Emx2
Apoa1	0	0.694788	0.645	0.132	0	C02	Apoa1
Lama1	0	0.687354	0.845	0.342	0	C02	Lama1
Me2	0	0.686944	0.859	0.355	0	C02	Me2
Ly6g6e	0	0.685894	0.537	0.109	0	C02	Ly6g6e
Syt7	0	0.678261	0.672	0.17	0	C02	Syt7
Tex15	0	0.67103	0.632	0.163	0	C02	Tex15
Nt5c3	0	0.666601	0.893	0.524	0	C02	Nt5c3
Rgcc	0	0.666146	0.734	0.368	0	C02	Rgcc
Klf6	0	0.666115	0.657	0.454	0	C02	Klf6
Ktn1	0	0.666024	0.972	0.725	0	C02	Ktn1
Prdx6	0	0.663643	0.974	0.794	0	C02	Prdx6
Pgam1	0	0.663167	0.98	0.836	0	C02	Pgam1
Slco3a1	0	0.659475	0.862	0.446	0	C02	Slco3a1
Ak2	0	0.658376	0.952	0.676	0	C02	Ak2
Fut8	0	0.6577	0.847	0.464	0	C02	Fut8
Scaf11	0	0.655613	0.957	0.784	0	C02	Scaf11
Tbc1d10a	0	0.653273	0.785	0.336	0	C02	Tbc1d10a
Tgfb1i1	0	0.652151	0.97	0.735	0	C02	Tgfb1i1
Pla2g16	0	0.651164	0.779	0.209	0	C02	Pla2g16
Rgs11	0	0.645247	0.622	0.143	0	C02	Rgs11
Aftph	0	0.641807	0.795	0.296	0	C02	Aftph
Mlf1	0	0.640638	0.676	0.205	0	C02	Mlf1
Thbs1	0	0.63739	0.807	0.56	0	C02	Thbs1
Ptpn1	0	0.634746	0.856	0.463	0	C02	Ptpn1
Gata6	0	0.630816	0.947	0.62	0	C02	Gata6
Psme1	0	0.630347	0.966	0.751	0	C02	Psme1
Synpo	0	0.626297	0.838	0.509	0	C02	Synpo
Itgav	0	0.62218	0.89	0.593	0	C02	Itgav
Sox4	0	0.619806	0.991	0.941	0	C02	Sox4
Pim3	0	0.619675	0.788	0.409	0	C02	Pim3
Gsta3	0	0.618657	0.577	0.118	0	C02	Gsta3
Spin2c	0	0.617053	0.609	0.225	0	C02	Spin2c
Dmrta1	0	0.615785	0.543	0.084	0	C02	Dmrta1
Tpd52	0	0.61379	0.804	0.235	0	C02	Tpd52
Ston2	0	0.611548	0.745	0.222	0	C02	Ston2
Slf2	0	0.611349	0.864	0.505	0	C02	Slf2
Mmp23	0	0.611099	0.908	0.613	0	C02	Mmp23
Col9a2	0	0.611027	0.736	0.36	0	C02	Col9a2
Klhl23	0	0.610885	0.804	0.419	0	C02	Klhl23
Ubash3b	0	0.610538	0.744	0.302	0	C02	Ubash3b
Gem	0	0.607671	0.568	0.29	0	C02	Gem
Krt8	0	0.606107	0.653	0.127	0	C02	Krt8
Cited2	0	0.605666	0.7	0.368	0	C02	Cited2
Smim1	0	0.60481	0.826	0.467	0	C02	Smim1
Hspb1	0	0.60348	0.466	0.198	0	C02	Hspb1
Myo1b	0	0.602269	0.879	0.575	0	C02	Myo1b
Pygb	0	0.600824	0.852	0.435	0	C02	Pygb
Greb1	0	0.591188	0.825	0.426	0	C02	Greb1
Ptbp3	0	0.587311	0.9	0.598	0	C02	Ptbp3
Ptgds	0	0.584441	0.528	0.12	0	C02	Ptgds
Nppc	0	0.583318	0.513	0.094	0	C02	Nppc
Ubc	0	0.58185	0.998	0.993	0	C02	Ubc
Adgra3	0	0.579421	0.864	0.451	0	C02	Adgra3
Arap2	0	0.578961	0.623	0.143	0	C02	Arap2
Aldh2	0	0.578461	0.971	0.852	0	C02	Aldh2
Eif3l	0	0.577768	0.971	0.817	0	C02	Eif3l
Camta1	0	0.576854	0.824	0.451	0	C02	Camta1
Lgals7	0	0.576725	0.78	0.296	0	C02	Lgals7
Msi2	0	0.57566	0.92	0.609	0	C02	Msi2
Scap	0	0.574516	0.818	0.408	0	C02	Scap
Tns3	0	0.574029	0.887	0.513	0	C02	Tns3
Sh2d4a	0	0.573711	0.626	0.127	0	C02	Sh2d4a
Cln3	0	0.572614	0.71	0.222	0	C02	Cln3
Stra6	0	0.572556	0.662	0.152	0	C02	Stra6
Fdps	0	0.570981	0.741	0.31	0	C02	Fdps
Tecr	0	0.570021	0.981	0.859	0	C02	Tecr
Cdh2	0	0.569265	0.657	0.174	0	C02	Cdh2
Tomm20	0	0.56918	0.991	0.903	0	C02	Tomm20
Zfp292	0	0.568187	0.943	0.683	0	C02	Zfp292
Smpdl3b	0	0.568115	0.822	0.429	0	C02	Smpdl3b
Snx18	0	0.56665	0.885	0.568	0	C02	Snx18
Runx1	0	0.565561	0.712	0.252	0	C02	Runx1
Erbb2	0	0.564508	0.739	0.247	0	C02	Erbb2
Zcchc11	0	0.563126	0.972	0.835	0	C02	Zcchc11
Fkbp5	0	0.562376	0.907	0.567	0	C02	Fkbp5
Spsb4	0	0.562227	0.65	0.142	0	C02	Spsb4
F11r	0	0.56213	0.773	0.294	0	C02	F11r
Zfp467	0	0.561282	0.769	0.302	0	C02	Zfp467
Epdr1	0	0.558982	0.689	0.231	0	C02	Epdr1
Pak3	0	0.558395	0.53	0.118	0	C02	Pak3
Foxl2	0	0.556915	0.978	0.818	0	C02	Foxl2
Mboat2	0	0.554127	0.81	0.378	0	C02	Mboat2
Gpc4	0	0.553171	0.844	0.478	0	C02	Gpc4
Pop5	0	0.553039	0.796	0.473	0	C02	Pop5
Nos2	0	0.552336	0.588	0.108	0	C02	Nos2
Paics	0	0.552311	0.956	0.748	0	C02	Paics
Dock9	0	0.552015	0.79	0.333	0	C02	Dock9
Nfe2l2	0	0.549672	0.939	0.73	0	C02	Nfe2l2
Sel1l3	0	0.549431	0.56	0.122	0	C02	Sel1l3
Tshz1	0	0.549378	0.939	0.703	0	C02	Tshz1
Nsmce3	0	0.549252	0.87	0.608	0	C02	Nsmce3
Arhgap42	0	0.548193	0.757	0.416	0	C02	Arhgap42
Ank2	0	0.54788	0.677	0.343	0	C02	Ank2
Slc12a6	0	0.547863	0.749	0.324	0	C02	Slc12a6
Ece1	0	0.547324	0.863	0.496	0	C02	Ece1
Hes1	0	0.544005	0.763	0.578	0	C02	Hes1
Atp6v0e2	0	0.5418	0.685	0.163	0	C02	Atp6v0e2
Ddr1	0	0.541486	0.708	0.243	0	C02	Ddr1
1110008F13Rik	0	0.541161	0.949	0.702	0	C02	1110008F13Rik
Hif1a	0	0.538842	0.929	0.646	0	C02	Hif1a
Tceal9	0	0.537196	0.998	0.982	0	C02	Tceal9
Tkt	0	0.53699	0.983	0.861	0	C02	Tkt
Carhsp1	0	0.536621	0.863	0.589	0	C02	Carhsp1
Tmem51	0	0.535837	0.798	0.379	0	C02	Tmem51
Tmem215	0	0.532903	0.447	0.079	0	C02	Tmem215
Rbbp6	0	0.531995	0.977	0.805	0	C02	Rbbp6
Tspan15	0	0.531864	0.617	0.177	0	C02	Tspan15
H2-Q7	0	0.531468	0.503	0.135	0	C02	H2-Q7
Unc119	0	0.530825	0.879	0.6	0	C02	Unc119
Mapk13	0	0.527569	0.579	0.176	0	C02	Mapk13
Spsb1	0	0.525757	0.721	0.295	0	C02	Spsb1
Eno1	0	0.523624	0.903	0.646	0	C02	Eno1
Folr1	0	0.521916	0.546	0.109	0	C02	Folr1
Txnl1	0	0.521157	0.975	0.836	0	C02	Txnl1
Bok	0	0.520102	0.861	0.533	0	C02	Bok
Mthfd2l	0	0.518832	0.825	0.487	0	C02	Mthfd2l
mt-Co2	0	0.518609	1	1	0	C02	mt-Co2
Dpysl5	0	0.517197	0.571	0.113	0	C02	Dpysl5
Gstm7	0	0.515515	0.596	0.145	0	C02	Gstm7
Bmp2k	0	0.515501	0.688	0.233	0	C02	Bmp2k
Itm2b	0	0.514835	0.998	0.996	0	C02	Itm2b
Jak1	0	0.51401	0.98	0.883	0	C02	Jak1
Hspd1	0	0.51377	0.98	0.865	0	C02	Hspd1
Hey1	0	0.513559	0.481	0.118	0	C02	Hey1
Phgdh	0	0.510169	0.857	0.595	0	C02	Phgdh
Tm9sf2	0	0.510088	0.942	0.717	0	C02	Tm9sf2
Inpp5b	0	0.508835	0.672	0.266	0	C02	Inpp5b
Gm16286	0	0.508831	0.939	0.726	0	C02	Gm16286
Dtnb	0	0.508041	0.747	0.286	0	C02	Dtnb
Hspa4	0	0.50803	0.938	0.717	0	C02	Hspa4
Hspa5	0	0.50549	0.995	0.971	0	C02	Hspa5
Fyn	0	0.500616	0.9	0.597	0	C02	Fyn
Cxcl10	1.81227e-110	0.724345	0.129	0.062	4.09463e-106	C02	Cxcl10
Hmgb2	0	2.73868	1	0.781	0	C03	Hmgb2
Top2a	0	2.34352	0.937	0.273	0	C03	Top2a
Pclaf	0	2.3369	0.968	0.252	0	C03	Pclaf
Mki67	0	2.14717	0.921	0.22	0	C03	Mki67
Cenpf	0	1.89918	0.797	0.199	0	C03	Cenpf
H2afx	0	1.8393	0.959	0.571	0	C03	H2afx
Birc5	0	1.82451	0.91	0.282	0	C03	Birc5
Prc1	0	1.69958	0.813	0.183	0	C03	Prc1
H2afz	0	1.67917	1	0.982	0	C03	H2afz
Cenpa	0	1.66041	0.657	0.209	0	C03	Cenpa
Ube2c	0	1.64344	0.806	0.315	0	C03	Ube2c
Cks2	0	1.62541	0.952	0.481	0	C03	Cks2
Hist1h1b	0	1.59975	0.688	0.298	0	C03	Hist1h1b
Cdk1	0	1.5908	0.954	0.421	0	C03	Cdk1
Nusap1	0	1.58002	0.751	0.139	0	C03	Nusap1
Smc2	0	1.54892	0.961	0.394	0	C03	Smc2
Stmn1	0	1.54445	1	0.882	0	C03	Stmn1
Spc24	0	1.52591	0.938	0.239	0	C03	Spc24
Smc4	0	1.50828	0.973	0.504	0	C03	Smc4
Tubb6	0	1.50181	0.944	0.289	0	C03	Tubb6
Hist1h2ap	0	1.49217	0.561	0.12	0	C03	Hist1h2ap
Ccna2	0	1.4597	0.864	0.164	0	C03	Ccna2
Tmpo	0	1.45322	0.994	0.737	0	C03	Tmpo
Tubb4b	0	1.44778	0.974	0.771	0	C03	Tubb4b
Cdca3	0	1.43535	0.795	0.185	0	C03	Cdca3
Cdc20	0	1.39553	0.706	0.208	0	C03	Cdc20
Tpx2	0	1.37844	0.835	0.185	0	C03	Tpx2
Cenpe	0	1.36475	0.73	0.174	0	C03	Cenpe
Cdca8	0	1.35023	0.884	0.212	0	C03	Cdca8
Tuba1b	0	1.32973	0.999	0.927	0	C03	Tuba1b
Kif23	0	1.32094	0.775	0.174	0	C03	Kif23
Lmnb1	0	1.31778	0.98	0.532	0	C03	Lmnb1
Ccnb1	0	1.30323	0.652	0.151	0	C03	Ccnb1
Lgals11	0	1.28508	1	0.932	0	C03	Lgals1
Dek	0	1.28438	0.995	0.848	0	C03	Dek
Ckap2	0	1.27292	0.755	0.167	0	C03	Ckap2
Ccnb2	0	1.25813	0.724	0.194	0	C03	Ccnb2
Ccdc34	0	1.24699	0.983	0.661	0	C03	Ccdc34
Tyms	0	1.24382	0.909	0.415	0	C03	Tyms
Mxd3	0	1.23851	0.764	0.102	0	C03	Mxd3
Cenpm	0	1.23102	0.934	0.258	0	C03	Cenpm
Tubb5	0	1.22984	0.999	0.986	0	C03	Tubb5
Tk1	0	1.22394	0.833	0.179	0	C03	Tk1
Aurkb	0	1.22279	0.764	0.139	0	C03	Aurkb
Racgap1	0	1.21397	0.843	0.191	0	C03	Racgap1
Cdkn2c	0	1.21099	0.764	0.156	0	C03	Cdkn2c
Pimreg	0	1.19876	0.702	0.1	0	C03	Pimreg
Knl1	0	1.1949	0.794	0.121	0	C03	Knl1
Spc25	0	1.17204	0.78	0.169	0	C03	Spc25
Hmgn2	0	1.17052	0.997	0.896	0	C03	Hmgn2
H2afv	0	1.16985	0.998	0.955	0	C03	H2afv
Hjurp	0	1.16982	0.944	0.61	0	C03	Hjurp
Nucks1	0	1.16969	0.996	0.864	0	C03	Nucks1
Selenoh	0	1.15214	0.992	0.79	0	C03	Selenoh
Hmmr	0	1.14932	0.69	0.115	0	C03	Hmmr
Tagln2	0	1.13782	0.972	0.589	0	C03	Tagln2
Aspm	0	1.13239	0.765	0.158	0	C03	Aspm
Kif11	0	1.12821	0.747	0.13	0	C03	Kif11
Pbk	0	1.09799	0.815	0.164	0	C03	Pbk
Atad2	0	1.08116	0.874	0.365	0	C03	Atad2
Hmgb1	0	1.08049	1	0.996	0	C03	Hmgb1
Incenp	0	1.07546	0.796	0.213	0	C03	Incenp
Rrm2	0	1.07505	0.776	0.207	0	C03	Rrm2
Ube2s	0	1.05693	0.995	0.899	0	C03	Ube2s
Hist1h2ae	0	1.04588	0.54	0.125	0	C03	Hist1h2ae
Ran	0	1.02045	0.999	0.945	0	C03	Ran
H1fx	0	1.01981	0.978	0.717	0	C03	H1fx
Ckap2l	0	1.01373	0.74	0.132	0	C03	Ckap2l
Kif15	0	1.01056	0.802	0.141	0	C03	Kif15
Esco2	0	0.995762	0.714	0.113	0	C03	Esco2
Mis18bp1	0	0.989302	0.709	0.149	0	C03	Mis18bp1
Neil3	0	0.9681	0.754	0.115	0	C03	Neil3
Kif20b	0	0.964529	0.774	0.175	0	C03	Kif20b
Anln	0	0.959511	0.754	0.15	0	C03	Anln
Rrm1	0	0.953898	0.91	0.446	0	C03	Rrm1
Shcbp1	0	0.947693	0.798	0.139	0	C03	Shcbp1
Bub1b	0	0.944733	0.753	0.168	0	C03	Bub1b
Lockd	0	0.940494	0.74	0.24	0	C03	Lockd
Knstrn	0	0.931727	0.707	0.182	0	C03	Knstrn
Tacc3	0	0.92723	0.765	0.201	0	C03	Tacc3
Cdkn3	0	0.908222	0.609	0.129	0	C03	Cdkn3
Rad21	0	0.885695	0.939	0.609	0	C03	Rad21
Cks1b	0	0.875988	0.981	0.729	0	C03	Cks1b
H1f0	0	0.872319	0.925	0.753	0	C03	H1f0
Fbxo5	0	0.867992	0.713	0.195	0	C03	Fbxo5
Sgo2a	0	0.86433	0.689	0.119	0	C03	Sgo2a
Jpt1	0	0.858743	0.971	0.812	0	C03	Jpt1
Diaph3	0	0.85611	0.794	0.174	0	C03	Diaph3
Ncapd2	0	0.849381	0.806	0.223	0	C03	Ncapd2
Melk	0	0.847507	0.757	0.128	0	C03	Melk
Kif22	0	0.836072	0.722	0.185	0	C03	Kif22
Rad51ap1	0	0.810062	0.754	0.152	0	C03	Rad51ap1
Cenpk	0	0.807878	0.858	0.238	0	C03	Cenpk
Slbp	0	0.807531	0.896	0.726	0	C03	Slbp
Depdc1a	0	0.803325	0.627	0.081	0	C03	Depdc1a
Tuba1a	0	0.797806	0.98	0.82	0	C03	Tuba1a
Anp32e	0	0.797466	0.935	0.628	0	C03	Anp32e
Kif20a	0	0.795972	0.628	0.118	0	C03	Kif20a
Prdx4	0	0.793287	0.988	0.85	0	C03	Prdx4
Dnajc9	0	0.792399	0.903	0.494	0	C03	Dnajc9
Rangap1	0	0.778444	0.818	0.347	0	C03	Rangap1
Ncapg2	0	0.777661	0.747	0.189	0	C03	Ncapg2
Nt5dc2	0	0.776399	0.928	0.589	0	C03	Nt5dc2
Tcf19	0	0.773154	0.653	0.165	0	C03	Tcf19
Mcm5	0	0.764502	0.791	0.329	0	C03	Mcm5
Nuf2	0	0.757294	0.706	0.119	0	C03	Nuf2
Bub3	0	0.753207	0.917	0.727	0	C03	Bub3
Ndc80	0	0.751645	0.673	0.116	0	C03	Ndc80
Sgo1	0	0.751252	0.712	0.131	0	C03	Sgo1
Ncapg	0	0.749609	0.716	0.129	0	C03	Ncapg
Olfml31	0	0.747793	0.935	0.467	0	C03	Olfml3
Fam111a	0	0.741774	0.7	0.14	0	C03	Fam111a
Rbm3	0	0.737696	1	0.992	0	C03	Rbm3
Usp1	0	0.735573	0.924	0.57	0	C03	Usp1
Ezh2	0	0.734992	0.899	0.501	0	C03	Ezh2
Rfc4	0	0.732069	0.87	0.388	0	C03	Rfc4
Plk1	0	0.730787	0.58	0.123	0	C03	Plk1
Anp32b	0	0.727487	0.997	0.962	0	C03	Anp32b
Cenpw	0	0.726451	0.861	0.327	0	C03	Cenpw
Ranbp1	0	0.724825	0.99	0.907	0	C03	Ranbp1
Emp1	0	0.720414	0.755	0.318	0	C03	Emp1
Ckap4	0	0.720079	0.977	0.8	0	C03	Ckap4
Dtymk	0	0.71867	0.968	0.786	0	C03	Dtymk
Trim59	0	0.716209	0.67	0.217	0	C03	Trim59
Ska1	0	0.715969	0.651	0.095	0	C03	Ska1
Dbf4	0	0.713172	0.72	0.21	0	C03	Dbf4
Uhrf1	0	0.711766	0.78	0.241	0	C03	Uhrf1
Cdca2	0	0.71087	0.655	0.113	0	C03	Cdca2
Lsm2	0	0.71019	0.956	0.681	0	C03	Lsm2
Lmna	0	0.707844	0.959	0.761	0	C03	Lmna
Plk4	0	0.70379	0.775	0.213	0	C03	Plk4
Syce2	0	0.700486	0.769	0.281	0	C03	Syce2
Lig1	0	0.699739	0.839	0.522	0	C03	Lig1
Col1a21	0	0.699259	0.999	0.806	0	C03	Col1a2
Cenpp	0	0.698056	0.737	0.175	0	C03	Cenpp
Clspn	0	0.694573	0.701	0.164	0	C03	Clspn
Dhfr	0	0.693577	0.755	0.34	0	C03	Dhfr
Hirip3	0	0.692518	0.795	0.316	0	C03	Hirip3
Gmnn	0	0.689909	0.826	0.292	0	C03	Gmnn
Nap1l1	0	0.686671	0.992	0.932	0	C03	Nap1l1
Oxct1	0	0.68603	0.926	0.644	0	C03	Oxct1
Mcm3	0	0.684662	0.746	0.375	0	C03	Mcm3
Calm2	0	0.684287	0.996	0.975	0	C03	Calm2
Kif4	0	0.671937	0.66	0.125	0	C03	Kif4
Snrpd1	0	0.669578	0.996	0.916	0	C03	Snrpd1
Ncam1	0	0.669519	0.846	0.413	0	C03	Ncam1
Nde1	0	0.665645	0.739	0.308	0	C03	Nde1
Prim1	0	0.664754	0.788	0.316	0	C03	Prim1
Alyref	0	0.660832	0.956	0.723	0	C03	Alyref
Mad2l1	0	0.659178	0.762	0.214	0	C03	Mad2l1
Cdkn2d	0	0.657816	0.616	0.235	0	C03	Cdkn2d
Ptma	0	0.657382	1	1	0	C03	Ptma
Ybx1	0	0.655202	1	0.992	0	C03	Ybx1
Cenph	0	0.653077	0.717	0.174	0	C03	Cenph
Cmc2	0	0.651434	0.864	0.449	0	C03	Cmc2
Nasp	0	0.650559	0.948	0.744	0	C03	Nasp
Smc1a	0	0.648116	0.961	0.779	0	C03	Smc1a
Rad51	0	0.644138	0.726	0.181	0	C03	Rad51
Pcna	0	0.643957	0.727	0.393	0	C03	Pcna
Lsm6	0	0.643021	0.965	0.755	0	C03	Lsm6
Col6a21	0	0.640185	0.993	0.686	0	C03	Col6a2
Psrc1	0	0.636258	0.543	0.121	0	C03	Psrc1
Rfc5	0	0.63301	0.785	0.273	0	C03	Rfc5
Rnaseh2c	0	0.625028	0.964	0.716	0	C03	Rnaseh2c
Dtl	0	0.624632	0.709	0.308	0	C03	Dtl
Srsf2	0	0.621881	0.995	0.952	0	C03	Srsf2
Ncaph	0	0.620796	0.682	0.158	0	C03	Ncaph
Kif2c	0	0.619285	0.533	0.108	0	C03	Kif2c
G2e3	0	0.618628	0.626	0.251	0	C03	G2e3
Cit	0	0.618242	0.67	0.139	0	C03	Cit
Ncapd3	0	0.617237	0.724	0.274	0	C03	Ncapd3
Nsd2	0	0.615888	0.869	0.522	0	C03	Nsd2
Hnrnpd	0	0.615536	0.993	0.94	0	C03	Hnrnpd
Dctpp1	0	0.614833	0.886	0.658	0	C03	Dctpp1
Ssrp1	0	0.614359	0.958	0.785	0	C03	Ssrp1
Aurka	0	0.613308	0.529	0.124	0	C03	Aurka
Rpa2	0	0.61311	0.777	0.417	0	C03	Rpa2
Pmf1	0	0.608734	0.842	0.41	0	C03	Pmf1
Hells	0	0.60254	0.69	0.323	0	C03	Hells
Bora	0	0.601821	0.589	0.199	0	C03	Bora
Hist1h1e	0	0.599736	0.53	0.191	0	C03	Hist1h1e
Marcks1	0	0.599468	0.999	0.972	0	C03	Marcks
Dnmt1	0	0.598837	0.813	0.413	0	C03	Dnmt1
Dynll1	0	0.598834	0.999	0.989	0	C03	Dynll1
Srsf3	0	0.596801	0.998	0.981	0	C03	Srsf3
Bub1	0	0.596795	0.639	0.113	0	C03	Bub1
Ptn1	0	0.59654	0.952	0.549	0	C03	Ptn
Gpc31	0	0.593189	0.967	0.561	0	C03	Gpc3
Sox11	0	0.591257	0.753	0.274	0	C03	Sox11
Hdgf	0	0.58867	0.984	0.892	0	C03	Hdgf
Slc43a3	0	0.586999	0.768	0.282	0	C03	Slc43a3
Sae1	0	0.586661	0.936	0.672	0	C03	Sae1
Bgn1	0	0.58362	0.997	0.694	0	C03	Bgn
Smc6	0	0.583257	0.958	0.825	0	C03	Smc6
Gins2	0	0.580434	0.733	0.329	0	C03	Gins2
Nfix1	0	0.579813	0.992	0.721	0	C03	Nfix
Mdk1	0	0.574425	0.999	0.832	0	C03	Mdk
Nfic1	0	0.574423	0.98	0.821	0	C03	Nfic
Cenpn	0	0.57416	0.731	0.178	0	C03	Cenpn
Nr2f21	0	0.572615	0.98	0.688	0	C03	Nr2f2
Mns1	0	0.569787	0.674	0.173	0	C03	Mns1
Dlgap5	0	0.56886	0.568	0.117	0	C03	Dlgap5
Ect2	0	0.568575	0.584	0.126	0	C03	Ect2
Cdh111	0	0.566965	0.975	0.542	0	C03	Cdh11
Cenpq	0	0.559366	0.715	0.225	0	C03	Cenpq
Mcm7	0	0.558981	0.847	0.548	0	C03	Mcm7
Srsf7	0	0.558979	0.986	0.882	0	C03	Srsf7
Acat1	0	0.558683	0.926	0.712	0	C03	Acat1
Lmnb2	0	0.55237	0.669	0.206	0	C03	Lmnb2
Hmgn1	0	0.552046	0.998	0.988	0	C03	Hmgn1
Rnf26	0	0.551947	0.76	0.367	0	C03	Rnf26
Rfc2	0	0.551723	0.83	0.532	0	C03	Rfc2
Ddah2	0	0.546807	0.968	0.837	0	C03	Ddah2
Spag5	0	0.545744	0.605	0.107	0	C03	Spag5
Lbr	0	0.543673	0.744	0.267	0	C03	Lbr
Arhgap11a	0	0.542357	0.559	0.135	0	C03	Arhgap11a
Tipin	0	0.54155	0.864	0.556	0	C03	Tipin
Tfdp1	0	0.535339	0.797	0.469	0	C03	Tfdp1
Cbx3	0	0.531666	0.982	0.868	0	C03	Cbx3
Idh2	0	0.529946	0.981	0.918	0	C03	Idh2
Lsm3	0	0.529691	0.947	0.694	0	C03	Lsm3
Col6a11	0	0.527744	0.993	0.736	0	C03	Col6a1
Trip13	0	0.527279	0.694	0.22	0	C03	Trip13
Tpm4	0	0.525905	0.985	0.862	0	C03	Tpm4
Hint1	0	0.52546	1	0.992	0	C03	Hint1
Pdgfra1	0	0.522834	0.944	0.49	0	C03	Pdgfra
Tpm2	0	0.521264	0.978	0.57	0	C03	Tpm2
Haus4	0	0.513099	0.766	0.348	0	C03	Haus4
Slc29a1	0	0.508849	0.871	0.518	0	C03	Slc29a1
Ckap5	0	0.506196	0.816	0.533	0	C03	Ckap5
Dut	0	0.506147	0.891	0.664	0	C03	Dut
Wee1	0	0.505967	0.704	0.278	0	C03	Wee1
Ppih	0	0.505532	0.824	0.423	0	C03	Ppih
Pmp221	0	0.505471	0.983	0.721	0	C03	Pmp22
Tmem100	0	0.505178	0.465	0.184	0	C03	Tmem100
Brip1os	0	0.503048	0.733	0.299	0	C03	Brip1os
Smc3	0	0.502777	0.962	0.831	0	C03	Smc3
Ttk	0	0.500247	0.606	0.108	0	C03	Ttk
Rfc3	0	0.500066	0.793	0.499	0	C03	Rfc3
Col1a11	5.31505e-277	0.529429	0.999	0.717	1.20088e-272	C03	Col1a1
Mcm6	1.41594e-274	0.544158	0.8	0.586	3.19918e-270	C03	Mcm6
Tuba1c	1.21993e-241	0.567829	0.497	0.274	2.7563e-237	C03	Tuba1c
Slc25a5	2.91676e-219	0.503624	0.95	0.898	6.59012e-215	C03	Slc25a5
Arl6ip1	1.97161e-212	1.03205	0.915	0.788	4.45465e-208	C03	Arl6ip1
Ube2c1	0	2.25628	0.969	0.324	0	C04	Ube2c
Top2a1	0	2.11939	0.974	0.298	0	C04	Top2a
Cenpf1	0	1.87373	0.965	0.212	0	C04	Cenpf
Cks21	0	1.784	0.991	0.498	0	C04	Cks2
Mki671	0	1.7719	0.99	0.245	0	C04	Mki67
Inha1	0	1.69817	0.997	0.565	0	C04	Inha
Cdk11	0	1.65188	0.975	0.442	0	C04	Cdk1
Stmn11	0	1.61357	1	0.887	0	C04	Stmn1
Prc11	0	1.6019	0.958	0.199	0	C04	Prc1
Birc51	0	1.59924	0.981	0.303	0	C04	Birc5
Cdca81	0	1.56343	0.983	0.233	0	C04	Cdca8
H2afz1	0	1.55884	1	0.983	0	C04	H2afz
Cdc201	0	1.48908	0.893	0.215	0	C04	Cdc20
Amh1	0	1.48558	0.952	0.294	0	C04	Amh
Tubb4b1	0	1.47689	0.992	0.778	0	C04	Tubb4b
Smc41	0	1.46417	0.99	0.522	0	C04	Smc4
Tpx21	0	1.46393	0.967	0.203	0	C04	Tpx2
Fst1	0	1.43912	0.987	0.376	0	C04	Fst
Tuba1b1	0	1.4377	0.999	0.93	0	C04	Tuba1b
Inhbb1	0	1.3964	0.956	0.301	0	C04	Inhbb
Hist1h1b1	0	1.39291	0.839	0.303	0	C04	Hist1h1b
Pbk1	0	1.39259	0.967	0.18	0	C04	Pbk
Ube2s1	0	1.3858	0.997	0.903	0	C04	Ube2s
Pclaf1	0	1.35222	0.973	0.281	0	C04	Pclaf
Racgap11	0	1.34672	0.966	0.209	0	C04	Racgap1
Dut1	0	1.32506	0.988	0.666	0	C04	Dut
Tubb51	0	1.31162	1	0.987	0	C04	Tubb5
Smc21	0	1.31147	0.988	0.416	0	C04	Smc2
Kif231	0	1.28138	0.948	0.186	0	C04	Kif23
Hsd3b11	0	1.27677	0.959	0.406	0	C04	Hsd3b1
Hist1h2ap1	0	1.26062	0.718	0.127	0	C04	Hist1h2ap
H2afx1	0	1.25387	0.98	0.586	0	C04	H2afx
Ccnb11	0	1.24032	0.872	0.156	0	C04	Ccnb1
Nusap11	0	1.23763	0.891	0.154	0	C04	Nusap1
Cenpa1	0	1.22725	0.809	0.217	0	C04	Cenpa
Cenpe1	0	1.2242	0.921	0.184	0	C04	Cenpe
Incenp1	0	1.22395	0.948	0.226	0	C04	Incenp
Bex41	0	1.19862	0.987	0.423	0	C04	Bex4
Plk11	0	1.195	0.874	0.121	0	C04	Plk1
Slc18a21	0	1.1892	0.989	0.443	0	C04	Slc18a2
Hsp90aa1	0	1.1822	0.998	0.955	0	C04	Hsp90aa1
Mis18bp11	0	1.18148	0.927	0.157	0	C04	Mis18bp1
Ccna21	0	1.17467	0.965	0.186	0	C04	Ccna2
Spc251	0	1.16926	0.942	0.183	0	C04	Spc25
Rrm21	0	1.15036	0.831	0.227	0	C04	Rrm2
Jpt11	0	1.13624	0.991	0.817	0	C04	Jpt1
Cdca31	0	1.1362	0.936	0.201	0	C04	Cdca3
Kif221	0	1.13239	0.937	0.192	0	C04	Kif22
Tnni31	0	1.13171	0.964	0.382	0	C04	Tnni3
Ccnb21	0	1.11485	0.86	0.206	0	C04	Ccnb2
Hmmr1	0	1.10243	0.885	0.125	0	C04	Hmmr
Spc241	0	1.08594	0.97	0.267	0	C04	Spc24
Hsd17b11	0	1.07504	0.956	0.306	0	C04	Hsd17b1
Kif111	0	1.07337	0.905	0.144	0	C04	Kif11
Aurkb1	0	1.06847	0.9	0.155	0	C04	Aurkb
Fbxo51	0	1.06676	0.88	0.204	0	C04	Fbxo5
Gja11	0	1.06367	0.991	0.582	0	C04	Gja1
Gmnn1	0	1.04671	0.95	0.305	0	C04	Gmnn
Lig11	0	1.04058	0.971	0.525	0	C04	Lig1
Arl6ip11	0	1.04001	0.989	0.788	0	C04	Arl6ip1
Aurka1	0	1.03923	0.844	0.118	0	C04	Aurka
Hmgb21	0	1.03455	0.998	0.79	0	C04	Hmgb2
Ran1	0	1.01735	0.998	0.948	0	C04	Ran
Cenpw1	0	1.00897	0.97	0.342	0	C04	Cenpw
Hjurp1	0	1.00422	0.986	0.621	0	C04	Hjurp
Lmnb11	0	1.00168	0.985	0.551	0	C04	Lmnb1
Kif151	0	1.00085	0.938	0.159	0	C04	Kif15
Lockd1	0	0.997569	0.918	0.248	0	C04	Lockd
Kif20b1	0	0.993659	0.916	0.189	0	C04	Kif20b
Ezh21	0	0.992872	0.974	0.513	0	C04	Ezh2
Cks1b1	0	0.97262	0.993	0.739	0	C04	Cks1b
Ckap51	0	0.970287	0.965	0.534	0	C04	Ckap5
Atad21	0	0.969025	0.911	0.384	0	C04	Atad2
Socs21	0	0.969022	0.994	0.746	0	C04	Socs2
Bub1b1	0	0.963904	0.913	0.181	0	C04	Bub1b
Rnf19b1	0	0.957488	0.959	0.413	0	C04	Rnf19b
Rangap11	0	0.95562	0.957	0.357	0	C04	Rangap1
Fam13a1	0	0.951643	0.965	0.381	0	C04	Fam13a
Map1b1	0	0.95099	0.992	0.573	0	C04	Map1b
Kctd141	0	0.949814	0.996	0.714	0	C04	Kctd14
Nucks11	0	0.941885	0.997	0.869	0	C04	Nucks1
Ranbp11	0	0.940977	0.996	0.91	0	C04	Ranbp1
Kazald11	0	0.929014	0.961	0.373	0	C04	Kazald1
Serpine21	0	0.923612	0.998	0.794	0	C04	Serpine2
Ncapd21	0	0.92246	0.95	0.237	0	C04	Ncapd2
Tyms1	0	0.921519	0.942	0.433	0	C04	Tyms
Sdc11	0	0.916838	0.986	0.57	0	C04	Sdc1
Tmem184a1	0	0.915666	0.961	0.347	0	C04	Tmem184a
Knl11	0	0.907572	0.903	0.141	0	C04	Knl1
Rad211	0	0.907036	0.988	0.619	0	C04	Rad21
Hist1h2ae1	0	0.905007	0.671	0.133	0	C04	Hist1h2ae
Tuba1c1	0	0.904579	0.839	0.258	0	C04	Tuba1c
Selenoh1	0	0.894616	0.994	0.799	0	C04	Selenoh
Cyb5a1	0	0.892227	0.997	0.888	0	C04	Cyb5a
Rrm11	0	0.890511	0.957	0.462	0	C04	Rrm1
Snrpd11	0	0.881802	0.994	0.92	0	C04	Snrpd1
Sgo2a1	0	0.881302	0.87	0.129	0	C04	Sgo2a
Nr5a21	0	0.874057	0.959	0.308	0	C04	Nr5a2
Dbf41	0	0.863053	0.914	0.217	0	C04	Dbf4
Cdca21	0	0.860875	0.875	0.12	0	C04	Cdca2
Scd21	0	0.854767	0.992	0.742	0	C04	Scd2
Nsmce4a	0	0.849625	0.983	0.755	0	C04	Nsmce4a
Txnl11	0	0.845711	0.99	0.871	0	C04	Txnl1
Tk11	0	0.843463	0.868	0.204	0	C04	Tk1
Ckap2l1	0	0.841539	0.897	0.146	0	C04	Ckap2l
Hspd11	0	0.838566	0.997	0.893	0	C04	Hspd1
Scaf111	0	0.837847	0.993	0.826	0	C04	Scaf11
Esco21	0	0.836768	0.851	0.128	0	C04	Esco2
Trim591	0	0.826981	0.902	0.219	0	C04	Trim59
Rgcc1	0	0.825808	0.95	0.446	0	C04	Rgcc
Ncapg1	0	0.823693	0.896	0.14	0	C04	Ncapg
Aspm1	0	0.820694	0.82	0.179	0	C04	Aspm
Knstrn1	0	0.816979	0.826	0.195	0	C04	Knstrn
Sel1l31	0	0.814949	0.874	0.211	0	C04	Sel1l3
Nrn11	0	0.809842	0.915	0.495	0	C04	Nrn1
Mlf11	0	0.80559	0.928	0.307	0	C04	Mlf1
Tacc31	0	0.803667	0.917	0.214	0	C04	Tacc3
Kif2c1	0	0.802138	0.817	0.105	0	C04	Kif2c
Tmpo1	0	0.790071	0.992	0.748	0	C04	Tmpo
Nasp1	0	0.789769	0.982	0.75	0	C04	Nasp
Sgo11	0	0.783225	0.877	0.143	0	C04	Sgo1
Ccdc341	0	0.781629	0.987	0.674	0	C04	Ccdc34
H1fx1	0	0.780427	0.981	0.728	0	C04	H1fx
Cycs	0	0.779878	0.986	0.714	0	C04	Cycs
Pgam11	0	0.776472	0.994	0.872	0	C04	Pgam1
Lsm21	0	0.775764	0.983	0.691	0	C04	Lsm2
Bub31	0	0.774229	0.97	0.731	0	C04	Bub3
Hnrnpab	0	0.770219	0.998	0.903	0	C04	Hnrnpab
Isyna11	0	0.769331	0.99	0.679	0	C04	Isyna1
Ephx21	0	0.766846	0.972	0.476	0	C04	Ephx2
Anp32e1	0	0.764466	0.981	0.638	0	C04	Anp32e
Anln1	0	0.747822	0.863	0.167	0	C04	Anln
Dek1	0	0.735024	0.99	0.855	0	C04	Dek
Nnat	0	0.734371	0.89	0.426	0	C04	Nnat
Dnph1	0	0.731299	0.879	0.277	0	C04	Dnph1
Anp32b1	0	0.731111	1	0.964	0	C04	Anp32b
Ivns1abp1	0	0.729873	0.994	0.644	0	C04	Ivns1abp
Psip1	0	0.729655	0.991	0.834	0	C04	Psip1
Ctsl1	0	0.728819	0.992	0.961	0	C04	Ctsl
Ak21	0	0.726723	0.987	0.744	0	C04	Ak2
Syt71	0	0.726049	0.899	0.282	0	C04	Syt7
Nudc	0	0.71611	0.989	0.886	0	C04	Nudc
Apoa11	0	0.712932	0.864	0.248	0	C04	Apoa1
Bub11	0	0.711947	0.853	0.12	0	C04	Bub1
Nop58	0	0.7105	0.985	0.761	0	C04	Nop58
Bst21	0	0.709106	0.995	0.71	0	C04	Bst2
Dnajc91	0	0.7089	0.961	0.507	0	C04	Dnajc9
Mex3c1	0	0.708	0.976	0.57	0	C04	Mex3c
Mcm71	0	0.705782	0.95	0.553	0	C04	Mcm7
Mras1	0	0.705691	0.977	0.545	0	C04	Mras
H2afv1	0	0.701933	0.998	0.957	0	C04	H2afv
Mif1	0	0.698547	0.998	0.966	0	C04	Mif
Kif41	0	0.697579	0.865	0.132	0	C04	Kif4
Amhr21	0	0.695945	0.986	0.448	0	C04	Amhr2
H2-K11	0	0.694343	0.943	0.477	0	C04	H2-K1
Usp11	0	0.693472	0.969	0.582	0	C04	Usp1
Med101	0	0.692071	0.981	0.73	0	C04	Med10
Fam83d	0	0.690715	0.736	0.131	0	C04	Fam83d
Ppa1	0	0.690172	0.954	0.573	0	C04	Ppa1
Aldh1b11	0	0.690036	0.884	0.302	0	C04	Aldh1b1
Hmgb11	0	0.689342	1	0.996	0	C04	Hmgb1
Mns11	0	0.687034	0.86	0.18	0	C04	Mns1
Ndc801	0	0.686627	0.856	0.125	0	C04	Ndc80
Tspan151	0	0.683268	0.892	0.27	0	C04	Tspan15
Mycl1	0	0.678798	0.905	0.34	0	C04	Mycl
Clspn1	0	0.675172	0.793	0.18	0	C04	Clspn
Kif20a1	0	0.673631	0.814	0.126	0	C04	Kif20a
Ckap21	0	0.673202	0.837	0.186	0	C04	Ckap2
Reep4	0	0.672443	0.812	0.233	0	C04	Reep4
G2e31	0	0.670449	0.822	0.252	0	C04	G2e3
AC167229.11	0	0.666687	0.963	0.399	0	C04	AC167229.1
Ucp21	0	0.663819	0.989	0.693	0	C04	Ucp2
Cenpk1	0	0.661066	0.918	0.259	0	C04	Cenpk
Cnmd1	0	0.657968	0.703	0.21	0	C04	Cnmd
Gas2l3	0	0.652265	0.727	0.096	0	C04	Gas2l3
Rnaseh2c1	0	0.651609	0.978	0.726	0	C04	Rnaseh2c
Bex11	0	0.651475	0.871	0.293	0	C04	Bex1
Ddx39	0	0.651043	0.922	0.427	0	C04	Ddx39
Gtf2e21	0	0.650198	0.978	0.651	0	C04	Gtf2e2
Mad2l11	0	0.648691	0.903	0.226	0	C04	Mad2l1
Ncl	0	0.647757	0.999	0.988	0	C04	Ncl
Nop56	0	0.647593	0.975	0.703	0	C04	Nop56
Myo101	0	0.647483	0.981	0.628	0	C04	Myo10
Fdps1	0	0.647268	0.919	0.407	0	C04	Fdps
Peg31	0	0.646604	0.985	0.772	0	C04	Peg3
Ssrp11	0	0.645778	0.986	0.79	0	C04	Ssrp1
Ncaph1	0	0.6434	0.849	0.168	0	C04	Ncaph
Melk1	0	0.642421	0.872	0.146	0	C04	Melk
Hells1	0	0.641137	0.86	0.326	0	C04	Hells
Shcbp11	0	0.641077	0.877	0.161	0	C04	Shcbp1
Adh51	0	0.641056	0.983	0.873	0	C04	Adh5
Dlgap51	0	0.638873	0.771	0.121	0	C04	Dlgap5
H2-Q71	0	0.638359	0.759	0.21	0	C04	H2-Q7
Hmgn5	0	0.636317	0.92	0.381	0	C04	Hmgn5
Clu1	0	0.635109	0.986	0.66	0	C04	Clu
Gm47283	0	0.634638	0.986	0.84	0	C04	Gm47283
Kmt5a	0	0.634624	0.97	0.61	0	C04	Kmt5a
Parp1	0	0.629619	0.971	0.669	0	C04	Parp1
Dctpp11	0	0.629166	0.972	0.661	0	C04	Dctpp1
Cdkn31	0	0.62785	0.701	0.143	0	C04	Cdkn3
Alyref1	0	0.627646	0.979	0.731	0	C04	Alyref
Carhsp11	0	0.62648	0.975	0.651	0	C04	Carhsp1
Ccnd21	0	0.623933	0.997	0.923	0	C04	Ccnd2
Dpy30	0	0.623455	0.986	0.738	0	C04	Dpy30
Hat1	0	0.622797	0.954	0.586	0	C04	Hat1
Bok1	0	0.620746	0.972	0.609	0	C04	Bok
Nuf21	0	0.620444	0.842	0.134	0	C04	Nuf2
Phgdh1	0	0.620374	0.963	0.655	0	C04	Phgdh
Myef2	0	0.620227	0.968	0.604	0	C04	Myef2
Grhpr1	0	0.619814	0.973	0.606	0	C04	Grhpr
Tipin1	0	0.619344	0.953	0.562	0	C04	Tipin
Wnt61	0	0.618949	0.946	0.417	0	C04	Wnt6
Cenpm1	0	0.616838	0.92	0.288	0	C04	Cenpm
Sf3a2	0	0.616006	0.942	0.528	0	C04	Sf3a2
Akr1cl1	0	0.615228	0.998	0.904	0	C04	Akr1cl
Pa2g4	0	0.612359	0.981	0.798	0	C04	Pa2g4
Hnrnpa2b1	0	0.609817	1	0.985	0	C04	Hnrnpa2b1
Dag11	0	0.608369	0.995	0.795	0	C04	Dag1
Col18a11	0	0.607696	0.971	0.461	0	C04	Col18a1
Tubg1	0	0.606741	0.915	0.389	0	C04	Tubg1
Nop10	0	0.6048	0.994	0.885	0	C04	Nop10
Rpa21	0	0.602923	0.917	0.421	0	C04	Rpa2
Srsf71	0	0.602279	0.989	0.886	0	C04	Srsf7
Pcna1	0	0.601673	0.826	0.4	0	C04	Pcna
Nxt1	0	0.600399	0.92	0.474	0	C04	Nxt1
Spag51	0	0.599894	0.814	0.113	0	C04	Spag5
Brd8	0	0.59877	0.961	0.625	0	C04	Brd8
Sae11	0	0.597879	0.973	0.681	0	C04	Sae1
Arhgap311	0	0.597856	0.972	0.556	0	C04	Arhgap31
Trim28	0	0.594995	0.984	0.81	0	C04	Trim28
Nde11	0	0.59465	0.83	0.32	0	C04	Nde1
C1galt11	0	0.593067	0.932	0.423	0	C04	C1galt1
St3gal51	0	0.592568	0.994	0.811	0	C04	St3gal5
Ect21	0	0.592001	0.804	0.129	0	C04	Ect2
Arxes21	0	0.589538	0.985	0.69	0	C04	Arxes2
Fgfbp31	0	0.589298	0.797	0.349	0	C04	Fgfbp3
Cmc21	0	0.589234	0.942	0.46	0	C04	Cmc2
Gmpr1	0	0.588633	0.958	0.488	0	C04	Gmpr
Arhgap11a1	0	0.588075	0.799	0.135	0	C04	Arhgap11a
Suz12	0	0.587925	0.947	0.535	0	C04	Suz12
Rasgef1b1	0	0.586065	0.928	0.366	0	C04	Rasgef1b
Rfc41	0	0.585138	0.921	0.404	0	C04	Rfc4
Bicd11	0	0.584698	0.939	0.456	0	C04	Bicd1
Nap1l11	0	0.584683	0.996	0.935	0	C04	Nap1l1
Cacna2d21	0	0.584453	0.813	0.243	0	C04	Cacna2d2
Gprasp11	0	0.582851	0.971	0.63	0	C04	Gprasp1
Pim31	0	0.582193	0.929	0.496	0	C04	Pim3
Cct7	0	0.581986	0.986	0.876	0	C04	Cct7
Diaph31	0	0.581225	0.873	0.194	0	C04	Diaph3
Pimreg1	0	0.580484	0.729	0.123	0	C04	Pimreg
Tshz11	0	0.579552	0.985	0.76	0	C04	Tshz1
Sytl41	0	0.579333	0.947	0.443	0	C04	Sytl4
Jam21	0	0.578645	0.933	0.369	0	C04	Jam2
Znrf11	0	0.576507	0.977	0.663	0	C04	Znrf1
Lsm8	0	0.576276	0.973	0.687	0	C04	Lsm8
Smchd1	0	0.573966	0.967	0.656	0	C04	Smchd1
Nexmif1	0	0.573215	0.93	0.545	0	C04	Nexmif
Plk41	0	0.572997	0.866	0.23	0	C04	Plk4
Ube2t	0	0.57107	0.811	0.145	0	C04	Ube2t
Tex151	0	0.570629	0.813	0.27	0	C04	Tex15
Hmgcs21	0	0.570261	0.944	0.528	0	C04	Hmgcs2
Rad511	0	0.56926	0.83	0.196	0	C04	Rad51
Odc1	0	0.568637	0.99	0.737	0	C04	Odc1
Smarca5	0	0.567986	0.985	0.825	0	C04	Smarca5
Hspa9	0	0.566994	0.984	0.823	0	C04	Hspa9
Ptpre1	0	0.566985	0.892	0.337	0	C04	Ptpre
Ndufab1	0	0.566761	0.99	0.897	0	C04	Ndufab1
Dtl1	0	0.566653	0.834	0.316	0	C04	Dtl
Arhgap291	0	0.566154	0.989	0.744	0	C04	Arhgap29
Brca2	0	0.564872	0.862	0.29	0	C04	Brca2
Cox5a	0	0.564391	0.992	0.92	0	C04	Cox5a
H2-D11	0	0.564208	0.94	0.478	0	C04	H2-D1
Dnmt11	0	0.56228	0.895	0.424	0	C04	Dnmt1
Fkbp4	0	0.562057	0.985	0.825	0	C04	Fkbp4
Zcchc111	0	0.561991	0.994	0.868	0	C04	Zcchc11
Chp21	0	0.561427	0.837	0.273	0	C04	Chp2
Zmym31	0	0.559721	0.939	0.465	0	C04	Zmym3
Itga61	0	0.559637	0.99	0.551	0	C04	Itga6
Gapdh1	0	0.559628	0.997	0.977	0	C04	Gapdh
Tgif11	0	0.558085	0.932	0.465	0	C04	Tgif1
Susd31	0	0.556889	0.868	0.274	0	C04	Susd3
Ptges1	0	0.555467	0.948	0.466	0	C04	Ptges
Vdac31	0	0.554392	0.991	0.944	0	C04	Vdac3
Uhrf11	0	0.553772	0.847	0.259	0	C04	Uhrf1
Dtymk1	0	0.553742	0.986	0.792	0	C04	Dtymk
Bmyc1	0	0.552975	0.984	0.782	0	C04	Bmyc
Ccnf	0	0.550936	0.701	0.096	0	C04	Ccnf
Stip1	0	0.550557	0.959	0.611	0	C04	Stip1
Tceal91	0	0.549595	0.999	0.986	0	C04	Tceal9
Neil31	0	0.549542	0.82	0.137	0	C04	Neil3
Exosc8	0	0.549301	0.96	0.561	0	C04	Exosc8
Gsta41	0	0.547612	0.892	0.401	0	C04	Gsta4
Ptges3	0	0.547423	0.992	0.853	0	C04	Ptges3
Pdpn1	0	0.546892	0.96	0.637	0	C04	Pdpn
Ubash3b1	0	0.54653	0.901	0.403	0	C04	Ubash3b
Mdfic	0	0.546134	0.941	0.561	0	C04	Mdfic
C330027C09Rik	0	0.545863	0.778	0.133	0	C04	C330027C09Rik
Kpna2	0	0.545805	0.636	0.113	0	C04	Kpna2
Defb191	0	0.544142	0.904	0.353	0	C04	Defb19
Chst8	0	0.544036	0.802	0.223	0	C04	Chst8
Fam81a	0	0.543708	0.798	0.207	0	C04	Fam81a
Tex30	0	0.542897	0.897	0.342	0	C04	Tex30
Vcan	0	0.54033	0.94	0.532	0	C04	Vcan
Cdv3	0	0.539141	0.986	0.798	0	C04	Cdv3
Atp5g3	0	0.53712	0.996	0.934	0	C04	Atp5g3
Mapre1	0	0.537088	0.993	0.891	0	C04	Mapre1
Nsd21	0	0.536966	0.934	0.532	0	C04	Nsd2
Kitl1	0	0.536537	0.973	0.639	0	C04	Kitl
Adgrg11	0	0.534885	0.931	0.352	0	C04	Adgrg1
Tcp1	0	0.532867	0.993	0.923	0	C04	Tcp1
Rad51ap11	0	0.532366	0.794	0.175	0	C04	Rad51ap1
Cenph1	0	0.528847	0.83	0.189	0	C04	Cenph
Prps2	0	0.528479	0.858	0.319	0	C04	Prps2
Hnrnpu	0	0.528473	0.998	0.964	0	C04	Hnrnpu
Pgk1	0	0.528072	0.972	0.724	0	C04	Pgk1
Hpcal11	0	0.527933	0.979	0.622	0	C04	Hpcal1
Bora1	0	0.525703	0.76	0.202	0	C04	Bora
Wee11	0	0.525228	0.84	0.286	0	C04	Wee1
Topbp1	0	0.522598	0.896	0.394	0	C04	Topbp1
Ttk1	0	0.522498	0.786	0.116	0	C04	Ttk
Spsb41	0	0.521201	0.863	0.256	0	C04	Spsb4
Cit1	0	0.520602	0.801	0.152	0	C04	Cit
Hpf1	0	0.51893	0.958	0.617	0	C04	Hpf1
Xpo1	0	0.517616	0.956	0.555	0	C04	Xpo1
Ezr1	0	0.51761	0.967	0.448	0	C04	Ezr
Akr1c141	0	0.517275	0.914	0.408	0	C04	Akr1c14
Myo1b1	0	0.516541	0.966	0.647	0	C04	Myo1b
Stra61	0	0.513674	0.847	0.269	0	C04	Stra6
Hspa8	0	0.513174	1	0.999	0	C04	Hspa8
Me21	0	0.512181	0.948	0.477	0	C04	Me2
Srsf31	0	0.512081	0.998	0.982	0	C04	Srsf3
Cdca5	0	0.512017	0.747	0.091	0	C04	Cdca5
Ktn11	0	0.511882	0.985	0.787	0	C04	Ktn1
Smarca4	0	0.511657	0.951	0.568	0	C04	Smarca4
Ncapg21	0	0.511454	0.795	0.209	0	C04	Ncapg2
1810037I17Rik	0	0.511252	0.981	0.767	0	C04	1810037I17Rik
Pcsk61	0	0.50968	0.99	0.62	0	C04	Pcsk6
Tpi1	0	0.509099	0.987	0.857	0	C04	Tpi1
Tbca1	0	0.509055	0.998	0.975	0	C04	Tbca
G3bp1	0	0.508855	0.994	0.901	0	C04	G3bp1
Hsp90b1	0	0.508229	0.998	0.981	0	C04	Hsp90b1
Cables11	0	0.507923	0.928	0.393	0	C04	Cables1
Wfdc101	0	0.507225	0.766	0.307	0	C04	Wfdc10
Lsm31	0	0.507122	0.976	0.703	0	C04	Lsm3
Synpo1	0	0.505598	0.957	0.585	0	C04	Synpo
Cct3	0	0.505276	0.987	0.902	0	C04	Cct3
Vars	0	0.505069	0.932	0.495	0	C04	Vars
Mrpl14	0	0.504407	0.978	0.803	0	C04	Mrpl14
Ptgds1	0	0.502326	0.725	0.21	0	C04	Ptgds
Fen1	0	0.501101	0.817	0.256	0	C04	Fen1
Chchd101	1.88818e-302	0.564807	0.994	0.774	4.26616e-298	C04	Chchd10
B2m1	2.13886e-297	0.511382	0.981	0.803	4.83254e-293	C04	B2m
Acta2	0	4.74111	1	0.549	0	C05	Acta2
Tagln	0	4.24487	1	0.353	0	C05	Tagln
Mfap5	0	3.43256	0.964	0.271	0	C05	Mfap5
Actg2	0	3.24571	0.795	0.031	0	C05	Actg2
Myh11	0	3.15188	0.9	0.085	0	C05	Myh11
Tpm21	0	3.0502	0.998	0.601	0	C05	Tpm2
Mylk	0	2.9886	0.998	0.659	0	C05	Mylk
Fbxl22	0	2.78958	0.97	0.144	0	C05	Fbxl22
Cnn1	0	2.70684	0.802	0.026	0	C05	Cnn1
Myl6	0	2.38832	1	0.995	0	C05	Myl6
Myl9	0	2.22906	0.997	0.697	0	C05	Myl9
Plpp3	0	2.09292	0.976	0.752	0	C05	Plpp3
Lmcd11	0	1.89179	0.955	0.399	0	C05	Lmcd1
Cnn21	0	1.85737	0.979	0.502	0	C05	Cnn2
Lmod1	0	1.79592	0.819	0.032	0	C05	Lmod1
Fhl1	0	1.77047	0.872	0.198	0	C05	Fhl1
Carmn	0	1.7526	0.876	0.201	0	C05	Carmn
Id21	0	1.73663	0.958	0.567	0	C05	Id2
Tpm11	0	1.72263	0.999	0.907	0	C05	Tpm1
Ppp1r12a	0	1.61158	0.965	0.782	0	C05	Ppp1r12a
Dstn	0	1.58043	0.997	0.977	0	C05	Dstn
Flna	0	1.53161	0.983	0.857	0	C05	Flna
Id4	0	1.504	0.63	0.089	0	C05	Id4
Lpp	0	1.49242	0.953	0.676	0	C05	Lpp
Itga1	0	1.49095	0.813	0.236	0	C05	Itga1
Csrp11	0	1.47978	0.986	0.646	0	C05	Csrp1
Ramp1	0	1.47437	0.704	0.104	0	C05	Ramp1
Ppp1r12b	0	1.40008	0.883	0.387	0	C05	Ppp1r12b
Sparcl11	0	1.37949	0.991	0.681	0	C05	Sparcl1
Psd	0	1.33554	0.711	0.186	0	C05	Psd
Tnnt2	0	1.31688	0.459	0.012	0	C05	Tnnt2
Csrp2	0	1.30665	0.866	0.55	0	C05	Csrp2
Cald1	0	1.26653	0.999	0.847	0	C05	Cald1
Nexn	0	1.2641	0.806	0.331	0	C05	Nexn
Syt1	0	1.25959	0.621	0.112	0	C05	Syt1
Ncam11	0	1.2581	0.895	0.445	0	C05	Ncam1
Pcdh7	0	1.23085	0.765	0.197	0	C05	Pcdh7
Actn1	0	1.21046	0.938	0.702	0	C05	Actn1
Tnc	0	1.20769	0.757	0.216	0	C05	Tnc
Fbxl71	0	1.2061	0.941	0.635	0	C05	Fbxl7
Fstl11	0	1.20501	0.996	0.798	0	C05	Fstl1
Vldlr	0	1.18964	0.692	0.161	0	C05	Vldlr
Foxp2	0	1.18734	0.676	0.146	0	C05	Foxp2
Pls3	0	1.16653	0.908	0.655	0	C05	Pls3
Meg31	0	1.15828	0.978	0.687	0	C05	Meg3
Palld1	0	1.15356	0.938	0.518	0	C05	Palld
Pdgfrl	0	1.1508	0.746	0.225	0	C05	Pdgfrl
Myocd	0	1.12858	0.648	0.045	0	C05	Myocd
Fhdc1	0	1.11842	0.616	0.079	0	C05	Fhdc1
Cavin3	0	1.09911	0.941	0.681	0	C05	Cavin3
Lurap1l	0	1.09194	0.569	0.092	0	C05	Lurap1l
Filip1l	0	1.08968	0.723	0.252	0	C05	Filip1l
Slmap	0	1.07289	0.855	0.521	0	C05	Slmap
Clic4	0	0.998529	0.861	0.479	0	C05	Clic4
Ahnak2	0	0.994458	0.627	0.095	0	C05	Ahnak2
Sorbs1	0	0.97519	0.635	0.156	0	C05	Sorbs1
Actb	0	0.969401	1	1	0	C05	Actb
Sh3bgr	0	0.964864	0.444	0.085	0	C05	Sh3bgr
Trac	0	0.94354	0.456	0.122	0	C05	Trac
Cav1	0	0.900883	0.56	0.116	0	C05	Cav1
Ednrb	0	0.899634	0.434	0.039	0	C05	Ednrb
Npnt	0	0.864805	0.395	0.052	0	C05	Npnt
Mgll	0	0.807358	0.472	0.044	0	C05	Mgll
Pcdh17	0	0.794477	0.424	0.056	0	C05	Pcdh17
Speg	0	0.747446	0.582	0.175	0	C05	Speg
Synpo2	0	0.689106	0.397	0.017	0	C05	Synpo2
Aoc3	0	0.671682	0.516	0.081	0	C05	Aoc3
Mcam	0	0.649311	0.473	0.079	0	C05	Mcam
Slc24a3	0	0.619769	0.434	0.097	0	C05	Slc24a3
Filip1	0	0.613024	0.348	0.046	0	C05	Filip1
Cdh6	0	0.607035	0.373	0.018	0	C05	Cdh6
Mrvi1	0	0.591731	0.529	0.145	0	C05	Mrvi1
Tspan2	0	0.567067	0.41	0.043	0	C05	Tspan2
Asb2	0	0.542053	0.341	0.006	0	C05	Asb2
Lrrn2	0	0.517311	0.373	0.054	0	C05	Lrrn2
Dst	1.695e-304	0.997628	0.883	0.605	3.82968e-300	C05	Dst
Pdgfc	1.88693e-304	0.67248	0.554	0.186	4.26333e-300	C05	Pdgfc
Ehbp1l1	1.32689e-298	0.610765	0.489	0.142	2.99798e-294	C05	Ehbp1l1
Cyp1b1	3.67201e-298	0.905427	0.672	0.282	8.29654e-294	C05	Cyp1b1
Des	2.24581e-297	1.35654	0.378	0.084	5.07419e-293	C05	Des
Fermt2	2.83534e-294	0.892954	0.957	0.842	6.40618e-290	C05	Fermt2
Grb14	7.39437e-292	1.06173	0.835	0.51	1.67068e-287	C05	Grb14
Emid1	2.61162e-291	0.529762	0.366	0.079	5.90069e-287	C05	Emid1
Rasl11a	5.06792e-266	0.839667	0.591	0.226	1.14505e-261	C05	Rasl11a
Vcl	7.86353e-265	0.880001	0.778	0.457	1.77669e-260	C05	Vcl
Mfap21	8.56753e-263	0.896066	0.992	0.942	1.93575e-258	C05	Mfap2
Col6a4	1.39605e-260	0.550585	0.474	0.142	3.15424e-256	C05	Col6a4
Mpc2	1.00585e-258	0.755277	0.954	0.895	2.27262e-254	C05	Mpc2
Pdlim7	2.17701e-256	0.848172	0.834	0.557	4.91874e-252	C05	Pdlim7
1500015O10Rik	4.69975e-253	0.504328	0.34	0.076	1.06186e-248	C05	1500015O10Rik
Nkd1	2.61266e-251	0.859453	0.837	0.539	5.90305e-247	C05	Nkd1
Esyt2	7.0415e-250	0.912104	0.681	0.376	1.59096e-245	C05	Esyt2
Serpinf1	5.14753e-247	0.932172	0.953	0.832	1.16303e-242	C05	Serpinf1
Gpx1	5.71877e-247	0.966333	0.918	0.8	1.2921e-242	C05	Gpx1
Rflnb	1.0513e-246	0.832618	0.786	0.493	2.3753e-242	C05	Rflnb
Kcnk3	1.68715e-242	0.579401	0.323	0.072	3.81195e-238	C05	Kcnk3
Traf5	5.15532e-241	0.564337	0.499	0.172	1.16479e-236	C05	Traf5
Svil	1.57222e-236	0.848156	0.853	0.654	3.55228e-232	C05	Svil
Gsn1	2.35045e-236	0.888781	0.914	0.643	5.31062e-232	C05	Gsn
Rsu1	2.56682e-230	0.719603	0.933	0.83	5.79948e-226	C05	Rsu1
Ptn2	2.3397e-229	0.848816	0.948	0.58	5.28632e-225	C05	Ptn
Tgfb1i11	2.94468e-226	0.776045	0.941	0.803	6.6532e-222	C05	Tgfb1i1
Hacd1	1.39118e-222	0.879696	0.765	0.535	3.14323e-218	C05	Hacd1
Anxa6	2.06702e-220	0.741152	0.927	0.799	4.67023e-216	C05	Anxa6
Dlk11	9.07574e-217	0.896242	0.804	0.422	2.05057e-212	C05	Dlk1
Tspan18	4.98466e-214	0.677263	0.705	0.373	1.12623e-209	C05	Tspan18
Ncald	1.74844e-206	0.674401	0.699	0.355	3.95042e-202	C05	Ncald
Zbtb201	6.59075e-202	0.713051	0.982	0.959	1.48911e-197	C05	Zbtb20
Pbx11	2.67643e-200	0.712287	0.979	0.895	6.04713e-196	C05	Pbx1
Prrx1	2.95592e-198	0.71477	0.742	0.387	6.6786e-194	C05	Prrx1
Pcp4l1	6.11269e-195	0.672529	0.479	0.18	1.3811e-190	C05	Pcp4l1
Fxyd11	1.04737e-194	0.660754	0.828	0.503	2.36642e-190	C05	Fxyd1
Dbn1	1.92345e-194	0.699842	0.796	0.557	4.34583e-190	C05	Dbn1
Nfix2	4.11445e-191	0.708524	0.981	0.743	9.2962e-187	C05	Nfix
Nrep	1.85043e-190	0.714854	0.899	0.755	4.18087e-186	C05	Nrep
Ogt	3.79789e-190	0.753559	0.976	0.931	8.58094e-186	C05	Ogt
Abracl	4.70609e-189	0.741627	0.876	0.757	1.06329e-184	C05	Abracl
Tspan9	3.26393e-187	0.69254	0.66	0.366	7.37453e-183	C05	Tspan9
Lmna1	1.13122e-185	0.703645	0.926	0.778	2.55588e-181	C05	Lmna
1190002N15Rik	5.21376e-185	0.718099	0.751	0.501	1.178e-180	C05	1190002N15Rik
Fam118a	3.12883e-184	0.864511	0.705	0.457	7.06929e-180	C05	Fam118a
Myoc	3.4139e-183	0.622631	0.168	0.026	7.71336e-179	C05	Myoc
Nfib1	1.41866e-182	0.685204	0.959	0.792	3.20533e-178	C05	Nfib
Agtr2	2.09543e-182	0.849461	0.471	0.183	4.7344e-178	C05	Agtr2
Setbp1	9.19971e-182	0.543524	0.514	0.21	2.07858e-177	C05	Setbp1
Cd9	2.31985e-177	0.703656	0.811	0.542	5.24148e-173	C05	Cd9
Lsp11	1.88379e-176	0.809012	0.922	0.608	4.25623e-172	C05	Lsp1
Tead1	1.26494e-175	0.659873	0.852	0.703	2.858e-171	C05	Tead1
Ttc28	6.43486e-175	0.678259	0.867	0.718	1.45389e-170	C05	Ttc28
Pawr	2.59855e-174	0.596191	0.467	0.196	5.87117e-170	C05	Pawr
Map1b2	3.20173e-172	0.838841	0.917	0.591	7.23399e-168	C05	Map1b
Tnfrsf19	2.93701e-169	0.675736	0.67	0.374	6.63588e-165	C05	Tnfrsf19
Selenom1	1.44865e-168	0.786154	0.932	0.638	3.27307e-164	C05	Selenom
Rras	1.88301e-167	0.698791	0.721	0.465	4.25448e-163	C05	Rras
Myh9	3.19579e-167	0.713695	0.758	0.55	7.22056e-163	C05	Myh9
Fosb1	1.50737e-166	1.14161	0.883	0.723	3.40575e-162	C05	Fosb
Plp11	2.39243e-163	0.981494	0.715	0.433	5.40546e-159	C05	Plp1
Foxo1	2.72951e-163	0.699523	0.72	0.478	6.16705e-159	C05	Foxo1
Pnck	4.64258e-163	0.526513	0.425	0.17	1.04894e-158	C05	Pnck
Arhgef251	1.7535e-162	0.594028	0.712	0.417	3.96187e-158	C05	Arhgef25
Fam102b	8.29984e-158	0.595964	0.618	0.352	1.87527e-153	C05	Fam102b
1810058I24Rik	2.44304e-156	0.575316	0.985	0.949	5.51981e-152	C05	1810058I24Rik
Shisa4	6.35145e-155	0.554889	0.557	0.278	1.43505e-150	C05	Shisa4
Lims1	1.39788e-154	0.644793	0.857	0.754	3.15837e-150	C05	Lims1
Mdk2	4.50093e-150	0.633797	0.994	0.845	1.01694e-145	C05	Mdk
Fbn11	2.96741e-149	0.59523	0.889	0.726	6.70456e-145	C05	Fbn1
Grem2	3.68631e-149	0.613907	0.566	0.306	8.32884e-145	C05	Grem2
Cped11	1.35732e-147	0.606197	0.803	0.528	3.06673e-143	C05	Cped1
Gas11	1.48241e-146	0.778762	0.81	0.547	3.34936e-142	C05	Gas1
Fbxo32	2.62934e-146	0.57562	0.409	0.16	5.94073e-142	C05	Fbxo32
Arx1	1.82464e-143	0.640734	0.75	0.421	4.12258e-139	C05	Arx
Tpm41	5.49216e-142	0.534514	0.945	0.873	1.2409e-137	C05	Tpm4
Hoxd8	1.09449e-141	0.674767	0.646	0.381	2.4729e-137	C05	Hoxd8
Timp21	1.03084e-139	0.564781	0.88	0.703	2.32908e-135	C05	Timp2
Rbfox2	1.49563e-139	0.553938	0.829	0.696	3.37923e-135	C05	Rbfox2
Slit2	2.49062e-136	0.59369	0.585	0.307	5.6273e-132	C05	Slit2
Kank2	6.57751e-136	0.561422	0.653	0.426	1.48612e-131	C05	Kank2
Pbx3	7.26823e-136	0.697947	0.753	0.57	1.64218e-131	C05	Pbx3
Plekho1	3.43205e-135	0.53817	0.604	0.37	7.75438e-131	C05	Plekho1
Wwtr1	5.04155e-135	0.588649	0.79	0.647	1.13909e-130	C05	Wwtr1
Dnajb4	1.25619e-134	0.690664	0.699	0.52	2.83825e-130	C05	Dnajb4
Col5a21	1.56938e-132	0.559464	0.895	0.659	3.54585e-128	C05	Col5a2
Txnip	2.17913e-131	0.686253	0.953	0.864	4.92352e-127	C05	Txnip
Pdlim31	7.48255e-131	0.76391	0.536	0.255	1.69061e-126	C05	Pdlim3
Trps1	3.3935e-129	0.66928	0.646	0.436	7.66728e-125	C05	Trps1
Shisa2	1.52786e-128	0.544996	0.446	0.203	3.45204e-124	C05	Shisa2
Rbpms	4.83038e-127	0.684975	0.81	0.643	1.09138e-122	C05	Rbpms
Smtn	3.01971e-126	0.565141	0.538	0.289	6.82272e-122	C05	Smtn
Rgs21	3.84218e-126	0.902544	0.912	0.768	8.68101e-122	C05	Rgs2
Chd3	6.81752e-126	0.567066	0.864	0.766	1.54035e-121	C05	Chd3
Ctxn1	1.03707e-123	0.792625	0.732	0.599	2.34316e-119	C05	Ctxn1
Ilk	2.94979e-122	0.571371	0.855	0.755	6.66476e-118	C05	Ilk
6330403K07Rik	7.22412e-121	0.529022	0.624	0.373	1.63222e-116	C05	6330403K07Rik
Ltbp1	5.90019e-120	0.558275	0.488	0.256	1.33309e-115	C05	Ltbp1
Ahnak	1.25998e-117	0.53408	0.915	0.825	2.8468e-113	C05	Ahnak
Col1a12	9.28083e-115	0.572095	0.997	0.738	2.09691e-110	C05	Col1a1
Ogn1	5.72127e-112	0.811914	0.708	0.431	1.29266e-107	C05	Ogn
Pam	7.30743e-112	0.605434	0.767	0.629	1.65104e-107	C05	Pam
Postn1	2.28489e-111	0.570734	0.631	0.357	5.16247e-107	C05	Postn
Smim14	8.19801e-111	0.551937	0.921	0.852	1.85226e-106	C05	Smim14
Gpm6b	1.09721e-108	0.690075	0.867	0.78	2.47904e-104	C05	Gpm6b
Ccdc107	1.55726e-106	0.636493	0.729	0.617	3.51848e-102	C05	Ccdc107
Rock2	3.31323e-100	0.529846	0.842	0.774	7.48591e-96	C05	Rock2
Cdc42ep31	8.9151e-99	0.570751	0.614	0.382	2.01428e-94	C05	Cdc42ep3
Gnaq	9.47708e-99	0.517604	0.765	0.668	2.14125e-94	C05	Gnaq
Ptgis1	4.84741e-97	0.504837	0.856	0.704	1.09522e-92	C05	Ptgis
Hoxd91	1.09908e-96	0.868471	0.643	0.45	2.48326e-92	C05	Hoxd9
Sntb2	2.90765e-96	0.549368	0.859	0.804	6.56955e-92	C05	Sntb2
Dpysl3	1.13779e-93	0.604249	0.853	0.801	2.57073e-89	C05	Dpysl3
Ckb	8.06325e-88	1.02987	0.637	0.452	1.82181e-83	C05	Ckb
Igfbp51	1.66956e-83	0.748776	0.855	0.717	3.77221e-79	C05	Igfbp5
Jund1	4.15939e-83	0.599757	0.992	0.991	9.39772e-79	C05	Jund
Jun	3.13286e-81	0.78853	0.957	0.942	7.07839e-77	C05	Jun
Cxcl121	3.43722e-81	0.502271	0.65	0.403	7.76605e-77	C05	Cxcl12
Dmd	2.11725e-80	0.54365	0.575	0.428	4.78371e-76	C05	Dmd
Cyr611	1.97528e-79	1.01286	0.72	0.566	4.46295e-75	C05	Cyr61
Mmp14	9.22714e-74	0.506699	0.824	0.777	2.08478e-69	C05	Mmp14
Angptl1	2.66633e-62	0.504134	0.455	0.295	6.0243e-58	C05	Angptl1
Khdrbs3	3.21863e-61	0.510053	0.61	0.503	7.27217e-57	C05	Khdrbs3
Fos1	9.59515e-61	0.771501	0.925	0.928	2.16793e-56	C05	Fos
Sfrp11	6.38154e-39	0.500223	0.705	0.563	1.44185e-34	C05	Sfrp1
Gm265321	2.41573e-31	0.767003	0.594	0.537	5.45811e-27	C05	Gm26532
Egfl7	0	4.07558	0.991	0.186	0	C06	Egfl7
Cldn5	0	3.55192	0.979	0.024	0	C06	Cldn5
Ctla2a	0	3.52553	0.974	0.023	0	C06	Ctla2a
Cdh5	0	2.98752	0.993	0.179	0	C06	Cdh5
Cd93	0	2.90369	0.974	0.025	0	C06	Cd93
Emcn	0	2.80577	0.963	0.064	0	C06	Emcn
Esam	0	2.6628	0.974	0.065	0	C06	Esam
Plxnd1	0	2.66036	0.973	0.141	0	C06	Plxnd1
Igfbp71	0	2.64826	1	0.713	0	C06	Igfbp7
Pecam1	0	2.61517	0.969	0.031	0	C06	Pecam1
Gpihbp1	0	2.59306	0.84	0.012	0	C06	Gpihbp1
Aplnr	0	2.55758	0.896	0.01	0	C06	Aplnr
Tm4sf1	0	2.52634	0.949	0.09	0	C06	Tm4sf1
Kdr	0	2.45092	0.953	0.051	0	C06	Kdr
Plk2	0	2.4295	0.943	0.16	0	C06	Plk2
Pcdh171	0	2.40491	0.905	0.05	0	C06	Pcdh17
Flt1	0	2.39699	0.921	0.008	0	C06	Flt1
Cd341	0	2.36879	0.976	0.463	0	C06	Cd34
Ecscr	0	2.31041	0.944	0.017	0	C06	Ecscr
Tmsb10	0	2.29971	1	0.997	0	C06	Tmsb10
Rasip1	0	2.19067	0.948	0.024	0	C06	Rasip1
Eng	0	2.18573	0.965	0.27	0	C06	Eng
Tmsb4x	0	2.15751	1	0.991	0	C06	Tmsb4x
Crip2	0	2.11764	0.979	0.395	0	C06	Crip2
Col4a2	0	2.10915	0.996	0.793	0	C06	Col4a2
Clec14a	0	2.10376	0.9	0.086	0	C06	Clec14a
Col4a1	0	2.08373	0.999	0.879	0	C06	Col4a1
Gng11	0	2.05319	0.981	0.505	0	C06	Gng11
Ifitm3	0	2.02415	0.991	0.677	0	C06	Ifitm3
Trp53i11	0	2.0049	0.882	0.211	0	C06	Trp53i11
Ly6c1	0	1.99272	0.82	0.01	0	C06	Ly6c1
Lama4	0	1.96442	0.925	0.23	0	C06	Lama4
Ptprb	0	1.93487	0.87	0.02	0	C06	Ptprb
Cav11	0	1.92862	0.884	0.115	0	C06	Cav1
Gimap6	0	1.91684	0.897	0.02	0	C06	Gimap6
Pcp4l11	0	1.90994	0.892	0.175	0	C06	Pcp4l1
Ramp2	0	1.90488	0.988	0.688	0	C06	Ramp2
Ptp4a3	0	1.90462	0.854	0.397	0	C06	Ptp4a3
Epas1	0	1.89352	0.891	0.083	0	C06	Epas1
Tie1	0	1.86144	0.895	0.01	0	C06	Tie1
Nrp1	0	1.8608	0.904	0.215	0	C06	Nrp1
Slc7a5	0	1.76433	0.871	0.341	0	C06	Slc7a5
Elk3	0	1.75693	0.924	0.218	0	C06	Elk3
S100a16	0	1.75065	0.955	0.552	0	C06	S100a16
Ly6e	0	1.73804	0.95	0.61	0	C06	Ly6e
Icam2	0	1.71966	0.851	0.01	0	C06	Icam2
Cavin2	0	1.70822	0.811	0.071	0	C06	Cavin2
Mmrn2	0	1.69315	0.861	0.024	0	C06	Mmrn2
C130074G19Rik	0	1.69026	0.894	0.256	0	C06	C130074G19Rik
Hspg21	0	1.68204	0.983	0.706	0	C06	Hspg2
Ets2	0	1.68182	0.886	0.306	0	C06	Ets2
Ehd4	0	1.68099	0.854	0.239	0	C06	Ehd4
Msn	0	1.6452	0.946	0.561	0	C06	Msn
Calm1	0	1.64253	0.993	0.959	0	C06	Calm1
Gnai2	0	1.62875	0.996	0.97	0	C06	Gnai2
Piezo2	0	1.62063	0.826	0.062	0	C06	Piezo2
Mef2c	0	1.61594	0.938	0.382	0	C06	Mef2c
Ostf1	0	1.60022	0.92	0.399	0	C06	Ostf1
Ets1	0	1.5858	0.939	0.39	0	C06	Ets1
Fam198b	0	1.58389	0.864	0.225	0	C06	Fam198b
Gimap4	0	1.57933	0.85	0.006	0	C06	Gimap4
Cavin31	0	1.57665	0.973	0.683	0	C06	Cavin3
Arpc3	0	1.56745	0.99	0.865	0	C06	Arpc3
Fli1	0	1.56424	0.836	0.043	0	C06	Fli1
Tcim	0	1.56413	0.824	0.121	0	C06	Tcim
Fkbp1a	0	1.55903	0.994	0.934	0	C06	Fkbp1a
Myct1	0	1.55104	0.836	0.004	0	C06	Myct1
Vamp5	0	1.55093	0.868	0.176	0	C06	Vamp5
Sox18	0	1.54692	0.848	0.098	0	C06	Sox18
Slco2a1	0	1.53699	0.688	0.009	0	C06	Slco2a1
Ebf1	0	1.536	0.871	0.067	0	C06	Ebf1
Prcp	0	1.53316	0.879	0.278	0	C06	Prcp
Vwa1	0	1.52354	0.814	0.165	0	C06	Vwa1
Pdgfb	0	1.52273	0.795	0.114	0	C06	Pdgfb
Abcg2	0	1.51778	0.906	0.376	0	C06	Abcg2
Tagln21	0	1.51259	0.953	0.624	0	C06	Tagln2
Tek	0	1.49962	0.828	0.022	0	C06	Tek
Clec2d	0	1.49162	0.792	0.202	0	C06	Clec2d
Apold1	0	1.46343	0.688	0.065	0	C06	Apold1
Rapgef5	0	1.42629	0.81	0.043	0	C06	Rapgef5
Ushbp1	0	1.42401	0.819	0.009	0	C06	Ushbp1
Lmo2	0	1.41875	0.786	0.022	0	C06	Lmo2
Selenop	0	1.41613	0.96	0.672	0	C06	Selenop
BC028528	0	1.40939	0.854	0.205	0	C06	BC028528
Tspan13	0	1.40867	0.774	0.05	0	C06	Tspan13
Afap1l1	0	1.40626	0.797	0.021	0	C06	Afap1l1
Tcf4	0	1.40253	0.99	0.952	0	C06	Tcf4
Cyyr1	0	1.39983	0.781	0.004	0	C06	Cyyr1
Ehd2	0	1.38911	0.917	0.479	0	C06	Ehd2
Arhgap18	0	1.38701	0.78	0.265	0	C06	Arhgap18
Sh3bgrl3	0	1.38389	0.961	0.774	0	C06	Sh3bgrl3
Klf7	0	1.38147	0.907	0.517	0	C06	Klf7
Emp11	0	1.37836	0.897	0.354	0	C06	Emp1
Mcam1	0	1.37028	0.806	0.076	0	C06	Mcam
Adgrf5	0	1.36694	0.82	0.141	0	C06	Adgrf5
Fam167b	0	1.36393	0.723	0.003	0	C06	Fam167b
Apbb2	0	1.36237	0.869	0.356	0	C06	Apbb2
Ccnd1	0	1.3551	0.757	0.147	0	C06	Ccnd1
Sox17	0	1.32819	0.713	0.005	0	C06	Sox17
Gimap5	0	1.32771	0.789	0.01	0	C06	Gimap5
Kank3	0	1.32763	0.88	0.371	0	C06	Kank3
Sparc1	0	1.31915	1	0.993	0	C06	Sparc
Tmem88	0	1.31431	0.8	0.025	0	C06	Tmem88
Prex2	0	1.30387	0.757	0.017	0	C06	Prex2
Hdac7	0	1.30336	0.839	0.291	0	C06	Hdac7
S100a13	0	1.30219	0.9	0.403	0	C06	S100a13
Igfbp3	0	1.28814	0.613	0.074	0	C06	Igfbp3
Scarb1	0	1.28382	0.869	0.427	0	C06	Scarb1
Tgfb1	0	1.26165	0.818	0.222	0	C06	Tgfb1
Robo4	0	1.25108	0.772	0.009	0	C06	Robo4
Rasgrp3	0	1.251	0.736	0.043	0	C06	Rasgrp3
Ipo11	0	1.24932	0.833	0.323	0	C06	Ipo11
Tspan181	0	1.24891	0.865	0.374	0	C06	Tspan18
Dnm3	0	1.23892	0.738	0.211	0	C06	Dnm3
Abcb1a	0	1.2305	0.729	0.039	0	C06	Abcb1a
Mfng	0	1.22034	0.769	0.009	0	C06	Mfng
S1pr1	0	1.21767	0.751	0.058	0	C06	S1pr1
Plvap	0	1.21443	0.45	0.01	0	C06	Plvap
Cmtm8	0	1.21248	0.735	0.048	0	C06	Cmtm8
Arap3	0	1.21222	0.777	0.031	0	C06	Arap3
Sema6a	0	1.20889	0.838	0.259	0	C06	Sema6a
Sh3glb1	0	1.20381	0.959	0.791	0	C06	Sh3glb1
Adam15	0	1.19448	0.75	0.129	0	C06	Adam15
Anxa3	0	1.19062	0.809	0.327	0	C06	Anxa3
Tm6sf1	0	1.18353	0.743	0.035	0	C06	Tm6sf1
Elmo1	0	1.17329	0.771	0.105	0	C06	Elmo1
Fgd5	0	1.16992	0.775	0.046	0	C06	Fgd5
Arhgef15	0	1.16223	0.743	0.004	0	C06	Arhgef15
Sgk1	0	1.1538	0.685	0.188	0	C06	Sgk1
Limch1	0	1.15363	0.754	0.132	0	C06	Limch1
Gimap1	0	1.15352	0.733	0.006	0	C06	Gimap1
Grrp1	0	1.11673	0.693	0.012	0	C06	Grrp1
Jup	0	1.11625	0.796	0.239	0	C06	Jup
Notch1	0	1.11233	0.756	0.182	0	C06	Notch1
Prkch	0	1.09866	0.709	0.012	0	C06	Prkch
Mgll1	0	1.09783	0.606	0.046	0	C06	Mgll
Stab1	0	1.0943	0.696	0.027	0	C06	Stab1
Mecom	0	1.09347	0.631	0.003	0	C06	Mecom
Sipa1	0	1.08729	0.8	0.308	0	C06	Sipa1
Bcl6b	0	1.08514	0.691	0.015	0	C06	Bcl6b
Smagp	0	1.07855	0.746	0.093	0	C06	Smagp
Pea15a	0	1.06588	0.824	0.313	0	C06	Pea15a
Gngt2	0	1.05871	0.699	0.011	0	C06	Gngt2
Calcrl	0	1.05577	0.709	0.134	0	C06	Calcrl
Dok4	0	1.0513	0.64	0.06	0	C06	Dok4
Nos3	0	1.04758	0.69	0.018	0	C06	Nos3
Aoc31	0	1.04184	0.718	0.082	0	C06	Aoc3
Dysf	0	1.03661	0.679	0.027	0	C06	Dysf
Eogt	0	1.03088	0.711	0.073	0	C06	Eogt
N4bp3	0	1.0175	0.679	0.106	0	C06	N4bp3
Cthrc1	0	1.0153	0.506	0.016	0	C06	Cthrc1
Pcdh1	0	1.00206	0.665	0.015	0	C06	Pcdh1
Rcsd1	0	0.989849	0.78	0.223	0	C06	Rcsd1
Dusp6	0	0.989228	0.75	0.22	0	C06	Dusp6
Lcp1	0	0.987438	0.699	0.03	0	C06	Lcp1
2900026A02Rik	0	0.98613	0.703	0.107	0	C06	2900026A02Rik
Fzd4	0	0.979801	0.703	0.087	0	C06	Fzd4
Sema7a	0	0.970854	0.639	0.062	0	C06	Sema7a
Dll4	0	0.968996	0.59	0.005	0	C06	Dll4
Gm13889	0	0.968895	0.77	0.191	0	C06	Gm13889
Palmd	0	0.958695	0.667	0.059	0	C06	Palmd
Efna1	0	0.956852	0.711	0.192	0	C06	Efna1
Cd109	0	0.953619	0.67	0.008	0	C06	Cd109
Dock6	0	0.951787	0.725	0.161	0	C06	Dock6
Ptprm	0	0.932587	0.691	0.072	0	C06	Ptprm
Podxl	0	0.93237	0.657	0.096	0	C06	Podxl
Plekhg1	0	0.914219	0.74	0.229	0	C06	Plekhg1
Tmem255a	0	0.906736	0.604	0.013	0	C06	Tmem255a
Plcb4	0	0.905768	0.66	0.119	0	C06	Plcb4
Jcad	0	0.905711	0.723	0.247	0	C06	Jcad
Thsd1	0	0.902157	0.667	0.012	0	C06	Thsd1
Exoc3l	0	0.899038	0.679	0.051	0	C06	Exoc3l
Cracr2b	0	0.898263	0.69	0.094	0	C06	Cracr2b
Scarf1	0	0.884236	0.656	0.011	0	C06	Scarf1
Sox7	0	0.880529	0.594	0.004	0	C06	Sox7
Dusp3	0	0.87757	0.66	0.167	0	C06	Dusp3
Ptpn18	0	0.874417	0.681	0.09	0	C06	Ptpn18
Cda	0	0.871711	0.641	0.012	0	C06	Cda
Ly6a	0	0.864583	0.526	0.015	0	C06	Ly6a
Pcdh12	0	0.864226	0.621	0.005	0	C06	Pcdh12
Jag2	0	0.863409	0.624	0.033	0	C06	Jag2
Meox1	0	0.861207	0.559	0.024	0	C06	Meox1
Olfml2a	0	0.851208	0.63	0.035	0	C06	Olfml2a
Irx3	0	0.847653	0.686	0.158	0	C06	Irx3
Mcf2l	0	0.843484	0.574	0.018	0	C06	Mcf2l
Efnb2	0	0.83566	0.598	0.136	0	C06	Efnb2
Iigp1	0	0.831993	0.39	0.052	0	C06	Iigp1
Srgn	0	0.831037	0.619	0.023	0	C06	Srgn
Cav2	0	0.802345	0.636	0.052	0	C06	Cav2
Chd7	0	0.798859	0.631	0.127	0	C06	Chd7
AU021092	0	0.790928	0.517	0.023	0	C06	AU021092
Map3k11	0	0.78456	0.665	0.165	0	C06	Map3k11
Lgals9	0	0.782361	0.666	0.144	0	C06	Lgals9
Clec1a	0	0.781012	0.484	0.026	0	C06	Clec1a
Hlx	0	0.775391	0.556	0.005	0	C06	Hlx
Prkd2	0	0.773695	0.65	0.113	0	C06	Prkd2
Adgrl4	0	0.770562	0.557	0.002	0	C06	Adgrl4
Nova2	0	0.757889	0.591	0.012	0	C06	Nova2
Mmp15	0	0.75606	0.661	0.149	0	C06	Mmp15
Sh2d3c	0	0.755603	0.613	0.091	0	C06	Sh2d3c
Lyn	0	0.755353	0.611	0.059	0	C06	Lyn
Slfn5	0	0.750308	0.519	0.014	0	C06	Slfn5
Dgkh	0	0.745044	0.631	0.148	0	C06	Dgkh
Nostrin	0	0.742504	0.534	0.018	0	C06	Nostrin
Nfkbiz	0	0.738887	0.542	0.109	0	C06	Nfkbiz
Gpr182	0	0.734952	0.516	0.015	0	C06	Gpr182
Vwf	0	0.734927	0.362	0.007	0	C06	Vwf
Chst15	0	0.733578	0.635	0.117	0	C06	Chst15
Gria2	0	0.723118	0.415	0.003	0	C06	Gria2
Spry1	0	0.721262	0.621	0.139	0	C06	Spry1
Flt4	0	0.708273	0.536	0.007	0	C06	Flt4
Tcf15	0	0.703921	0.445	0.012	0	C06	Tcf15
Cd38	0	0.701504	0.501	0.006	0	C06	Cd38
Nrarp	0	0.698738	0.568	0.086	0	C06	Nrarp
She	0	0.695318	0.63	0.132	0	C06	She
Unc45b	0	0.694669	0.614	0.026	0	C06	Unc45b
Ahr	0	0.693981	0.545	0.081	0	C06	Ahr
Stap2	0	0.692207	0.562	0.016	0	C06	Stap2
Dusp2	0	0.688692	0.434	0.021	0	C06	Dusp2
Hhex	0	0.688419	0.529	0.01	0	C06	Hhex
Tnfsf10	0	0.681792	0.534	0.007	0	C06	Tnfsf10
Apln	0	0.677389	0.391	0.017	0	C06	Apln
Ifi203	0	0.674738	0.507	0.02	0	C06	Ifi203
Grap	0	0.669405	0.552	0.007	0	C06	Grap
Filip11	0	0.66705	0.562	0.045	0	C06	Filip1
Npnt1	0	0.665335	0.545	0.053	0	C06	Npnt
Sp100	0	0.662152	0.517	0.022	0	C06	Sp100
Mndal	0	0.661009	0.542	0.048	0	C06	Mndal
Entpd1	0	0.659333	0.485	0.028	0	C06	Entpd1
Fxyd5	0	0.657786	0.545	0.068	0	C06	Fxyd5
St8sia4	0	0.655056	0.501	0.008	0	C06	St8sia4
Rapgef3	0	0.652264	0.56	0.045	0	C06	Rapgef3
Klhl4	0	0.651033	0.426	0.008	0	C06	Klhl4
Spns2	0	0.644135	0.521	0.018	0	C06	Spns2
Pdlim5	0	0.643307	0.59	0.124	0	C06	Pdlim5
Efhd1	0	0.639325	0.465	0.044	0	C06	Efhd1
Pik3c2b	0	0.638634	0.552	0.044	0	C06	Pik3c2b
Tmem44	0	0.637404	0.584	0.076	0	C06	Tmem44
Psmb8	0	0.637247	0.583	0.114	0	C06	Psmb8
Myzap	0	0.632538	0.506	0.036	0	C06	Myzap
Nxpe4	0	0.624217	0.521	0.038	0	C06	Nxpe4
Bik	0	0.621571	0.52	0.019	0	C06	Bik
Itga2	0	0.619164	0.534	0.042	0	C06	Itga2
Isg15	0	0.61653	0.464	0.058	0	C06	Isg15
Ccm2l	0	0.616259	0.512	0.003	0	C06	Ccm2l
Fam13c	0	0.605035	0.584	0.126	0	C06	Fam13c
Kit	0	0.597176	0.48	0.05	0	C06	Kit
Tspan12	0	0.587029	0.55	0.111	0	C06	Tspan12
Klhl6	0	0.572628	0.504	0.027	0	C06	Klhl6
Adcy4	0	0.572241	0.492	0.014	0	C06	Adcy4
Tnfaip8l1	0	0.570043	0.465	0.045	0	C06	Tnfaip8l1
Csf2rb	0	0.566173	0.462	0.006	0	C06	Csf2rb
Ica1	0	0.55978	0.499	0.046	0	C06	Ica1
Sult1a1	0	0.557068	0.475	0.086	0	C06	Sult1a1
Ces2e	0	0.555836	0.444	0.002	0	C06	Ces2e
Nxpe2	0	0.554796	0.434	0.002	0	C06	Nxpe2
Pik3r6	0	0.553197	0.47	0.002	0	C06	Pik3r6
Notch4	0	0.550778	0.449	0.039	0	C06	Notch4
Ephb1	0	0.543963	0.458	0.014	0	C06	Ephb1
Card10	0	0.533929	0.496	0.022	0	C06	Card10
Zfp366	0	0.530066	0.464	0.007	0	C06	Zfp366
Arhgap27	0	0.526887	0.469	0.007	0	C06	Arhgap27
Parp14	0	0.525083	0.454	0.06	0	C06	Parp14
Trib1	0	0.503983	0.44	0.058	0	C06	Trib1
Procr	0	0.503219	0.349	0.033	0	C06	Procr
4931406P16Rik	2.56404e-306	1.13399	0.904	0.531	5.79318e-302	C06	4931406P16Rik
Fam43a	9.44582e-305	0.970099	0.741	0.237	2.13419e-300	C06	Fam43a
Fmnl3	6.16931e-304	0.727168	0.654	0.182	1.39389e-299	C06	Fmnl3
Vim1	2.14735e-303	1.31867	1	0.99	4.85173e-299	C06	Vim
Acvrl1	9.00959e-303	0.618078	0.574	0.128	2.03563e-298	C06	Acvrl1
Pitpnm2	1.52955e-302	0.681993	0.623	0.162	3.45587e-298	C06	Pitpnm2
Actn4	9.02075e-302	1.19856	0.944	0.722	2.03815e-297	C06	Actn4
Ctnnb1	9.94943e-298	1.02338	0.985	0.956	2.24797e-293	C06	Ctnnb1
Uaca	1.18702e-294	0.965936	0.762	0.273	2.68196e-290	C06	Uaca
Slc9a3r2	2.47924e-287	1.33884	0.901	0.544	5.6016e-283	C06	Slc9a3r2
2023-03-21	8.66553e-284	1.25297	0.975	0.804	1.95789e-279	C06	2023-03-02
Nos1ap	7.08781e-283	0.806674	0.641	0.19	1.60142e-278	C06	Nos1ap
Map4k2	1.24986e-282	0.644267	0.57	0.144	2.82393e-278	C06	Map4k2
Slc3a2	2.33406e-281	1.37436	0.944	0.776	5.27358e-277	C06	Slc3a2
Snrk	7.58061e-281	1.10625	0.845	0.452	1.71276e-276	C06	Snrk
Pxn	2.33641e-276	0.749017	0.716	0.249	5.27888e-272	C06	Pxn
Kif26a	2.75334e-273	0.652256	0.609	0.172	6.22089e-269	C06	Kif26a
Itga5	4.77425e-272	0.688546	0.659	0.196	1.07869e-267	C06	Itga5
Col15a1	2.28878e-271	0.922279	0.568	0.143	5.17128e-267	C06	Col15a1
Cdc42ep1	1.69861e-270	0.647834	0.647	0.182	3.83784e-266	C06	Cdc42ep1
Tpm42	7.65568e-270	1.14638	0.974	0.873	1.72972e-265	C06	Tpm4
Myh91	1.31858e-268	1.17018	0.889	0.55	2.9792e-264	C06	Myh9
Clic41	1.58973e-261	1.08222	0.863	0.484	3.59183e-257	C06	Clic4
Rbpms1	9.90553e-261	1.14378	0.935	0.643	2.23805e-256	C06	Rbpms
Fzd6	1.9537e-257	0.512906	0.465	0.103	4.41419e-253	C06	Fzd6
Tgfbr2	2.37335e-256	0.851898	0.715	0.25	5.36234e-252	C06	Tgfbr2
Stox2	7.92714e-254	0.961802	0.756	0.327	1.79106e-249	C06	Stox2
Adgre5	1.01145e-252	0.676672	0.611	0.175	2.28527e-248	C06	Adgre5
Caskin2	1.35299e-251	0.573369	0.59	0.167	3.05695e-247	C06	Caskin2
Lrrc8c	2.40724e-249	0.61817	0.576	0.166	5.43891e-245	C06	Lrrc8c
Fam171a1	7.31307e-247	0.784223	0.7	0.259	1.65232e-242	C06	Fam171a1
Adamts9	1.39397e-245	1.20174	0.839	0.462	3.14953e-241	C06	Adamts9
Sox13	1.25371e-244	0.512931	0.475	0.109	2.83263e-240	C06	Sox13
Bhlhe40	1.13612e-239	0.780186	0.609	0.183	2.56696e-235	C06	Bhlhe40
Arhgef2	7.02549e-239	0.856674	0.779	0.365	1.58734e-234	C06	Arhgef2
Cxcl1	1.65819e-237	0.748686	0.33	0.054	3.74651e-233	C06	Cxcl1
Rgcc2	1.26421e-236	1.32896	0.874	0.472	2.85636e-232	C06	Rgcc
Lamc1	1.95895e-234	1.00722	0.899	0.626	4.42605e-230	C06	Lamc1
Gm9844	2.80021e-234	0.58951	0.606	0.183	6.32678e-230	C06	Gm9844
Abca3	2.7367e-233	0.550034	0.575	0.17	6.18329e-229	C06	Abca3
Ccdc85b	9.13701e-233	0.852824	0.721	0.288	2.06442e-228	C06	Ccdc85b
Snx3	1.26914e-232	0.996331	0.948	0.905	2.86749e-228	C06	Snx3
Unc5b	1.70024e-231	0.660792	0.285	0.043	3.84152e-227	C06	Unc5b
Rab11a	3.35926e-231	0.963761	0.912	0.718	7.5899e-227	C06	Rab11a
F11r1	5.92872e-231	0.917575	0.849	0.432	1.33954e-226	C06	F11r
Mkl2	4.40743e-230	0.789247	0.71	0.285	9.95815e-226	C06	Mkl2
Wasf2	1.92119e-228	0.94889	0.907	0.734	4.34073e-224	C06	Wasf2
Trim47	4.3433e-227	0.817817	0.703	0.281	9.81325e-223	C06	Trim47
Ctnna1	5.37832e-227	0.934024	0.917	0.773	1.21518e-222	C06	Ctnna1
Dlc1	6.10256e-226	0.944273	0.861	0.47	1.37881e-221	C06	Dlc1
Atox1	1.17192e-223	0.879529	0.955	0.878	2.64783e-219	C06	Atox1
Pfn1	2.03523e-223	0.798067	0.995	0.977	4.59839e-219	C06	Pfn1
Rassf3	5.45896e-223	0.583433	0.615	0.199	1.2334e-218	C06	Rassf3
Nfib2	2.21504e-222	1.03111	0.97	0.793	5.00467e-218	C06	Nfib
Cfl1	8.56002e-222	0.725031	0.999	0.991	1.93405e-217	C06	Cfl1
Dock4	1.74362e-221	0.952028	0.79	0.396	3.93953e-217	C06	Dock4
Gng2	3.70285e-220	0.598747	0.606	0.187	8.36623e-216	C06	Gng2
Plekho11	7.126e-219	0.818389	0.765	0.369	1.61005e-214	C06	Plekho1
Ctnnbip1	3.846e-217	0.953791	0.87	0.609	8.68964e-213	C06	Ctnnbip1
Yes1	5.90184e-217	0.848443	0.743	0.341	1.33346e-212	C06	Yes1
Nes	1.77635e-215	0.577499	0.519	0.134	4.01349e-211	C06	Nes
Ripor1	2.37734e-214	0.687893	0.657	0.248	5.37136e-210	C06	Ripor1
Slc6a6	2.78661e-214	1.92859	0.757	0.429	6.29606e-210	C06	Slc6a6
Arhgef7	1.40987e-211	0.870284	0.743	0.36	3.18547e-207	C06	Arhgef7
Qk	6.17213e-211	0.898195	0.935	0.843	1.39453e-206	C06	Qk
Cd91	9.0704e-210	1.05915	0.884	0.543	2.04937e-205	C06	Cd9
Tnfaip1	1.75817e-206	0.919562	0.84	0.567	3.97241e-202	C06	Tnfaip1
Nrp21	9.50427e-202	0.881033	0.738	0.303	2.14739e-197	C06	Nrp2
Gnas1	1.29798e-201	0.65664	1	0.999	2.93266e-197	C06	Gnas
Ppp1r13b	2.75383e-201	0.67436	0.681	0.278	6.222e-197	C06	Ppp1r13b
Atp2b4	4.50134e-201	0.900987	0.841	0.494	1.01703e-196	C06	Atp2b4
Rac1	4.57911e-201	0.777821	0.945	0.88	1.03461e-196	C06	Rac1
Iqgap1	1.20745e-200	0.943145	0.871	0.64	2.72811e-196	C06	Iqgap1
Atp8a1	2.75453e-200	0.512224	0.51	0.149	6.22358e-196	C06	Atp8a1
Tgm2	1.6664e-199	0.86748	0.795	0.35	3.76506e-195	C06	Tgm2
Btg1	1.22791e-198	0.944569	0.961	0.848	2.77433e-194	C06	Btg1
Arpc1b	1.30546e-198	0.838282	0.955	0.866	2.94957e-194	C06	Arpc1b
Irf1	4.28039e-198	1.12634	0.634	0.24	9.67112e-194	C06	Irf1
Sbno2	2.74476e-196	0.924655	0.605	0.231	6.2015e-192	C06	Sbno2
Tspan152	4.10474e-196	0.703949	0.736	0.303	9.27426e-192	C06	Tspan15
Tnfrsf1a	1.27148e-195	0.887286	0.873	0.626	2.87277e-191	C06	Tnfrsf1a
Flnb	1.61793e-195	0.642583	0.66	0.258	3.65554e-191	C06	Flnb
Nfkbia	4.12763e-194	1.24908	0.855	0.613	9.32596e-190	C06	Nfkbia
Gbp7	5.69771e-194	0.582664	0.545	0.168	1.28734e-189	C06	Gbp7
Coro1c	1.06218e-192	0.703939	0.701	0.313	2.39988e-188	C06	Coro1c
Slc29a11	5.5428e-192	0.945604	0.868	0.55	1.25234e-187	C06	Slc29a1
Pde8a	6.88514e-192	0.685026	0.685	0.298	1.55563e-187	C06	Pde8a
Lxn	1.4598e-191	0.986207	0.801	0.499	3.29827e-187	C06	Lxn
Ppp1r2	1.54549e-190	0.856993	0.88	0.681	3.49189e-186	C06	Ppp1r2
Pon2	4.79187e-190	0.795055	0.76	0.405	1.08267e-185	C06	Pon2
Arhgef5	1.68497e-189	0.704337	0.696	0.297	3.80703e-185	C06	Arhgef5
Git2	1.13216e-188	0.93878	0.789	0.468	2.55801e-184	C06	Git2
Icam1	2.51585e-188	1.21296	0.588	0.191	5.6843e-184	C06	Icam1
Abhd17a	9.7804e-188	0.895015	0.894	0.73	2.20978e-183	C06	Abhd17a
Tpst2	2.72114e-187	0.78996	0.767	0.414	6.14815e-183	C06	Tpst2
Ptk2	3.28106e-186	0.779588	0.79	0.463	7.41323e-182	C06	Ptk2
Itpkb	4.96598e-185	0.867931	0.814	0.482	1.12201e-180	C06	Itpkb
Cavin1	9.24548e-184	0.932851	0.874	0.597	2.08892e-179	C06	Cavin1
Ralb	1.32578e-183	0.808228	0.781	0.462	2.99547e-179	C06	Ralb
Utrn	2.38714e-181	0.833273	0.765	0.401	5.39349e-177	C06	Utrn
Sat1	1.31758e-180	1.071	0.716	0.34	2.97695e-176	C06	Sat1
Mpzl1	5.01093e-180	0.872572	0.897	0.733	1.13217e-175	C06	Mpzl1
Srgap2	2.93739e-179	0.726949	0.743	0.381	6.63673e-175	C06	Srgap2
Clic1	3.65886e-179	0.766579	0.975	0.929	8.26683e-175	C06	Clic1
Gng5	7.67246e-179	0.582345	0.995	0.992	1.73351e-174	C06	Gng5
Cbfa2t3	8.89449e-179	0.682654	0.661	0.271	2.00962e-174	C06	Cbfa2t3
Insr	3.45654e-178	0.765047	0.679	0.303	7.8097e-174	C06	Insr
Smtn1	1.05459e-173	0.686505	0.681	0.289	2.38273e-169	C06	Smtn
Arl4a	2.40303e-171	1.05815	0.769	0.473	5.42941e-167	C06	Arl4a
Rgl2	4.11799e-171	0.605962	0.666	0.29	9.30419e-167	C06	Rgl2
Macf1	6.0079e-171	0.843872	0.919	0.787	1.35743e-166	C06	Macf1
Ldb2	1.63213e-170	0.600494	0.665	0.264	3.68764e-166	C06	Ldb2
Rflnb1	5.04534e-169	0.969763	0.797	0.497	1.13994e-164	C06	Rflnb
Rhoj1	2.45718e-164	0.652997	0.818	0.405	5.55175e-160	C06	Rhoj
Bcam	1.06426e-162	0.532812	0.627	0.247	2.40459e-158	C06	Bcam
Smarca2	1.32889e-162	0.959847	0.886	0.746	3.0025e-158	C06	Smarca2
Mknk2	2.12159e-162	0.646918	0.695	0.335	4.79351e-158	C06	Mknk2
Mest	2.30516e-162	1.15067	0.769	0.413	5.20828e-158	C06	Mest
Cdc42ep2	4.8e-162	0.518624	0.557	0.188	1.08451e-157	C06	Cdc42ep2
Malt1	6.97182e-162	0.66545	0.557	0.212	1.57521e-157	C06	Malt1
Arhgap312	7.29372e-162	0.830118	0.907	0.577	1.64794e-157	C06	Arhgap31
Marcksl1	3.30652e-161	0.666614	0.975	0.958	7.47076e-157	C06	Marcksl1
Myl61	1.74648e-160	0.541018	0.998	0.996	3.946e-156	C06	Myl6
Maoa	1.27999e-159	0.764311	0.76	0.434	2.89202e-155	C06	Maoa
Sparcl12	7.10116e-156	0.953124	0.975	0.686	1.60444e-151	C06	Sparcl1
Zfp36	4.57867e-155	1.24594	0.856	0.574	1.0345e-150	C06	Zfp36
Smad1	6.21364e-155	0.829657	0.72	0.392	1.40391e-150	C06	Smad1
Reep3	2.27271e-154	0.742576	0.864	0.666	5.13497e-150	C06	Reep3
Map7d1	4.76362e-154	0.653639	0.751	0.418	1.07629e-149	C06	Map7d1
Ssbp4	2.30292e-152	0.719847	0.877	0.72	5.20322e-148	C06	Ssbp4
Lrp10	8.73381e-152	0.707646	0.757	0.446	1.97332e-147	C06	Lrp10
Cotl1	1.4597e-150	0.760536	0.761	0.46	3.29804e-146	C06	Cotl1
Mtss1	1.64672e-150	0.648435	0.751	0.408	3.7206e-146	C06	Mtss1
Ywhab	2.63732e-149	0.592082	0.965	0.93	5.95876e-145	C06	Ywhab
Magi1	2.13925e-147	0.568501	0.59	0.244	4.83342e-143	C06	Magi1
Pxdn	2.24208e-147	0.871309	0.835	0.597	5.06575e-143	C06	Pxdn
Amotl1	4.14833e-147	0.759738	0.814	0.544	9.37273e-143	C06	Amotl1
Dusp1	8.48657e-146	0.759646	0.78	0.42	1.91746e-141	C06	Dusp1
Arhgef1	1.47113e-145	0.672669	0.751	0.446	3.32387e-141	C06	Arhgef1
Adam10	2.42002e-145	0.704081	0.821	0.535	5.46779e-141	C06	Adam10
Nectin2	1.63038e-143	0.721797	0.806	0.53	3.68368e-139	C06	Nectin2
Rgl1	4.90321e-143	0.557124	0.63	0.271	1.10783e-138	C06	Rgl1
Hip1	1.95207e-142	0.671287	0.721	0.395	4.41052e-138	C06	Hip1
Traf7	4.60487e-142	0.67503	0.751	0.462	1.04042e-137	C06	Traf7
Homer3	4.78832e-142	0.614698	0.651	0.316	1.08187e-137	C06	Homer3
Pitpnc1	8.48174e-142	0.652746	0.605	0.27	1.91637e-137	C06	Pitpnc1
Rab5c	1.33874e-141	0.635972	0.873	0.688	3.02475e-137	C06	Rab5c
Ralgds	1.16401e-140	0.550708	0.605	0.253	2.62996e-136	C06	Ralgds
Rap1a	3.88732e-140	0.638586	0.914	0.81	8.78301e-136	C06	Rap1a
Gnb1	6.36702e-140	0.612753	0.93	0.874	1.43857e-135	C06	Gnb1
Nr4a2	9.47472e-140	0.713423	0.53	0.19	2.14072e-135	C06	Nr4a2
Tpm3	5.06283e-139	0.631393	0.959	0.913	1.14389e-134	C06	Tpm3
Raph1	3.99196e-138	0.827091	0.765	0.477	9.01943e-134	C06	Raph1
Apobec3	1.26269e-137	0.521792	0.598	0.254	2.85293e-133	C06	Apobec3
Sorbs2	1.61327e-137	0.919946	0.77	0.454	3.64503e-133	C06	Sorbs2
Gm42418	1.32749e-136	1.2937	1	0.997	2.99933e-132	C06	Gm42418
Anp32a	1.87415e-136	0.617526	0.969	0.933	4.23445e-132	C06	Anp32a
Lifr	2.18031e-135	0.538855	0.549	0.218	4.9262e-131	C06	Lifr
Lpar6	4.62809e-135	0.503012	0.561	0.222	1.04567e-130	C06	Lpar6
Vat1	1.389e-133	0.611476	0.718	0.396	3.1383e-129	C06	Vat1
Tacc1	1.77161e-133	0.573712	0.752	0.41	4.00277e-129	C06	Tacc1
Rsu11	3.40975e-133	0.626416	0.919	0.831	7.704e-129	C06	Rsu1
Dgkz	1.14308e-132	0.584012	0.66	0.339	2.58269e-128	C06	Dgkz
Sptan1	6.77981e-130	0.665846	0.866	0.705	1.53183e-125	C06	Sptan1
Piezo1	8.08925e-130	0.548472	0.651	0.316	1.82769e-125	C06	Piezo1
Hmg20b	1.31567e-129	0.663816	0.85	0.675	2.97263e-125	C06	Hmg20b
Agrn	1.4015e-129	0.556328	0.619	0.278	3.16655e-125	C06	Agrn
Tcn2	1.88205e-129	0.551563	0.629	0.285	4.2523e-125	C06	Tcn2
Plod1	1.15506e-128	0.512219	0.61	0.271	2.60974e-124	C06	Plod1
Ddit4	7.64544e-128	0.581479	0.574	0.242	1.72741e-123	C06	Ddit4
Grb101	4.98883e-127	0.695947	0.873	0.577	1.12718e-122	C06	Grb10
4930402H24Rik	6.14701e-127	0.640095	0.719	0.422	1.38886e-122	C06	4930402H24Rik
Serinc3	6.60645e-127	0.624496	0.979	0.946	1.49266e-122	C06	Serinc3
Foxp1	9.3108e-127	0.838276	0.894	0.792	2.10368e-122	C06	Foxp1
Myl12b	2.38259e-126	0.665355	0.905	0.823	5.38323e-122	C06	Myl12b
Exoc5	1.06332e-125	0.643717	0.739	0.466	2.40247e-121	C06	Exoc5
Ier3	1.9543e-125	1.03913	0.681	0.368	4.41554e-121	C06	Ier3
Vasp	1.01518e-124	0.682496	0.776	0.513	2.2937e-120	C06	Vasp
Taok2	1.50692e-124	0.628688	0.667	0.371	3.40473e-120	C06	Taok2
Map4k4	1.37561e-123	0.70846	0.92	0.837	3.10805e-119	C06	Map4k4
Actb1	1.59651e-123	0.627296	1	1	3.60715e-119	C06	Actb
Rab11fip5	5.5325e-123	0.557958	0.639	0.316	1.25001e-118	C06	Rab11fip5
Pqlc1	1.33419e-122	0.614317	0.728	0.423	3.01446e-118	C06	Pqlc1
Wdfy1	1.56633e-121	0.542608	0.593	0.274	3.53896e-117	C06	Wdfy1
Mpp1	2.01738e-121	0.60315	0.719	0.425	4.55808e-117	C06	Mpp1
Plpp1	2.282e-121	0.620103	0.636	0.298	5.15596e-117	C06	Plpp1
Sema6d	3.3725e-121	0.583409	0.655	0.33	7.61982e-117	C06	Sema6d
Tjp1	6.21734e-121	0.687843	0.806	0.6	1.40475e-116	C06	Tjp1
Sypl	7.14513e-121	0.609111	0.824	0.625	1.61437e-116	C06	Sypl
Necap2	7.25347e-118	0.5812	0.721	0.454	1.63885e-113	C06	Necap2
Kctd12b	1.32472e-117	0.610699	0.557	0.245	2.99308e-113	C06	Kctd12b
Cebpd	9.47417e-117	0.680713	0.621	0.295	2.14059e-112	C06	Cebpd
Plpp31	3.75776e-116	0.644817	0.902	0.757	8.49029e-112	C06	Plpp3
Stx6	6.77961e-116	0.625126	0.769	0.524	1.53178e-111	C06	Stx6
Vgll4	1.00376e-115	0.651325	0.75	0.499	2.2679e-111	C06	Vgll4
Itgb1	2.04713e-115	0.556314	0.971	0.961	4.62529e-111	C06	Itgb1
Nck1	3.62236e-115	0.590396	0.739	0.468	8.18435e-111	C06	Nck1
Cd200	3.54544e-114	0.665078	0.892	0.761	8.01056e-110	C06	Cd200
Col18a12	7.57877e-114	0.846439	0.884	0.487	1.71235e-109	C06	Col18a1
Fnbp1l	2.28501e-113	0.609484	0.791	0.552	5.16274e-109	C06	Fnbp1l
Nras	1.12781e-112	0.58593	0.786	0.555	2.54817e-108	C06	Nras
Rras1	1.86882e-111	0.566828	0.759	0.467	4.22242e-107	C06	Rras
Itsn2	2.44175e-111	0.559732	0.662	0.368	5.5169e-107	C06	Itsn2
Tubb2a	4.00469e-111	0.733234	0.716	0.425	9.04819e-107	C06	Tubb2a
Fryl	2.60124e-110	0.622427	0.637	0.342	5.87724e-106	C06	Fryl
Plec	3.39175e-110	0.633539	0.734	0.493	7.66333e-106	C06	Plec
Ndufa8	7.36778e-110	0.576083	0.925	0.881	1.66468e-105	C06	Ndufa8
Kctd17	1.1512e-109	0.501177	0.64	0.326	2.60102e-105	C06	Kctd17
Triobp	4.98275e-109	0.575425	0.724	0.459	1.1258e-104	C06	Triobp
Mtss1l	1.31839e-107	0.525391	0.639	0.328	2.97877e-103	C06	Mtss1l
Fscn1	4.38301e-107	0.77048	0.864	0.69	9.90297e-103	C06	Fscn1
Oaz2	5.1165e-107	0.748164	0.869	0.74	1.15602e-102	C06	Oaz2
1700020I14Rik	8.94382e-106	0.618632	0.851	0.709	2.02077e-101	C06	1700020I14Rik
Ier5l	2.85452e-105	0.537937	0.654	0.324	6.4495e-101	C06	Ier5l
Dpysl2	5.80907e-105	0.657794	0.789	0.571	1.3125e-100	C06	Dpysl2
Dazap2	1.16567e-103	0.566088	0.809	0.619	2.63372e-99	C06	Dazap2
Mapk3	1.2855e-102	0.570645	0.885	0.81	2.90445e-98	C06	Mapk3
Cd81	7.78547e-101	0.501748	0.993	0.992	1.75905e-96	C06	Cd81
Marcks2	2.51273e-100	0.531374	0.99	0.974	5.67727e-96	C06	Marcks
App	4.38618e-100	0.536687	0.949	0.893	9.91014e-96	C06	App
Rgs3	6.10028e-100	0.613335	0.734	0.478	1.3783e-95	C06	Rgs3
Spag9	8.34031e-100	0.596927	0.838	0.704	1.88441e-95	C06	Spag9
Tmod3	2.61383e-99	0.541444	0.757	0.528	5.9057e-95	C06	Tmod3
Tsc22d2	4.04385e-99	0.633444	0.734	0.506	9.13668e-95	C06	Tsc22d2
B2m2	7.91435e-99	0.537087	0.938	0.812	1.78817e-94	C06	B2m
Sdcbp	1.19134e-97	0.523527	0.879	0.794	2.69171e-93	C06	Sdcbp
Fyn1	1.76309e-97	0.552624	0.858	0.687	3.98352e-93	C06	Fyn
Cdipt	3.47251e-97	0.564455	0.713	0.459	7.84579e-93	C06	Cdipt
Pdzd2	3.6961e-97	0.526753	0.637	0.323	8.35098e-93	C06	Pdzd2
Klf21	8.57773e-97	1.10664	0.873	0.668	1.93805e-92	C06	Klf2
Taldo1	8.37409e-96	0.530435	0.871	0.777	1.89204e-91	C06	Taldo1
Zmiz1	1.51124e-95	0.572031	0.806	0.628	3.41449e-91	C06	Zmiz1
Cd1511	1.2077e-94	0.533539	0.824	0.546	2.72868e-90	C06	Cd151
Adamts1	1.2872e-94	0.866883	0.578	0.304	2.90831e-90	C06	Adamts1
Mef2a	1.81714e-94	0.551192	0.843	0.689	4.10564e-90	C06	Mef2a
Atp1b3	2.19482e-94	0.584904	0.839	0.709	4.95898e-90	C06	Atp1b3
Ephb4	3.4826e-94	0.504067	0.605	0.331	7.86859e-90	C06	Ephb4
Afdn	5.28475e-94	0.537313	0.795	0.589	1.19404e-89	C06	Afdn
Zcchc6	2.81806e-91	0.586677	0.745	0.539	6.36711e-87	C06	Zcchc6
Junb1	3.70661e-91	0.559867	0.951	0.814	8.37471e-87	C06	Junb
Ppfibp1	4.99886e-91	0.508307	0.632	0.358	1.12944e-86	C06	Ppfibp1
Anxa21	5.13012e-90	0.501557	0.943	0.834	1.1591e-85	C06	Anxa2
Peak1	1.41676e-89	0.565168	0.749	0.526	3.20103e-85	C06	Peak1
Luzp1	4.81929e-89	0.529556	0.771	0.558	1.08887e-84	C06	Luzp1
Arl6ip5	1.36477e-88	0.52967	0.762	0.556	3.08355e-84	C06	Arl6ip5
Ttyh3	7.9097e-88	0.554323	0.724	0.498	1.78712e-83	C06	Ttyh3
Ubald2	8.87595e-88	0.548939	0.75	0.533	2.00543e-83	C06	Ubald2
Glud1	5.80754e-87	0.511502	0.816	0.662	1.31216e-82	C06	Glud1
Ccdc28b	2.61935e-85	0.585127	0.849	0.743	5.91816e-81	C06	Ccdc28b
Ctsz	1.05306e-84	0.52283	0.889	0.822	2.37927e-80	C06	Ctsz
Tuba1a1	1.70302e-84	0.618662	0.943	0.835	3.84779e-80	C06	Tuba1a
Pnp	1.03271e-81	0.513804	0.646	0.415	2.33331e-77	C06	Pnp
Slk	1.12881e-80	0.507381	0.729	0.519	2.55043e-76	C06	Slk
Map4	3.43939e-79	0.536714	0.76	0.581	7.77096e-75	C06	Map4
Mbnl2	1.16025e-78	0.504657	0.856	0.758	2.62147e-74	C06	Mbnl2
Ece11	7.27638e-78	0.503561	0.801	0.605	1.64403e-73	C06	Ece1
Gja4	2.62963e-77	0.529953	0.201	0.051	5.94138e-73	C06	Gja4
Fosl2	3.12972e-75	0.714304	0.685	0.476	7.07128e-71	C06	Fosl2
Lims11	3.76487e-74	0.509903	0.839	0.755	8.50635e-70	C06	Lims1
Ralgps2	9.45087e-67	0.52336	0.776	0.621	2.13533e-62	C06	Ralgps2
Id3	4.23783e-65	0.556245	0.882	0.742	9.57495e-61	C06	Id3
Rhoc	5.48425e-65	0.619011	0.86	0.814	1.23911e-60	C06	Rhoc
Timp3	7.51026e-60	0.509625	0.806	0.618	1.69687e-55	C06	Timp3
Id1	1.5197e-54	0.760873	0.671	0.468	3.43361e-50	C06	Id1
Nr4a1	5.06015e-45	0.587065	0.786	0.663	1.14329e-40	C06	Nr4a1
AY036118	1.64743e-36	0.504712	0.725	0.574	3.72221e-32	C06	AY036118
Ctsh	3.20881e-29	0.52189	0.442	0.288	7.24998e-25	C06	Ctsh
Odc11	2.22999e-19	0.616209	0.769	0.754	5.03843e-15	C06	Odc1
Glul	7.80594e-18	0.598804	0.578	0.441	1.76367e-13	C06	Glul
Hbb-bs	3.20623e-06	1.13305	0.657	0.618	0.0724416	C06	Hbb-bs
Rgs5	0	4.44562	0.93	0.019	0	C07	Rgs5
Ndufa4l2	0	3.65139	0.948	0.024	0	C07	Ndufa4l2
Ebf11	0	3.56004	0.958	0.066	0	C07	Ebf1
Gm138891	0	3.495	0.936	0.188	0	C07	Gm13889
Tm4sf11	0	3.28607	0.947	0.091	0	C07	Tm4sf1
Itga11	0	3.08334	0.981	0.24	0	C07	Itga1
Crip1	0	2.93566	0.927	0.251	0	C07	Crip1
Col4a11	0	2.79237	0.996	0.879	0	C07	Col4a1
Pdgfrb	0	2.77299	0.942	0.236	0	C07	Pdgfrb
Ptp4a31	0	2.76096	0.918	0.397	0	C07	Ptp4a3
Higd1b	0	2.69901	0.809	0.004	0	C07	Higd1b
Tinagl1	0	2.59379	0.9	0.086	0	C07	Tinagl1
Col4a21	0	2.58647	0.999	0.794	0	C07	Col4a2
2023-09-04	0	2.4987	0.907	0.379	0	C07	2023-09-04
2023-09-07	0	2.48504	0.995	0.954	0	C07	2023-09-07
Cox4i2	0	2.4697	0.842	0.044	0	C07	Cox4i2
Gng111	0	2.43743	0.967	0.506	0	C07	Gng11
Rasl11a1	0	2.4217	0.83	0.226	0	C07	Rasl11a
Kcnj8	0	2.37873	0.851	0.059	0	C07	Kcnj8
Phlda1	0	2.37123	0.918	0.583	0	C07	Phlda1
Mef2c1	0	2.36699	0.938	0.383	0	C07	Mef2c
Aspn	0	2.34361	0.858	0.025	0	C07	Aspn
Spry11	0	2.21505	0.9	0.133	0	C07	Spry1
Notch3	0	2.21164	0.904	0.099	0	C07	Notch3
Apold11	0	2.113	0.612	0.068	0	C07	Apold1
Mcam2	0	2.09297	0.894	0.075	0	C07	Mcam
Igfbp72	0	2.08368	0.993	0.714	0	C07	Igfbp7
Des1	0	2.03852	0.858	0.077	0	C07	Des
Gja41	0	2.0316	0.752	0.04	0	C07	Gja4
Rasgrp2	0	2.00554	0.883	0.17	0	C07	Rasgrp2
Mfge8	0	1.99699	0.958	0.842	0	C07	Mfge8
Ifitm31	0	1.99638	0.963	0.678	0	C07	Ifitm3
Pmepa11	0	1.99096	0.969	0.643	0	C07	Pmepa1
Cald11	0	1.98185	0.995	0.849	0	C07	Cald1
Gjc1	0	1.92098	0.923	0.481	0	C07	Gjc1
Abcc9	0	1.8986	0.762	0.09	0	C07	Abcc9
Lhfp1	0	1.89184	0.931	0.408	0	C07	Lhfp
Rgs16	0	1.88189	0.61	0.077	0	C07	Rgs16
Zeb2	0	1.8172	0.976	0.733	0	C07	Zeb2
Gucy1a11	0	1.77503	0.942	0.535	0	C07	Gucy1a1
Gucy1b1	0	1.76211	0.823	0.167	0	C07	Gucy1b1
Zfhx3	0	1.759	0.927	0.57	0	C07	Zfhx3
Ace2	0	1.75529	0.696	0.006	0	C07	Ace2
Crip21	0	1.74732	0.935	0.397	0	C07	Crip2
Epas11	0	1.73051	0.817	0.086	0	C07	Epas1
Cspg4	0	1.69706	0.813	0.203	0	C07	Cspg4
Ppp1r14a	0	1.6937	0.822	0.29	0	C07	Ppp1r14a
Agtr1a	0	1.69275	0.701	0.01	0	C07	Agtr1a
Gnas2	0	1.68549	1	0.999	0	C07	Gnas
Nrp11	0	1.67431	0.811	0.218	0	C07	Nrp1
Tbx3os1	0	1.63098	0.709	0.077	0	C07	Tbx3os1
Heyl	0	1.62568	0.846	0.384	0	C07	Heyl
Rgs4	0	1.59729	0.62	0.022	0	C07	Rgs4
Ndrg21	0	1.52764	0.904	0.393	0	C07	Ndrg2
Clec2d1	0	1.52241	0.724	0.205	0	C07	Clec2d
Emid11	0	1.5213	0.757	0.074	0	C07	Emid1
Gpc6	0	1.48601	0.74	0.054	0	C07	Gpc6
Apbb21	0	1.40176	0.821	0.358	0	C07	Apbb2
Rasl12	0	1.3374	0.684	0.039	0	C07	Rasl12
Pde3a	0	1.32227	0.68	0.141	0	C07	Pde3a
Inpp4b	0	1.31641	0.675	0.059	0	C07	Inpp4b
Mustn1	0	1.30727	0.357	0.019	0	C07	Mustn1
Rem1	0	1.29924	0.73	0.134	0	C07	Rem1
C1s1	0	1.29859	0.599	0.063	0	C07	C1s1
Vtn	0	1.27787	0.501	0.002	0	C07	Vtn
Aoc32	0	1.27555	0.704	0.083	0	C07	Aoc3
Emcn1	0	1.25903	0.633	0.073	0	C07	Emcn
Nrarp1	0	1.24847	0.541	0.087	0	C07	Nrarp
Nes1	0	1.23228	0.656	0.132	0	C07	Nes
Nostrin1	0	1.18423	0.554	0.018	0	C07	Nostrin
Afap1l2	0	1.18323	0.769	0.268	0	C07	Afap1l2
Cpxm2	0	1.16947	0.489	0.006	0	C07	Cpxm2
Esam1	0	1.13684	0.64	0.073	0	C07	Esam
Tbx3	0	1.13169	0.699	0.203	0	C07	Tbx3
Ehd3	0	1.11486	0.511	0.073	0	C07	Ehd3
Rcsd11	0	1.11375	0.717	0.225	0	C07	Rcsd1
Foxc1	0	1.09088	0.517	0.016	0	C07	Foxc1
Hopx	0	1.08457	0.493	0.013	0	C07	Hopx
Steap4	0	1.07104	0.454	0.04	0	C07	Steap4
Itga7	0	1.05025	0.521	0.004	0	C07	Itga7
S1pr3	0	1.04655	0.595	0.074	0	C07	S1pr3
Lrrc32	0	1.0406	0.633	0.143	0	C07	Lrrc32
Map3k7cl	0	1.03824	0.467	0.007	0	C07	Map3k7cl
Spry4	0	1.01757	0.531	0.061	0	C07	Spry4
Ccl11	0	1.00656	0.278	0.002	0	C07	Ccl11
Hspb2	0	0.995386	0.539	0.103	0	C07	Hspb2
Rcan2	0	0.993265	0.424	0.025	0	C07	Rcan2
Ednrb1	0	0.973941	0.41	0.045	0	C07	Ednrb
Adap2	0	0.949522	0.486	0.005	0	C07	Adap2
Hoxb2	0	0.941469	0.471	0.051	0	C07	Hoxb2
Tnfrsf21	0	0.935009	0.497	0.088	0	C07	Tnfrsf21
Fabp7	0	0.907554	0.117	0.003	0	C07	Fabp7
Spon1	0	0.887496	0.499	0.047	0	C07	Spon1
Il34	0	0.863648	0.473	0.052	0	C07	Il34
Dock10	0	0.814629	0.491	0.06	0	C07	Dock10
Angpt2	0	0.812553	0.405	0.03	0	C07	Angpt2
Frem2	0	0.805247	0.43	0.032	0	C07	Frem2
Slfn51	0	0.792025	0.378	0.017	0	C07	Slfn5
Sh2d3c1	0	0.780217	0.485	0.095	0	C07	Sh2d3c
Ifi2031	0	0.780006	0.382	0.023	0	C07	Ifi203
Prkg1	0	0.774639	0.45	0.013	0	C07	Prkg1
Mndal1	0	0.762164	0.406	0.052	0	C07	Mndal
Lgi1	0	0.734833	0.347	0.002	0	C07	Lgi1
Dgkb	0	0.72631	0.313	0.021	0	C07	Dgkb
Plcl1	0	0.718959	0.424	0.061	0	C07	Plcl1
Pcdh11	0	0.70248	0.408	0.021	0	C07	Pcdh1
AW011738	0	0.696858	0.361	0.028	0	C07	AW011738
Cav21	0	0.691599	0.41	0.057	0	C07	Cav2
Gimap61	0	0.619459	0.396	0.031	0	C07	Gimap6
Hrc	0	0.575605	0.295	0.009	0	C07	Hrc
[truncated: 2,301 more rows]

## Sheet: DEGs_Cluster_1
	p_val	avg_log2FC	pct.1	pct.2	p_val_adj	cluster	gene
Gm10076	0	1.01424	0.976	0.874	0	WT_NonIR	Gm10076
Uba52	0	0.718994	0.866	0.626	0	WT_NonIR	Uba52
Cdkn1a	0	0.934142	0.342	0.045	0	WT_IR	Cdkn1a
Bax	0	0.797124	0.869	0.658	0	WT_IR	Bax
Exoc4	0	0.672212	0.669	0.359	0	WT_IR	Exoc4
Btg2	1.02208e-191	0.841089	0.928	0.802	2.30928e-187	WT_IR	Btg2
Fosb	3.37203e-158	0.603063	0.867	0.779	7.61876e-154	WT_NonIR	Fosb
Fos	5.162e-132	0.598411	0.934	0.92	1.1663e-127	WT_NonIR	Fos
Akr1cl	2.19365e-80	0.636778	0.91	0.884	4.95634e-76	Chk2KO_IR	Akr1cl

## Sheet: DEGs_Cluster_2
	p_val	avg_log2FC	pct.1	pct.2	p_val_adj	cluster	gene
Gm10076	0	1.03832	0.995	0.95	0	WT_NonIR	Gm10076
Uba52	0	0.750106	0.961	0.803	0	WT_NonIR	Uba52
Cdkn1a	0	0.851429	0.443	0.041	0	WT_IR	Cdkn1a
Bax	0	0.821733	0.957	0.869	0	WT_IR	Bax
Ccng1	0	0.618895	0.605	0.281	0	WT_IR	Ccng1
Phlda3	2.0847e-270	0.630971	0.721	0.46	4.71017e-266	WT_IR	Phlda3
Ifitm3	9.98777e-214	0.65129	0.57	0.308	2.25664e-209	WT_IR	Ifitm3
Sdc4	4.90028e-175	0.649413	0.971	0.947	1.10717e-170	WT_IR	Sdc4
Gm2044	1.63514e-113	0.653337	0.929	0.846	3.69443e-109	WT_NonIR	Gm2044
Amh	7.53257e-75	0.608015	0.798	0.711	1.70191e-70	Chk2KO_IR	Amh
Hspb1	5.08806e-44	0.644163	0.548	0.435	1.1496e-39	WT_IR	Hspb1

## Sheet: DEGs_Cluster_3
	p_val	avg_log2FC	pct.1	pct.2	p_val_adj	cluster	gene
Gm10076	0	1.07223	0.986	0.949	0	WT_NonIR	Gm10076
Uba52	7.88048e-197	0.697788	0.954	0.789	1.78052e-192	WT_NonIR	Uba52
Cdkn1a	5.1923e-89	0.671356	0.368	0.109	1.17315e-84	WT_IR	Cdkn1a
Fosb	3.76242e-64	0.661963	0.935	0.854	8.50082e-60	WT_NonIR	Fosb
Akr1cl	7.68508e-60	0.610975	0.974	0.94	1.73637e-55	Chk2KO_IR	Akr1cl
Fos	3.91592e-58	0.698521	0.976	0.952	8.84762e-54	WT_NonIR	Fos
Btg2	4.88942e-50	0.79628	0.901	0.843	1.10472e-45	WT_IR	Btg2
Hist1h2ap	1.01829e-46	1.43886	0.649	0.533	2.30072e-42	WT_NonIR	Hist1h2ap

## Sheet: DEGs_Cluster_4
	p_val	avg_log2FC	pct.1	pct.2	p_val_adj	cluster	gene
Gm10076	1.4699e-236	1.08864	1	0.984	3.32109e-232	WT_NonIR	Gm10076
Uba52	3.77035e-177	0.765512	0.984	0.886	8.51874e-173	WT_NonIR	Uba52
Hist1h2ap	1.96063e-65	1.45702	0.835	0.685	4.42985e-61	WT_NonIR	Hist1h2ap
Gm2044	1.85928e-34	0.691298	0.927	0.799	4.20085e-30	WT_NonIR	Gm2044

## Sheet: DEGs_Cluster_5
	p_val	avg_log2FC	pct.1	pct.2	p_val_adj	cluster	gene
Gm10076	9.13662e-106	1.0842	0.994	0.889	2.06433e-101	WT_NonIR	Gm10076
Uba52	2.19335e-54	0.756002	0.887	0.563	4.95565e-50	WT_NonIR	Uba52
Cdkn1a	7.15023e-43	1.2019	0.401	0.084	1.61552e-38	WT_IR	Cdkn1a
Bax	7.91515e-31	0.6821	0.853	0.722	1.78835e-26	WT_IR	Bax
Phlda3	3.0805e-29	0.849679	0.744	0.506	6.96008e-25	WT_IR	Phlda3
Btg2	2.47309e-12	0.619834	0.936	0.832	5.58769e-08	WT_IR	Btg2
Akr1cl	2.67166e-11	0.653746	0.854	0.742	6.03634e-07	Chk2KO_IR	Akr1cl
Aspn	1.95864e-08	0.589919	0.281	0.145	0.000442534	Chk2KO_IR	Aspn
Pdlim3	1.9997e-08	0.82025	0.614	0.503	0.000451812	WT_NonIR	Pdlim3

## Sheet: DEGs_Cluster_6
	p_val	avg_log2FC	pct.1	pct.2	p_val_adj	cluster	gene
Bax	2.06836e-37	0.839239	0.902	0.8	4.67325e-33	WT_IR	Bax
Gm10076	1.77417e-34	0.891786	0.911	0.814	4.00855e-30	WT_NonIR	Gm10076
Uba52	3.53071e-34	0.685817	0.902	0.725	7.97729e-30	WT_NonIR	Uba52
Jun	7.89573e-23	1.0538	0.964	0.908	1.78396e-18	Chk2KO_NonIR	Jun
Cdkn1a	1.6103e-20	0.641873	0.494	0.206	3.63832e-16	WT_IR	Cdkn1a
Gas6	4.1839e-12	0.652561	0.757	0.602	9.4531e-08	WT_IR	Gas6

## Sheet: DEGs_Cluster_7
	p_val	avg_log2FC	pct.1	pct.2	p_val_adj	cluster	gene
Gm10076	2.88766e-35	1.02098	0.914	0.749	6.52438e-31	WT_NonIR	Gm10076
Uba52	9.48186e-25	0.726098	0.802	0.523	2.14233e-20	WT_NonIR	Uba52
Bax	1.38488e-22	0.888912	0.917	0.774	3.12901e-18	WT_IR	Bax
Mmp2	2.19838e-15	0.809598	0.609	0.31	4.96703e-11	WT_IR	Mmp2

## Sheet: DEGs_Cluster_8
	p_val	avg_log2FC	pct.1	pct.2	p_val_adj	cluster	gene
Isg15	3.97838e-57	2.43624	0.84	0.426	8.98874e-53	WT_IR	Isg15
Ifitm3	8.95475e-49	1.41403	0.898	0.666	2.02324e-44	WT_IR	Ifitm3
Rtp4	7.22191e-47	0.964591	0.689	0.217	1.63172e-42	WT_IR	Rtp4
Gm10076	1.48641e-46	0.9962	1	0.956	3.35839e-42	WT_NonIR	Gm10076
Stat1	3.08879e-44	1.02552	0.787	0.41	6.97882e-40	WT_IR	Stat1
Ifit1	4.1937e-44	1.83201	0.656	0.205	9.47524e-40	WT_IR	Ifit1
Xaf1	1.03105e-40	0.780732	0.775	0.38	2.32956e-36	WT_IR	Xaf1
Bst2	2.11247e-39	1.2058	0.852	0.569	4.77291e-35	WT_IR	Bst2
Uba52	1.65202e-35	0.791445	0.962	0.817	3.73258e-31	WT_NonIR	Uba52
Rsad2	1.34265e-32	0.649968	0.406	0.053	3.03357e-28	WT_IR	Rsad2
Bax	1.36853e-32	0.689052	0.893	0.712	3.09205e-28	WT_IR	Bax
Oasl2	7.45536e-28	0.901772	0.906	0.756	1.68446e-23	WT_IR	Oasl2
Ifit3	9.29966e-28	0.858303	0.361	0.048	2.10116e-23	WT_IR	Ifit3
Iigp1	1.66216e-27	0.882187	0.496	0.145	3.75548e-23	WT_IR	Iigp1
Slc25a5	2.25614e-27	0.636481	0.955	0.912	5.09751e-23	WT_IR	Slc25a5
Irgm1	5.65776e-27	0.606759	0.676	0.359	1.27832e-22	WT_IR	Irgm1
Eif2ak2	4.54064e-24	0.647562	0.799	0.581	1.02591e-19	WT_IR	Eif2ak2
Cdkn1a	1.87477e-21	0.596587	0.627	0.297	4.23586e-17	WT_IR	Cdkn1a
Tnfrsf12a	1.27041e-20	0.628096	0.627	0.355	2.87038e-16	WT_IR	Tnfrsf12a
Cxcl10	4.13387e-19	1.39392	0.422	0.143	9.34006e-15	WT_IR	Cxcl10
Junb	1.46559e-14	0.897652	0.868	0.661	3.31135e-10	Chk2KO_IR	Junb
Fos	5.04018e-10	0.84978	0.899	0.811	1.13878e-05	Chk2KO_IR	Fos

## Sheet: DEGs_Cluster_9
	p_val	avg_log2FC	pct.1	pct.2	p_val_adj	cluster	gene
Fermt3	1.73128e-56	1.3632	0.752	0.036	3.91166e-52	WT_IR	Fermt3
Fermt1	3.01782e-49	0.900078	0.607	0	6.81846e-45	WT_IR	Fermt1
1700007K13Rik	5.3716e-43	0.860458	0.667	0.066	1.21366e-38	WT_IR	1700007K13Rik
Mdm2	5.07124e-42	2.33038	0.957	0.768	1.1458e-37	WT_IR	Mdm2
Cbr2	1.61931e-41	0.909388	0.547	0.01	3.65868e-37	WT_IR	Cbr2
Gm648	4.19553e-37	0.600077	0.53	0.023	9.47939e-33	WT_IR	Gm648
Hmcn2	4.0263e-33	0.605151	0.573	0.073	9.09701e-29	WT_IR	Hmcn2
Cst6	2.1288e-31	1.01263	0.564	0.079	4.80981e-27	WT_IR	Cst6
Cdkn1a	1.1095e-24	1.21051	0.821	0.57	2.50679e-20	WT_IR	Cdkn1a
Ifitm10	2.8104e-22	0.9897	0.667	0.315	6.34982e-18	WT_IR	Ifitm10
9930012K11Rik	1.40112e-20	1.13578	0.65	0.318	3.16569e-16	WT_IR	9930012K11Rik
Bbc3	1.14751e-17	0.650538	0.658	0.394	2.59268e-13	WT_IR	Bbc3
Dcxr	5.44088e-13	0.717763	0.744	0.593	1.22931e-08	WT_IR	Dcxr
Crabp11	6.4709e-08	0.596328	0.797	0.534	0.00146204	Chk2KO_IR	Crabp1
Gm10076	7.53159e-46	1.09641	0.98	0.905	1.70169e-41	WT_NonIR	Gm10076
Slc6a8	1.3095e-29	1.24112	0.718	0.235	2.95869e-25	WT_IR	Slc6a8
Prickle3	1.34208e-29	0.991667	0.769	0.344	3.0323e-25	WT_IR	Prickle3
Eif3b	2.25252e-29	1.42309	0.932	0.854	5.08934e-25	WT_IR	Eif3b
Ddit4	1.82145e-28	1.01843	0.795	0.391	4.11538e-24	WT_IR	Ddit4
Fam212a	2.16476e-27	0.594128	0.667	0.139	4.89105e-23	WT_IR	Fam212a
Ccdc88b	9.77207e-27	0.700879	0.573	0.126	2.2079e-22	WT_IR	Ccdc88b
D630023F18Rik	1.09264e-26	1.27483	0.718	0.321	2.46871e-22	WT_IR	D630023F18Rik
Uba52	3.58979e-25	0.648529	0.888	0.82	8.11077e-21	WT_NonIR	Uba52
Bag4	2.54881e-24	1.30687	0.872	0.728	5.75878e-20	WT_IR	Bag4
Sart3	5.56475e-22	1.06813	0.906	0.768	1.2573e-17	WT_IR	Sart3
Ndufa4l2	1.35112e-21	0.639641	0.641	0.288	3.05272e-17	WT_IR	Ndufa4l2
Zc3h3	1.86232e-20	1.17084	0.803	0.679	4.20772e-16	WT_IR	Zc3h3
Wdr61	7.49871e-20	0.878575	0.88	0.808	1.69426e-15	WT_IR	Wdr61
Phlda3	1.41204e-19	0.969478	0.812	0.536	3.19037e-15	WT_IR	Phlda3
Tmem8	2.55556e-19	1.12864	0.795	0.603	5.77403e-15	WT_IR	Tmem8
Cd151	4.6237e-19	0.682722	0.838	0.738	1.04468e-14	WT_IR	Cd151
Shmt2	1.65647e-17	0.71396	0.821	0.719	3.74262e-13	WT_IR	Shmt2
Acp4	1.20564e-16	0.76477	0.59	0.311	2.72402e-12	WT_IR	Acp4
Ckap2	1.48381e-16	0.698176	0.778	0.669	3.35252e-12	WT_IR	Ckap2
Pard6g	1.60395e-16	0.779248	0.778	0.689	3.62397e-12	WT_IR	Pard6g
Hras	1.81089e-15	0.597742	0.838	0.808	4.09153e-11	WT_IR	Hras
Tchp	2.36211e-15	0.633638	0.726	0.586	5.33695e-11	WT_IR	Tchp
Trim7	2.72637e-15	0.688214	0.624	0.394	6.15997e-11	WT_IR	Trim7
Cdc42bpg	3.62205e-15	0.767388	0.692	0.546	8.18365e-11	WT_IR	Cdc42bpg
Thyn1	3.57055e-14	0.610899	0.88	0.801	8.0673e-10	WT_IR	Thyn1
Phlda1	3.1265e-13	0.622754	0.821	0.705	7.06402e-09	WT_IR	Phlda1
Zbtb7a	3.67412e-13	0.671668	0.786	0.719	8.30131e-09	WT_IR	Zbtb7a
Mcm3ap	1.84003e-12	0.652265	0.769	0.715	4.15737e-08	WT_IR	Mcm3ap
Casz1	2.30671e-12	0.617189	0.632	0.477	5.21179e-08	WT_IR	Casz1
Perp	3.90765e-12	0.708494	0.709	0.589	8.82893e-08	WT_IR	Perp
Hspa8	5.87338e-12	0.597751	0.991	0.997	1.32703e-07	WT_IR	Hspa8
Gle1	9.27333e-12	0.605184	0.812	0.788	2.09522e-07	WT_IR	Gle1
1110012L19Rik	2.01e-11	0.65078	0.778	0.742	4.5414e-07	WT_IR	1110012L19Rik
Gtse1	2.67971e-11	0.679513	0.675	0.603	6.05453e-07	WT_IR	Gtse1
Ccdc88c	3.21748e-11	0.666891	0.769	0.666	7.26958e-07	WT_IR	Ccdc88c
Efna1	4.66366e-11	0.608795	0.701	0.613	1.05371e-06	WT_IR	Efna1
Fosb	5.77618e-11	1.00719	0.822	0.644	1.30507e-06	WT_NonIR	Fosb
Ascc1	8.89708e-11	0.591014	0.795	0.725	2.01021e-06	WT_IR	Ascc1
Ifitm1	2.80797e-10	0.841228	0.761	0.527	6.34433e-06	WT_NonIR	Ifitm1
Itih5	5.00041e-10	1.11844	0.838	0.64	1.12979e-05	WT_NonIR	Itih5
Socs7	5.19496e-10	0.607759	0.718	0.689	1.17375e-05	WT_IR	Socs7
Meg3	1.7676e-09	1.21554	0.772	0.563	3.99372e-05	WT_NonIR	Meg3
Kcnk2	1.82501e-09	0.81434	0.614	0.351	4.12344e-05	WT_NonIR	Kcnk2
Plpp3	3.10754e-09	0.601232	0.807	0.608	7.02118e-05	WT_NonIR	Plpp3
Ezr	4.5279e-09	0.630677	0.786	0.666	0.000102303	WT_IR	Ezr
Tbcd	5.11621e-09	0.814209	0.846	0.692	0.000115596	WT_IR	Tbcd
Col1a2	5.63282e-09	1.32206	0.934	0.806	0.000127268	WT_NonIR	Col1a2
Pbx1	7.50456e-09	0.753483	0.832	0.604	0.000169558	WT_NonIR	Pbx1
Ogn	1.34197e-08	0.678435	0.508	0.252	0.000303204	WT_NonIR	Ogn
Pdgfra	1.39281e-08	0.802069	0.624	0.387	0.000314691	WT_NonIR	Pdgfra
Sparcl1	1.93212e-08	0.888089	0.802	0.572	0.000436543	WT_NonIR	Sparcl1
Col3a1	2.19455e-08	1.3955	0.924	0.82	0.000495836	WT_NonIR	Col3a1
Dcn	3.02707e-08	1.33244	0.909	0.739	0.000683936	WT_NonIR	Dcn
Nfia	4.12331e-08	0.715774	0.838	0.725	0.00093162	WT_NonIR	Nfia
Col5a2	5.27307e-08	0.695824	0.675	0.45	0.0011914	WT_NonIR	Col5a2
Maf	5.29579e-08	0.656265	0.609	0.347	0.00119653	WT_NonIR	Maf
Xist	6.78924e-08	0.591693	0.898	0.815	0.00153396	WT_NonIR	Xist
Nfib	7.10128e-08	0.72362	0.761	0.523	0.00160446	WT_NonIR	Nfib
Fos	1.34667e-07	0.871158	0.909	0.856	0.00304267	WT_NonIR	Fos
Mfap2	1.69594e-07	0.903253	0.924	0.842	0.00383181	WT_NonIR	Mfap2
Nr2f2	2.15178e-07	0.843899	0.792	0.617	0.00486174	WT_NonIR	Nr2f2
Col6a1	2.56403e-07	0.855882	0.848	0.68	0.00579316	WT_NonIR	Col6a1
Fstl1	2.78538e-07	0.748514	0.756	0.595	0.00629329	WT_NonIR	Fstl1
Lsp1	2.83283e-07	0.832364	0.878	0.73	0.00640049	WT_NonIR	Lsp1
A530040E14Rik	2.99054e-07	1.05323	0.599	0.369	0.00675683	WT_NonIR	A530040E14Rik
Eva1b	3.34523e-07	0.612134	0.812	0.644	0.00755822	WT_NonIR	Eva1b
Nedd4	5.24595e-07	0.60861	0.919	0.892	0.0118527	WT_NonIR	Nedd4
Sfrp1	5.31853e-07	0.85575	0.66	0.428	0.0120167	WT_NonIR	Sfrp1
Mmp2	7.24129e-07	0.631115	0.873	0.694	0.016361	WT_NonIR	Mmp2
Nfix	9.36596e-07	0.642934	0.883	0.802	0.0211614	WT_NonIR	Nfix
Mdk	1.26499e-06	0.874746	0.873	0.743	0.0285811	WT_NonIR	Mdk
Sparc	1.79285e-06	0.80383	0.934	0.874	0.0405075	WT_NonIR	Sparc

[truncated: 2 more sheets: DEGs_Cluster_10, DEGs_Cluster_11]
