# Supplementary material for: Single-cell and bulk transcriptional profiling of mouse ovaries reveals novel genes and pathways associated with DNA damage response in oocytes
Source: Dev Biol. Author manuscript; Available in PMC 2025 Sep 2. (PMC12403231; doi:10.1016/j.ydbio.2024.09.007)
Supplement: Supp 4 [file NIHMS2102123-supplement-Supp_4.xlsx]

## Sheet: Marker_Genes_OocyteSubCluster
	p_val	avg_log2FC	pct.1	pct.2	p_val_adj	cluster	gene
Col3a1	5.0924e-50	4.13891	1	0.83	1.15058e-45	C01	Col3a1
Col1a1	1.3776e-48	4.00917	0.99	0.771	3.11256e-44	C01	Col1a1
Cfh	3.572e-48	3.40035	0.99	0.777	8.07057e-44	C01	Cfh
Dcn	1.80938e-46	4.12095	0.979	0.771	4.08811e-42	C01	Dcn
Col1a2	2.24908e-46	4.20257	0.979	0.833	5.08157e-42	C01	Col1a2
Lgals1	3.266e-46	2.92578	0.99	0.842	7.37921e-42	C01	Lgals1
Igfbp4	3.68198e-46	3.21417	0.979	0.765	8.31906e-42	C01	Igfbp4
Rplp0	3.91712e-46	1.3247	1	1	8.85035e-42	C01	Rplp0
Nedd4	5.7595e-46	2.11224	1	0.876	1.3013e-41	C01	Nedd4
Tpm1	8.45576e-46	2.06831	0.99	0.898	1.9105e-41	C01	Tpm1
Cdh11	3.44967e-45	2.11115	0.927	0.409	7.79419e-41	C01	Cdh11
Igfbp7	4.23327e-45	2.74027	0.969	0.69	9.56466e-41	C01	Igfbp7
Mfap2	5.25984e-45	2.55189	0.979	0.851	1.18841e-40	C01	Mfap2
Mdk	6.71278e-45	3.04479	0.969	0.755	1.51668e-40	C01	Mdk
Sparc	2.65328e-44	2.66424	0.99	0.876	5.99483e-40	C01	Sparc
Rps19	3.90991e-44	0.975524	1	0.994	8.83404e-40	C01	Rps19
Vim	1.01372e-43	2.67028	0.99	0.836	2.2904e-39	C01	Vim
Rbp1	1.68689e-43	2.8654	0.948	0.61	3.81136e-39	C01	Rbp1
Nenf	3.1236e-43	1.95148	0.979	0.808	7.05747e-39	C01	Nenf
Rpl3	6.03552e-43	1.6257	1	0.991	1.36367e-38	C01	Rpl3
Mmp2	1.33267e-42	2.19265	0.958	0.724	3.01103e-38	C01	Mmp2
Cd63	1.84261e-42	2.12061	0.99	0.811	4.16319e-38	C01	Cd63
Bgn	2.01639e-42	2.85268	0.948	0.678	4.55582e-38	C01	Bgn
Itih5	2.72924e-42	2.83906	0.948	0.669	6.16645e-38	C01	Itih5
Tpt1	5.82171e-42	1.25829	1	1	1.31536e-37	C01	Tpt1
Serpinh1	6.29462e-42	2.17454	0.969	0.814	1.42221e-37	C01	Serpinh1
Malat1	8.72832e-42	2.76377	1	0.975	1.97208e-37	C01	Malat1
Mfap4	1.44288e-41	3.32453	0.948	0.78	3.26004e-37	C01	Mfap4
Rpl27a	1.61268e-41	1.00012	1	0.997	3.64369e-37	C01	Rpl27a
Cd81	1.6212e-41	1.64409	0.99	0.916	3.66293e-37	C01	Cd81
Col6a1	8.8283e-41	2.76874	0.938	0.706	1.99467e-36	C01	Col6a1
Rplp1	9.77458e-41	0.879235	1	1	2.20847e-36	C01	Rplp1
Sparcl1	2.19794e-40	2.36669	0.927	0.607	4.96602e-36	C01	Sparcl1
Ifitm2	2.64845e-40	2.23254	0.969	0.873	5.9839e-36	C01	Ifitm2
Rcn3	3.19214e-40	2.01954	0.927	0.61	7.21231e-36	C01	Rcn3
Gas6	7.97093e-40	2.19325	0.979	0.895	1.80095e-35	C01	Gas6
Cygb	8.78445e-40	2.26573	0.917	0.563	1.98476e-35	C01	Cygb
Rpl13	1.95036e-39	0.855325	1	1	4.40665e-35	C01	Rpl13
Marcks	2.03566e-39	2.01269	0.958	0.824	4.59938e-35	C01	Marcks
Rps15a	4.3291e-39	0.813904	1	1	9.78117e-35	C01	Rps15a
Col6a2	6.82052e-39	2.45682	0.927	0.693	1.54103e-34	C01	Col6a2
Rps27a	6.99041e-39	0.83295	1	1	1.57941e-34	C01	Rps27a
Rpl39	8.76754e-39	0.999327	1	1	1.98094e-34	C01	Rpl39
Nr2f2	2.25338e-38	2.19776	0.917	0.635	5.09129e-34	C01	Nr2f2
Serping1	6.24107e-38	1.56483	0.802	0.245	1.41011e-33	C01	Serping1
Rpl35a	7.07029e-38	0.858432	1	1	1.59746e-33	C01	Rpl35a
Rpl9	1.03848e-37	1.49444	1	0.981	2.34633e-33	C01	Rpl9
Rpl6	1.50593e-37	0.960294	1	0.994	3.40251e-33	C01	Rpl6
Rps24	4.08842e-37	0.654104	1	1	9.23738e-33	C01	Rps24
Mgp	6.08695e-37	2.7781	0.958	0.814	1.37529e-32	C01	Mgp
Emilin1	7.89498e-37	1.70908	0.844	0.362	1.78379e-32	C01	Emilin1
Rps29	8.12651e-37	1.01176	1	0.997	1.8361e-32	C01	Rps29
Rps12	1.32509e-36	0.789485	1	1	2.99391e-32	C01	Rps12
Rarres2	1.39374e-36	2.0406	0.896	0.585	3.14901e-32	C01	Rarres2
Rpl24	1.57186e-36	0.861836	1	0.994	3.55145e-32	C01	Rpl24
Tcf21	1.73785e-36	2.25404	0.854	0.402	3.9265e-32	C01	Tcf21
Rpl29	2.68542e-36	0.810597	1	0.997	6.06744e-32	C01	Rpl29
Kcnk2	2.86222e-36	1.99396	0.844	0.365	6.4669e-32	C01	Kcnk2
Tshz2	3.11595e-36	1.9673	0.906	0.638	7.04017e-32	C01	Tshz2
Rps18	5.69449e-36	0.898913	1	0.997	1.28661e-31	C01	Rps18
Laptm4a	6.80667e-36	1.24159	0.979	0.963	1.5379e-31	C01	Laptm4a
Nfix	1.05928e-35	1.81582	0.927	0.814	2.39335e-31	C01	Nfix
Pcolce	1.23558e-35	1.63097	0.927	0.718	2.79167e-31	C01	Pcolce
Sulf2	1.44541e-35	1.85688	0.927	0.805	3.26577e-31	C01	Sulf2
Pdgfra	1.78819e-35	1.87724	0.844	0.396	4.04023e-31	C01	Pdgfra
Islr	1.81571e-35	1.93579	0.865	0.467	4.10241e-31	C01	Islr
Pbx1	2.02359e-35	2.03837	0.906	0.653	4.5721e-31	C01	Pbx1
Rps16	2.04186e-35	0.930437	1	1	4.61337e-31	C01	Rps16
Nid1	2.13843e-35	1.69101	0.927	0.69	4.83157e-31	C01	Nid1
Ltbp4	2.96772e-35	1.8396	0.906	0.687	6.70528e-31	C01	Ltbp4
Jund	3.59063e-35	2.11297	0.979	0.907	8.11268e-31	C01	Jund
Gpc3	5.17073e-35	2.01828	0.865	0.489	1.16827e-30	C01	Gpc3
Rpl19	6.51016e-35	0.727445	1	0.997	1.47091e-30	C01	Rpl19
Fstl1	7.2635e-35	2.0571	0.885	0.607	1.64111e-30	C01	Fstl1
Rpl23	8.35837e-35	0.657181	1	1	1.88849e-30	C01	Rpl23
Xist	1.24067e-34	2.0676	0.969	0.82	2.80318e-30	C01	Xist
Rps9	1.56762e-34	1.1913	1	1	3.54189e-30	C01	Rps9
Rpl30	2.00976e-34	0.790899	1	0.991	4.54084e-30	C01	Rpl30
Ogn	3.24252e-34	1.73687	0.771	0.254	7.32616e-30	C01	Ogn
Rbm3	5.93274e-34	1.2005	1	0.966	1.34044e-29	C01	Rbm3
Myl9	6.03251e-34	1.69776	0.896	0.591	1.36298e-29	C01	Myl9
Rps13	6.22618e-34	0.667395	1	1	1.40674e-29	C01	Rps13
Pmp22	7.05076e-34	1.81681	0.875	0.567	1.59305e-29	C01	Pmp22
Sptbn1	8.26653e-34	1.49862	0.969	0.876	1.86774e-29	C01	Sptbn1
Sfrp1	1.57474e-33	2.31295	0.844	0.446	3.55796e-29	C01	Sfrp1
H3f3a	2.44206e-33	0.862213	1	1	5.5176e-29	C01	H3f3a
Zfp36l1	3.26661e-33	1.90929	0.917	0.811	7.38057e-29	C01	Zfp36l1
Rps3a1	6.10155e-33	0.755819	1	0.997	1.37858e-28	C01	Rps3a1
Selenom	1.54906e-32	1.62856	0.854	0.526	3.49994e-28	C01	Selenom
Meg3	2.74379e-32	2.85236	0.875	0.598	6.19932e-28	C01	Meg3
Arf4	5.11518e-32	1.29865	0.938	0.885	1.15572e-27	C01	Arf4
Rpl10	6.39501e-32	0.731497	1	0.997	1.44489e-27	C01	Rpl10
Tcf4	8.92392e-32	1.33888	0.948	0.885	2.01627e-27	C01	Tcf4
Clmp	9.21399e-32	1.20676	0.698	0.186	2.08181e-27	C01	Clmp
Rpl37a	1.03e-31	0.669778	1	1	2.32718e-27	C01	Rpl37a
Rps4x	1.37458e-31	0.729947	1	1	3.10572e-27	C01	Rps4x
Ppic	1.68598e-31	1.61958	0.906	0.796	3.80931e-27	C01	Ppic
Ptms	2.67747e-31	1.41168	0.958	0.892	6.04948e-27	C01	Ptms
Egr1	2.81658e-31	2.10116	0.938	0.898	6.36378e-27	C01	Egr1
Emp3	2.94901e-31	1.3441	0.938	0.724	6.66299e-27	C01	Emp3
Itm2a	3.42333e-31	2.3375	0.875	0.728	7.73467e-27	C01	Itm2a
Ifitm1	3.57016e-31	1.95311	0.865	0.57	8.06643e-27	C01	Ifitm1
Cald1	4.10184e-31	1.66755	0.938	0.709	9.26769e-27	C01	Cald1
Selenof	4.12099e-31	0.932252	0.948	0.926	9.31097e-27	C01	Selenof
Eid1	8.39178e-31	1.46315	0.896	0.833	1.89604e-26	C01	Eid1
Rpl12	9.85673e-31	0.736562	1	0.988	2.22703e-26	C01	Rpl12
Rpl38	1.15207e-30	0.765568	1	0.994	2.60299e-26	C01	Rpl38
Nfia	1.19489e-30	1.69506	0.885	0.746	2.69972e-26	C01	Nfia
Rpl21	1.4552e-30	0.639068	1	1	3.28788e-26	C01	Rpl21
Rpl15	2.50575e-30	0.760895	1	0.997	5.66148e-26	C01	Rpl15
Fxyd1	3.44746e-30	1.19449	0.76	0.303	7.78919e-26	C01	Fxyd1
Eva1b	3.88821e-30	1.78511	0.865	0.681	8.78501e-26	C01	Eva1b
Rps28	4.59955e-30	0.812916	1	1	1.03922e-25	C01	Rps28
Col5a1	7.33099e-30	1.36575	0.823	0.492	1.65636e-25	C01	Col5a1
Rpl22	7.4601e-30	0.749137	1	0.978	1.68553e-25	C01	Rpl22
Bicc1	7.64709e-30	1.62035	0.802	0.424	1.72778e-25	C01	Bicc1
Egflam	9.68737e-30	1.23351	0.729	0.26	2.18876e-25	C01	Egflam
Srpx2	1.00877e-29	1.33098	0.75	0.297	2.27922e-25	C01	Srpx2
Tceal9	1.3293e-29	1.33627	0.948	0.876	3.00342e-25	C01	Tceal9
Mylk	1.88225e-29	1.61162	0.865	0.659	4.25276e-25	C01	Mylk
Tpm2	4.02504e-29	1.72346	0.844	0.61	9.09417e-25	C01	Tpm2
Arx	4.2636e-29	1.39674	0.802	0.427	9.63317e-25	C01	Arx
Gnas	4.60805e-29	0.864221	1	0.994	1.04114e-24	C01	Gnas
Cavin3	6.65887e-29	1.30403	0.844	0.529	1.50451e-24	C01	Cavin3
Rplp2	7.4933e-29	0.662183	1	0.997	1.69304e-24	C01	Rplp2
Cped1	1.03543e-28	1.26032	0.771	0.362	2.33945e-24	C01	Cped1
Rack1	1.6961e-28	0.762437	1	0.991	3.83217e-24	C01	Rack1
Lsp1	2.29002e-28	2.04224	0.885	0.774	5.17408e-24	C01	Lsp1
Ptn	2.68371e-28	2.00389	0.844	0.61	6.06358e-24	C01	Ptn
Tmem176b	4.73214e-28	1.31288	0.906	0.796	1.06918e-23	C01	Tmem176b
Col5a2	5.20499e-28	1.66139	0.802	0.483	1.17602e-23	C01	Col5a2
Eef1a1	1.46515e-27	0.504315	1	1	3.31036e-23	C01	Eef1a1
Rpl22l1	1.57653e-27	0.953876	1	0.975	3.56202e-23	C01	Rpl22l1
Tmsb4x	1.73344e-27	1.34961	0.99	0.904	3.91653e-23	C01	Tmsb4x
P3h3	1.74426e-27	1.21316	0.812	0.505	3.94099e-23	C01	P3h3
Cd302	2.43933e-27	1.06847	0.688	0.226	5.51143e-23	C01	Cd302
Fhl2	3.00549e-27	1.75872	0.792	0.464	6.79061e-23	C01	Fhl2
Csrp1	3.59683e-27	1.39082	0.917	0.861	8.12667e-23	C01	Csrp1
Ptma	3.64919e-27	0.809154	1	0.997	8.24497e-23	C01	Ptma
Vstm4	4.16955e-27	1.32537	0.781	0.43	9.42069e-23	C01	Vstm4
Itgb1	4.22677e-27	1.16728	0.906	0.885	9.54996e-23	C01	Itgb1
Nisch	4.27202e-27	1.10437	0.927	0.848	9.65219e-23	C01	Nisch
Myl6	7.32849e-27	1.01894	0.99	0.972	1.6558e-22	C01	Myl6
Hspg2	1.31385e-26	1.61105	0.833	0.687	2.96851e-22	C01	Hspg2
Cyba	1.46363e-26	1.50805	0.833	0.622	3.30692e-22	C01	Cyba
Tspan3	2.09032e-26	1.07594	0.906	0.854	4.72287e-22	C01	Tspan3
Serpinf1	2.27728e-26	1.60843	0.833	0.616	5.14528e-22	C01	Serpinf1
Nfib	2.31563e-26	1.74514	0.823	0.579	5.23194e-22	C01	Nfib
Fbn2	2.80838e-26	1.30888	0.875	0.69	6.34526e-22	C01	Fbn2
Rps27	2.92639e-26	0.739369	1	0.997	6.61189e-22	C01	Rps27
Lrrc17	9.40033e-26	1.2339	0.854	0.771	2.12391e-21	C01	Lrrc17
Gpx8	1.038e-25	1.18548	0.812	0.542	2.34525e-21	C01	Gpx8
Nfic	2.42036e-25	1.37536	0.844	0.799	5.46856e-21	C01	Nfic
Adamts2	3.22749e-25	1.35625	0.865	0.768	7.29219e-21	C01	Adamts2
Actb	3.23314e-25	0.865097	1	1	7.30497e-21	C01	Actb
Rpl34	3.7777e-25	0.686403	1	0.994	8.53532e-21	C01	Rpl34
S100a11	3.80232e-25	1.31294	0.917	0.83	8.59096e-21	C01	S100a11
Cnn2	3.98474e-25	1.31401	0.781	0.492	9.00311e-21	C01	Cnn2
Rps3	4.07288e-25	0.631656	1	0.994	9.20226e-21	C01	Rps3
Col6a3	4.69198e-25	1.48053	0.823	0.712	1.06011e-20	C01	Col6a3
Olfml3	4.71224e-25	1.5966	0.75	0.409	1.06468e-20	C01	Olfml3
Rrbp1	4.72017e-25	1.01244	0.958	0.923	1.06648e-20	C01	Rrbp1
Nrep	5.48431e-25	1.35007	0.823	0.669	1.23912e-20	C01	Nrep
Zbtb20	1.01622e-24	1.43518	0.906	0.861	2.29604e-20	C01	Zbtb20
Idh2	1.23691e-24	1.29927	0.854	0.805	2.79468e-20	C01	Idh2
Rps26	1.53335e-24	0.752551	0.99	0.991	3.46446e-20	C01	Rps26
Loxl1	1.61031e-24	1.43177	0.792	0.545	3.63833e-20	C01	Loxl1
Zeb2	2.56734e-24	1.32466	0.781	0.508	5.80065e-20	C01	Zeb2
Creb3l1	3.25972e-24	1.34472	0.76	0.452	7.36502e-20	C01	Creb3l1
Atp1a2	3.72481e-24	0.919837	0.615	0.186	8.41584e-20	C01	Atp1a2
Mrfap1	3.95839e-24	0.802309	0.979	0.954	8.9436e-20	C01	Mrfap1
Anxa5	7.44352e-24	1.29311	0.844	0.811	1.68179e-19	C01	Anxa5
Tubb5	8.9719e-24	1.01475	0.99	0.96	2.02711e-19	C01	Tubb5
Srsf3	1.39578e-23	0.969306	0.969	0.963	3.15362e-19	C01	Srsf3
Igfbp5	1.90908e-23	2.31006	0.833	0.718	4.31337e-19	C01	Igfbp5
Atxn7l3b	2.59266e-23	0.963918	0.938	0.889	5.85785e-19	C01	Atxn7l3b
Mxra8	3.11196e-23	1.32105	0.688	0.31	7.03115e-19	C01	Mxra8
Hnrnpa1	4.40138e-23	0.81628	0.979	0.963	9.94448e-19	C01	Hnrnpa1
Itm2c	6.21378e-23	1.31484	0.854	0.731	1.40394e-18	C01	Itm2c
Rpl36a	6.52911e-23	0.640731	1	0.991	1.47519e-18	C01	Rpl36a
2023-09-11	6.6581e-23	1.29553	0.833	0.833	1.50433e-18	C01	2023-09-11
Rab13	7.65831e-23	1.21638	0.781	0.551	1.73032e-18	C01	Rab13
Fos	1.03492e-22	2.28896	0.896	0.876	2.3383e-18	C01	Fos
Ddah2	1.2438e-22	1.3472	0.802	0.632	2.81025e-18	C01	Ddah2
Rps8	1.33346e-22	0.590314	1	1	3.01283e-18	C01	Rps8
Lbh	1.44539e-22	1.36946	0.771	0.536	3.26572e-18	C01	Lbh
Rab34	1.53285e-22	1.15793	0.781	0.579	3.46333e-18	C01	Rab34
Jun	2.06542e-22	1.92244	0.896	0.854	4.66661e-18	C01	Jun
Hnrnpk	3.01817e-22	0.782249	0.969	0.985	6.81926e-18	C01	Hnrnpk
Col4a4	3.36342e-22	1.49444	0.688	0.331	7.59931e-18	C01	Col4a4
Cpxm1	5.14434e-22	1.17906	0.75	0.474	1.16231e-17	C01	Cpxm1
Prss35	5.22534e-22	1.26595	0.719	0.402	1.18061e-17	C01	Prss35
Plagl1	6.33981e-22	1.46256	0.823	0.749	1.43242e-17	C01	Plagl1
Eif3e	6.73713e-22	0.875493	0.927	0.95	1.52219e-17	C01	Eif3e
Hic1	7.44125e-22	1.09799	0.646	0.263	1.68128e-17	C01	Hic1
Fcgrt	7.56117e-22	1.1571	0.76	0.526	1.70837e-17	C01	Fcgrt
Maf	7.70151e-22	1.53389	0.719	0.396	1.74008e-17	C01	Maf
Pmepa1	8.55311e-22	1.70936	0.781	0.641	1.93249e-17	C01	Pmepa1
Ifitm3	8.85162e-22	1.14519	0.823	0.681	1.99993e-17	C01	Ifitm3
Fkbp7	9.22336e-22	1.04048	0.74	0.458	2.08393e-17	C01	Fkbp7
Plxdc2	9.51896e-22	1.16561	0.781	0.529	2.15071e-17	C01	Plxdc2
Rps6	1.26587e-21	0.560643	1	1	2.86012e-17	C01	Rps6
Eif3f	1.96328e-21	0.756898	0.958	0.95	4.43584e-17	C01	Eif3f
Gpm6b	2.46984e-21	1.27471	0.76	0.526	5.58036e-17	C01	Gpm6b
Ftl1	4.3869e-21	0.665815	1	1	9.91176e-17	C01	Ftl1
Wnt4	5.04627e-21	1.62551	0.823	0.663	1.14015e-16	C01	Wnt4
Kcnq1ot1	5.34524e-21	1.23389	0.844	0.721	1.2077e-16	C01	Kcnq1ot1
Kdelr3	5.64451e-21	1.0618	0.667	0.316	1.27532e-16	C01	Kdelr3
H2afv	6.09483e-21	0.953872	0.906	0.932	1.37707e-16	C01	H2afv
Gsn	6.45922e-21	1.37547	0.771	0.588	1.4594e-16	C01	Gsn
Dpm3	6.66299e-21	0.814648	0.833	0.814	1.50544e-16	C01	Dpm3
Id2	6.90079e-21	1.81012	0.823	0.802	1.55916e-16	C01	Id2
Col26a1	8.86087e-21	0.978779	0.656	0.303	2.00203e-16	C01	Col26a1
Pdia6	8.89643e-21	0.774436	0.969	0.954	2.01006e-16	C01	Pdia6
Auts2	1.12125e-20	0.839725	0.896	0.885	2.53334e-16	C01	Auts2
Ier2	1.24121e-20	1.34834	0.896	0.913	2.8044e-16	C01	Ier2
Slc25a4	1.67539e-20	0.746314	0.958	0.957	3.78537e-16	C01	Slc25a4
Maged2	1.86934e-20	0.721453	0.99	0.87	4.22359e-16	C01	Maged2
Prrx1	2.09618e-20	0.886352	0.552	0.164	4.73611e-16	C01	Prrx1
H3f3b	2.3135e-20	0.560291	1	1	5.22713e-16	C01	H3f3b
Htra3	2.41591e-20	1.19057	0.708	0.427	5.4585e-16	C01	Htra3
Thra	4.6007e-20	0.917623	0.906	0.929	1.03948e-15	C01	Thra
Tsc22d1	4.85663e-20	0.871684	1	0.972	1.09731e-15	C01	Tsc22d1
Dnm3os	5.87016e-20	1.00334	0.625	0.266	1.3263e-15	C01	Dnm3os
Tmem176a	8.6477e-20	1.30034	0.812	0.69	1.95386e-15	C01	Tmem176a
Grb10	1.13282e-19	1.06555	0.75	0.582	2.55948e-15	C01	Grb10
Fbn1	1.19288e-19	1.1858	0.771	0.638	2.69518e-15	C01	Fbn1
Morf4l1	1.35958e-19	0.670285	0.99	0.957	3.07184e-15	C01	Morf4l1
Pabpc1	1.47353e-19	0.825486	0.958	0.923	3.32929e-15	C01	Pabpc1
Matn2	1.51437e-19	1.15602	0.719	0.467	3.42157e-15	C01	Matn2
Cpz	1.7605e-19	0.835604	0.573	0.201	3.97768e-15	C01	Cpz
Tsen34	1.91332e-19	0.945395	0.812	0.793	4.32296e-15	C01	Tsen34
Tpm3	2.42757e-19	0.82984	0.854	0.861	5.48484e-15	C01	Tpm3
Gng11	2.72666e-19	1.0947	0.667	0.347	6.16062e-15	C01	Gng11
Cxcl12	2.87102e-19	1.69865	0.656	0.341	6.48679e-15	C01	Cxcl12
Hmgb1	3.32419e-19	0.764034	0.979	0.981	7.51068e-15	C01	Hmgb1
Ckap4	3.5003e-19	1.17706	0.781	0.755	7.90857e-15	C01	Ckap4
Dstn	3.55271e-19	0.850592	0.917	0.938	8.02699e-15	C01	Dstn
Rpl18	4.16815e-19	0.503237	1	1	9.41751e-15	C01	Rpl18
Lamp2	4.29701e-19	0.889468	0.865	0.858	9.70865e-15	C01	Lamp2
Sdc2	4.81699e-19	1.10511	0.833	0.684	1.08835e-14	C01	Sdc2
Junb	5.27911e-19	1.78741	0.823	0.839	1.19276e-14	C01	Junb
Sorcs2	5.53122e-19	1.10981	0.688	0.412	1.24972e-14	C01	Sorcs2
Timp2	6.00714e-19	1.25215	0.771	0.681	1.35725e-14	C01	Timp2
Igsf10	7.20931e-19	0.82034	0.562	0.198	1.62887e-14	C01	Igsf10
Sh3bgrl	7.24897e-19	1.13804	0.792	0.752	1.63783e-14	C01	Sh3bgrl
Actg1	8.4664e-19	0.591864	1	1	1.9129e-14	C01	Actg1
Rcn1	8.85916e-19	1.08475	0.792	0.746	2.00164e-14	C01	Rcn1
Lrp1	1.25955e-18	0.989886	0.812	0.749	2.84582e-14	C01	Lrp1
Mmp14	1.86319e-18	1.09176	0.75	0.529	4.20969e-14	C01	Mmp14
Ar	2.69435e-18	1.28883	0.698	0.449	6.08761e-14	C01	Ar
Sfpq	2.95345e-18	0.913317	0.896	0.91	6.67304e-14	C01	Sfpq
Oaz1	3.17807e-18	0.513039	1	0.991	7.18052e-14	C01	Oaz1
Ssbp2	3.71757e-18	0.968391	0.802	0.83	8.39947e-14	C01	Ssbp2
Plpp3	3.73387e-18	1.20074	0.781	0.678	8.43631e-14	C01	Plpp3
Rnd3	4.36124e-18	0.909978	0.656	0.356	9.85379e-14	C01	Rnd3
Ptprk	4.82496e-18	1.14552	0.688	0.44	1.09015e-13	C01	Ptprk
Ttc3	4.98612e-18	0.742172	0.948	0.895	1.12656e-13	C01	Ttc3
Aebp1	5.53842e-18	0.993725	0.688	0.433	1.25135e-13	C01	Aebp1
Tpm4	5.82847e-18	1.14091	0.802	0.734	1.31688e-13	C01	Tpm4
Tenm4	7.24869e-18	1.13081	0.833	0.768	1.63777e-13	C01	Tenm4
Ndrg2	7.60032e-18	0.868434	0.562	0.214	1.71722e-13	C01	Ndrg2
Lum	8.14495e-18	2.0999	0.708	0.514	1.84027e-13	C01	Lum
Col16a1	8.44888e-18	1.05278	0.688	0.455	1.90894e-13	C01	Col16a1
Myh10	8.70756e-18	0.924546	0.823	0.783	1.96739e-13	C01	Myh10
Smo	9.10629e-18	1.00263	0.729	0.536	2.05748e-13	C01	Smo
Srsf5	9.43208e-18	0.681648	0.927	0.941	2.13108e-13	C01	Srsf5
Gm2a	1.09565e-17	1.04428	0.729	0.573	2.47552e-13	C01	Gm2a
Sntb2	1.43224e-17	0.954699	0.802	0.799	3.23601e-13	C01	Sntb2
Rpl27	1.77281e-17	0.642963	0.938	0.95	4.00549e-13	C01	Rpl27
Tfpi	1.8586e-17	0.856745	0.708	0.495	4.19933e-13	C01	Tfpi
Fmo1	2.47058e-17	0.95639	0.521	0.176	5.58202e-13	C01	Fmo1
Ahnak	2.47359e-17	1.02767	0.792	0.681	5.58883e-13	C01	Ahnak
Cmtm3	2.55029e-17	0.978275	0.75	0.56	5.76212e-13	C01	Cmtm3
Fblim1	3.00518e-17	0.847536	0.531	0.189	6.7899e-13	C01	Fblim1
Igfbp6	3.79518e-17	1.23344	0.833	0.814	8.57483e-13	C01	Igfbp6
Rhoc	3.93236e-17	0.9664	0.771	0.69	8.88478e-13	C01	Rhoc
Ddx50	4.07141e-17	0.78738	0.833	0.87	9.19895e-13	C01	Ddx50
Ccdc80	4.22365e-17	1.03994	0.688	0.449	9.54292e-13	C01	Ccdc80
Gpr153	4.32731e-17	0.584097	0.469	0.124	9.77712e-13	C01	Gpr153
Fosb	4.78073e-17	2.36482	0.76	0.718	1.08016e-12	C01	Fosb
Rpsa	4.89852e-17	0.505084	1	1	1.10677e-12	C01	Rpsa
Sox4	1.15366e-16	0.971612	0.896	0.737	2.60658e-12	C01	Sox4
Pdgfrb	1.17504e-16	0.623102	0.458	0.124	2.65489e-12	C01	Pdgfrb
Oaf	1.20073e-16	1.16339	0.729	0.628	2.71294e-12	C01	Oaf
Lamb1	1.2664e-16	1.00572	0.875	0.885	2.8613e-12	C01	Lamb1
Rpl13a	1.29068e-16	0.751972	0.875	0.91	2.91617e-12	C01	Rpl13a
Ssr2	1.46565e-16	0.577044	0.896	0.907	3.3115e-12	C01	Ssr2
Sri	1.60935e-16	0.829786	0.792	0.774	3.63616e-12	C01	Sri
Scarf2	2.03506e-16	0.733236	0.583	0.272	4.59801e-12	C01	Scarf2
Chd3	2.09113e-16	0.978614	0.771	0.765	4.72469e-12	C01	Chd3
1810058I24Rik	2.2568e-16	0.610814	0.948	0.957	5.09902e-12	C01	1810058I24Rik
Rps21	2.52171e-16	0.516207	1	1	5.69755e-12	C01	Rps21
Flna	2.65215e-16	1.00234	0.802	0.796	5.99226e-12	C01	Flna
Hnrnpa0	2.66013e-16	0.669217	0.938	0.944	6.0103e-12	C01	Hnrnpa0
Npc2	2.71433e-16	0.619122	0.927	0.935	6.13275e-12	C01	Npc2
Frem1	2.75257e-16	0.893447	0.573	0.26	6.21915e-12	C01	Frem1
Clic1	3.37098e-16	0.687624	0.854	0.74	7.6164e-12	C01	Clic1
Foxl2	3.66556e-16	0.886015	0.833	0.715	8.28197e-12	C01	Foxl2
6030408B16Rik	3.71506e-16	1.14901	0.688	0.48	8.39381e-12	C01	6030408B16Rik
Snhg18	3.75486e-16	0.921745	0.792	0.836	8.48373e-12	C01	Snhg18
C1qtnf7	4.49734e-16	1.12	0.677	0.48	1.01613e-11	C01	C1qtnf7
Ntng1	4.66053e-16	0.66309	0.396	0.084	1.053e-11	C01	Ntng1
Cd34	4.73134e-16	1.04721	0.615	0.328	1.069e-11	C01	Cd34
Acaa2	5.95591e-16	0.805247	0.844	0.774	1.34568e-11	C01	Acaa2
Rbms3	7.00686e-16	0.914191	0.677	0.449	1.58313e-11	C01	Rbms3
Pdlim2	7.14722e-16	0.886753	0.635	0.341	1.61484e-11	C01	Pdlim2
Ugp2	7.15899e-16	0.904912	0.792	0.836	1.6175e-11	C01	Ugp2
Ech1	7.87877e-16	0.763306	0.885	0.892	1.78013e-11	C01	Ech1
Hnrnpd	8.87362e-16	0.700627	0.927	0.944	2.00491e-11	C01	Hnrnpd
Golim4	1.50894e-15	0.842319	0.688	0.498	3.40929e-11	C01	Golim4
Lama2	1.74521e-15	0.968896	0.792	0.808	3.94312e-11	C01	Lama2
Col4a1	2.27889e-15	0.912037	0.844	0.808	5.14891e-11	C01	Col4a1
App	2.455e-15	1.02206	0.812	0.712	5.54684e-11	C01	App
Glipr2	2.5303e-15	0.513021	0.417	0.105	5.71695e-11	C01	Glipr2
Dap	3.59233e-15	0.82926	0.781	0.833	8.11651e-11	C01	Dap
Ptov1	3.59968e-15	0.69181	0.927	0.947	8.13311e-11	C01	Ptov1
Nid2	3.63514e-15	0.895177	0.625	0.384	8.21323e-11	C01	Nid2
Tgfbi	3.76144e-15	1.74867	0.688	0.495	8.49861e-11	C01	Tgfbi
Rtn4	4.19494e-15	0.710629	0.906	0.907	9.47806e-11	C01	Rtn4
Acta2	4.45265e-15	1.86814	0.719	0.653	1.00603e-10	C01	Acta2
Purb	4.51714e-15	0.855336	0.812	0.83	1.0206e-10	C01	Purb
Gnb2	4.65774e-15	0.693928	0.885	0.904	1.05237e-10	C01	Gnb2
Angptl4	4.95913e-15	1.02919	0.677	0.486	1.12047e-10	C01	Angptl4
Fbln1	5.25442e-15	1.0407	0.802	0.817	1.18718e-10	C01	Fbln1
Fgl2	6.11954e-15	1.01082	0.531	0.226	1.38265e-10	C01	Fgl2
Armcx3	6.27383e-15	0.960781	0.698	0.548	1.41751e-10	C01	Armcx3
Nfat5	6.41049e-15	0.870128	0.792	0.789	1.44839e-10	C01	Nfat5
Lox	8.19354e-15	0.721818	0.469	0.158	1.85125e-10	C01	Lox
Gria3	9.12613e-15	0.659358	0.479	0.167	2.06196e-10	C01	Gria3
Blvrb	9.2829e-15	0.915462	0.74	0.737	2.09738e-10	C01	Blvrb
Ctnnb1	1.02811e-14	0.586994	0.885	0.944	2.32291e-10	C01	Ctnnb1
Camk2n1	1.25195e-14	1.06371	0.646	0.446	2.82867e-10	C01	Camk2n1
Tmed9	1.30663e-14	0.545816	0.938	0.954	2.95219e-10	C01	Tmed9
Lpar1	1.43883e-14	1.08329	0.667	0.502	3.2509e-10	C01	Lpar1
Cbx3	1.5494e-14	0.670243	0.844	0.892	3.50072e-10	C01	Cbx3
B3gnt9	1.5852e-14	0.734422	0.51	0.207	3.58161e-10	C01	B3gnt9
Aes	1.69495e-14	0.591482	0.99	0.947	3.82957e-10	C01	Aes
Dpysl3	2.06249e-14	1.08664	0.771	0.774	4.65999e-10	C01	Dpysl3
Sptssa	2.33772e-14	0.791928	0.792	0.827	5.28185e-10	C01	Sptssa
Cnrip1	2.61008e-14	0.74858	0.562	0.285	5.89721e-10	C01	Cnrip1
Cnpy2	2.97194e-14	0.677543	0.927	0.904	6.71481e-10	C01	Cnpy2
Fundc2	3.54961e-14	0.92109	0.729	0.7	8.02e-10	C01	Fundc2
Rcn2	3.61316e-14	0.6499	0.812	0.858	8.16357e-10	C01	Rcn2
Eef1g	3.82633e-14	0.606393	0.979	0.95	8.64522e-10	C01	Eef1g
Mmp11	3.9999e-14	0.91821	0.729	0.647	9.03738e-10	C01	Mmp11
Col12a1	4.36276e-14	1.19531	0.625	0.415	9.85723e-10	C01	Col12a1
Efemp2	4.45817e-14	0.889396	0.698	0.604	1.00728e-09	C01	Efemp2
Pid1	4.6276e-14	1.08007	0.635	0.43	1.04556e-09	C01	Pid1
Fbxl7	5.18126e-14	1.2604	0.698	0.638	1.17065e-09	C01	Fbxl7
Gas1	6.21182e-14	1.52021	0.656	0.477	1.4035e-09	C01	Gas1
Eif4h	7.52967e-14	0.561549	0.865	0.92	1.70125e-09	C01	Eif4h
Postn	8.00617e-14	1.0755	0.542	0.266	1.80891e-09	C01	Postn
Adgrl2	8.46775e-14	0.890207	0.698	0.594	1.9132e-09	C01	Adgrl2
Efnb1	1.01675e-13	1.00782	0.719	0.684	2.29724e-09	C01	Efnb1
Ostc	1.49567e-13	0.759096	0.844	0.92	3.37931e-09	C01	Ostc
Gpx7	1.71596e-13	0.889558	0.688	0.573	3.87705e-09	C01	Gpx7
Hnrnpm	1.78795e-13	0.704729	0.802	0.898	4.03968e-09	C01	Hnrnpm
H1f0	1.82903e-13	1.15722	0.802	0.839	4.13251e-09	C01	H1f0
Pamr1	1.86653e-13	0.674167	0.479	0.189	4.21723e-09	C01	Pamr1
Cyr61	1.93869e-13	2.13939	0.698	0.663	4.38028e-09	C01	Cyr61
Tuba1a	2.09779e-13	1.03267	0.781	0.762	4.73976e-09	C01	Tuba1a
Anxa6	2.2107e-13	0.855646	0.76	0.802	4.99486e-09	C01	Anxa6
Rnh1	2.34764e-13	0.703754	0.802	0.836	5.30425e-09	C01	Rnh1
Rab18	2.44199e-13	0.706893	0.823	0.907	5.51743e-09	C01	Rab18
Tia1	2.58812e-13	0.722182	0.781	0.805	5.84759e-09	C01	Tia1
Snhg12	2.66311e-13	0.761542	0.719	0.693	6.01702e-09	C01	Snhg12
Il11ra1	2.94123e-13	0.87948	0.74	0.755	6.64541e-09	C01	Il11ra1
Rhoj	3.05978e-13	0.768267	0.521	0.248	6.91327e-09	C01	Rhoj
Akt1	3.89782e-13	0.650409	0.781	0.873	8.80672e-09	C01	Akt1
Mrc2	4.14471e-13	0.640069	0.438	0.152	9.36456e-09	C01	Mrc2
Tbx2	4.17923e-13	0.942466	0.583	0.35	9.44255e-09	C01	Tbx2
Ptgis	4.53015e-13	1.14117	0.708	0.724	1.02354e-08	C01	Ptgis
Eci2	4.68672e-13	0.702136	0.771	0.864	1.05892e-08	C01	Eci2
Igf1	4.70248e-13	1.41016	0.708	0.672	1.06248e-08	C01	Igf1
Ppp1r14b	5.95243e-13	0.881874	0.792	0.836	1.34489e-08	C01	Ppp1r14b
Ncam1	5.99527e-13	1.01033	0.542	0.279	1.35457e-08	C01	Ncam1
Ndn	6.07809e-13	0.971725	0.719	0.672	1.37328e-08	C01	Ndn
Armcx2	6.17828e-13	0.961037	0.656	0.514	1.39592e-08	C01	Armcx2
Sox5	6.69656e-13	0.773306	0.583	0.356	1.51302e-08	C01	Sox5
Slc9a3r2	8.50348e-13	0.724807	0.719	0.706	1.92128e-08	C01	Slc9a3r2
Hspa5	1.01969e-12	0.792294	0.927	0.954	2.30388e-08	C01	Hspa5
Smco4	1.08301e-12	0.756832	0.802	0.889	2.44695e-08	C01	Smco4
Atpif1	1.19675e-12	0.543616	1	0.972	2.70393e-08	C01	Atpif1
Txn1	1.26111e-12	0.7172	0.865	0.944	2.84936e-08	C01	Txn1
Nbl1	1.28859e-12	0.946187	0.615	0.433	2.91144e-08	C01	Nbl1
Fn1	1.33802e-12	1.25894	0.677	0.625	3.02312e-08	C01	Fn1
Trim35	1.38558e-12	0.709832	0.76	0.771	3.13058e-08	C01	Trim35
Snai2	1.42008e-12	0.543156	0.375	0.105	3.20852e-08	C01	Snai2
Tceal8	1.50771e-12	0.741595	0.781	0.82	3.40652e-08	C01	Tceal8
Penk	1.51126e-12	0.579774	0.406	0.13	3.41453e-08	C01	Penk
Pnisr	1.56066e-12	0.706793	0.917	0.907	3.52615e-08	C01	Pnisr
Srsf7	1.62727e-12	0.63347	0.865	0.916	3.67666e-08	C01	Srsf7
Ogt	1.84004e-12	0.764555	0.875	0.845	4.1574e-08	C01	Ogt
Hmcn1	2.19417e-12	1.02653	0.542	0.291	4.95752e-08	C01	Hmcn1
Socs3	2.87591e-12	1.42731	0.656	0.545	6.49783e-08	C01	Socs3
Lhfp	2.99479e-12	0.973158	0.698	0.697	6.76642e-08	C01	Lhfp
Fbln5	3.11263e-12	1.11527	0.688	0.672	7.03268e-08	C01	Fbln5
Prdx4	3.30619e-12	0.776397	0.792	0.839	7.47e-08	C01	Prdx4
Enpep	3.9464e-12	0.503112	0.385	0.118	8.91649e-08	C01	Enpep
Slc1a3	3.95883e-12	0.568655	0.365	0.102	8.94458e-08	C01	Slc1a3
Apoe	4.08174e-12	1.11654	0.698	0.678	9.22228e-08	C01	Apoe
Ccnd3	5.99953e-12	0.680917	0.792	0.882	1.35553e-07	C01	Ccnd3
Mxra7	6.34053e-12	0.617017	0.615	0.427	1.43258e-07	C01	Mxra7
Prdx5	6.59683e-12	0.697694	0.844	0.941	1.49049e-07	C01	Prdx5
Fkbp3	6.85196e-12	0.538609	0.906	0.916	1.54813e-07	C01	Fkbp3
Plgrkt	7.42119e-12	0.757739	0.698	0.69	1.67674e-07	C01	Plgrkt
Ankrd11	7.44248e-12	0.752861	0.844	0.842	1.68155e-07	C01	Ankrd11
Hmgn3	8.69931e-12	0.976332	0.615	0.452	1.96552e-07	C01	Hmgn3
Ssr1	8.9476e-12	0.607582	0.812	0.879	2.02162e-07	C01	Ssr1
Arhgef25	9.54637e-12	0.834034	0.583	0.39	2.15691e-07	C01	Arhgef25
Pth1r	9.72189e-12	0.625353	0.438	0.173	2.19656e-07	C01	Pth1r
Fkbp10	1.01089e-11	0.855688	0.656	0.551	2.28401e-07	C01	Fkbp10
Atraid	1.04123e-11	0.653066	0.781	0.864	2.35255e-07	C01	Atraid
Ngfr	1.06094e-11	0.773455	0.531	0.297	2.39708e-07	C01	Ngfr
Ggt5	1.08761e-11	0.895506	0.604	0.399	2.45735e-07	C01	Ggt5
C1qtnf2	1.08843e-11	0.551033	0.375	0.115	2.4592e-07	C01	C1qtnf2
Ltbp3	1.1184e-11	0.692798	0.729	0.752	2.52692e-07	C01	Ltbp3
Adamts10	1.23133e-11	0.81245	0.656	0.533	2.78207e-07	C01	Adamts10
Tspan6	1.24247e-11	0.901639	0.719	0.762	2.80724e-07	C01	Tspan6
Gm42418	1.3159e-11	0.808021	1	0.978	2.97315e-07	C01	Gm42418
Fat4	1.38153e-11	0.677122	0.448	0.183	3.12144e-07	C01	Fat4
Ctdsp2	1.38175e-11	0.700124	0.75	0.854	3.12192e-07	C01	Ctdsp2
Epb41l4aos	1.49299e-11	0.887684	0.708	0.724	3.37327e-07	C01	Epb41l4aos
Cryab	1.60287e-11	0.641976	0.5	0.245	3.62151e-07	C01	Cryab
Tagln2	1.663e-11	1.05887	0.625	0.486	3.75739e-07	C01	Tagln2
Kmt2e	1.7317e-11	0.628501	0.792	0.864	3.91259e-07	C01	Kmt2e
Lpp	1.95323e-11	0.656383	0.74	0.799	4.41312e-07	C01	Lpp
Hnrnpa2b1	1.95435e-11	0.57794	0.958	0.969	4.41566e-07	C01	Hnrnpa2b1
Ncor1	2.08244e-11	0.602589	0.833	0.882	4.70506e-07	C01	Ncor1
Khdrbs1	2.11e-11	0.620692	0.792	0.895	4.76734e-07	C01	Khdrbs1
Rsrp1	2.3619e-11	0.680832	0.885	0.876	5.33649e-07	C01	Rsrp1
Sdcbp	2.58119e-11	0.808211	0.74	0.861	5.83195e-07	C01	Sdcbp
Abracl	2.63757e-11	0.912586	0.688	0.644	5.95931e-07	C01	Abracl
Phlda3	2.76036e-11	0.752768	0.75	0.573	6.23676e-07	C01	Phlda3
Bex3	2.84253e-11	0.725971	0.823	0.851	6.42241e-07	C01	Bex3
Zcchc11	3.54803e-11	0.676688	0.771	0.814	8.01642e-07	C01	Zcchc11
Wls	3.55252e-11	0.738818	0.667	0.548	8.02657e-07	C01	Wls
Cdk4	3.93967e-11	0.893837	0.76	0.851	8.9013e-07	C01	Cdk4
C1qtnf6	4.32489e-11	0.75328	0.615	0.464	9.77165e-07	C01	C1qtnf6
Gulp1	4.45489e-11	0.511289	0.323	0.084	1.00654e-06	C01	Gulp1
Tra2a	4.486e-11	0.592087	0.865	0.867	1.01357e-06	C01	Tra2a
Ccdc8	4.79207e-11	0.729838	0.635	0.514	1.08272e-06	C01	Ccdc8
Igdcc4	5.09461e-11	0.79083	0.698	0.731	1.15108e-06	C01	Igdcc4
Srsf6	5.25602e-11	0.591744	0.833	0.901	1.18754e-06	C01	Srsf6
Ramp2	6.7864e-11	1.08203	0.698	0.715	1.53332e-06	C01	Ramp2
Pltp	7.6189e-11	0.780057	0.5	0.266	1.72141e-06	C01	Pltp
H2afz	7.62668e-11	0.870516	0.948	0.975	1.72317e-06	C01	H2afz
Crtap	8.14958e-11	0.691753	0.667	0.669	1.84131e-06	C01	Crtap
Hmgn2	8.33714e-11	0.869	0.854	0.932	1.88369e-06	C01	Hmgn2
Ssr3	9.3299e-11	0.58489	0.771	0.873	2.108e-06	C01	Ssr3
Zeb1	9.94362e-11	0.885773	0.698	0.78	2.24666e-06	C01	Zeb1
Cavin1	9.99751e-11	0.76436	0.635	0.502	2.25884e-06	C01	Cavin1
Fxyd6	1.12455e-10	0.565215	0.865	0.839	2.54081e-06	C01	Fxyd6
Hnrnpr	1.24127e-10	0.580666	0.812	0.879	2.80452e-06	C01	Hnrnpr
Myadm	1.24667e-10	0.893286	0.677	0.706	2.81672e-06	C01	Myadm
Prkar2b	1.51596e-10	0.809921	0.698	0.771	3.42515e-06	C01	Prkar2b
Gucy1a1	2.24393e-10	1.49148	0.604	0.489	5.06994e-06	C01	Gucy1a1
Dab2	2.34144e-10	0.783087	0.656	0.598	5.29025e-06	C01	Dab2
Aprt	2.70165e-10	0.5418	0.823	0.901	6.10412e-06	C01	Aprt
Ikbip	2.86371e-10	0.741337	0.615	0.523	6.47028e-06	C01	Ikbip
Prnp	3.54412e-10	0.897272	0.625	0.554	8.00759e-06	C01	Prnp
Ift20	3.76449e-10	0.541976	0.833	0.904	8.5055e-06	C01	Ift20
Lmcd1	4.03057e-10	1.06013	0.49	0.269	9.10667e-06	C01	Lmcd1
Pxdn	4.09456e-10	0.800189	0.635	0.598	9.25124e-06	C01	Pxdn
Ctsz	4.1587e-10	0.756771	0.698	0.765	9.39617e-06	C01	Ctsz
Lgi2	4.20078e-10	0.821245	0.469	0.241	9.49125e-06	C01	Lgi2
Col4a2	5.00983e-10	0.789045	0.729	0.709	1.13192e-05	C01	Col4a2
Fndc3b	5.13094e-10	0.641676	0.708	0.755	1.15928e-05	C01	Fndc3b
Slc16a2	6.25656e-10	0.717226	0.531	0.347	1.41361e-05	C01	Slc16a2
Gstt1	6.3891e-10	0.76957	0.521	0.331	1.44355e-05	C01	Gstt1
Mbnl2	6.78777e-10	0.754593	0.667	0.638	1.53363e-05	C01	Mbnl2
Lpar4	6.92245e-10	0.6283	0.406	0.17	1.56406e-05	C01	Lpar4
Nr3c1	8.33706e-10	0.834701	0.656	0.693	1.88367e-05	C01	Nr3c1
Acot1	8.77318e-10	0.784621	0.604	0.486	1.98221e-05	C01	Acot1
Tmem204	8.96158e-10	0.626063	0.438	0.207	2.02478e-05	C01	Tmem204
Calm3	9.06156e-10	0.653317	0.802	0.92	2.04737e-05	C01	Calm3
S100a16	9.79703e-10	0.724891	0.656	0.591	2.21354e-05	C01	S100a16
Selenop	1.05079e-09	0.859296	0.781	0.777	2.37415e-05	C01	Selenop
Tpi1	1.16559e-09	0.52741	0.792	0.851	2.63353e-05	C01	Tpi1
Nsa2	1.32864e-09	0.562213	0.948	0.938	3.00193e-05	C01	Nsa2
Ash1l	1.92276e-09	0.584435	0.75	0.82	4.34429e-05	C01	Ash1l
Txndc5	1.95037e-09	0.611835	0.781	0.895	4.40666e-05	C01	Txndc5
Ing4	2.07999e-09	0.670387	0.688	0.777	4.69954e-05	C01	Ing4
Vstm2b	2.10562e-09	0.641813	0.365	0.136	4.75745e-05	C01	Vstm2b
Dlc1	2.18903e-09	0.659575	0.656	0.653	4.94588e-05	C01	Dlc1
Armcx6	2.32749e-09	0.823236	0.583	0.464	5.25872e-05	C01	Armcx6
Tbrg1	2.35863e-09	0.530431	0.833	0.91	5.3291e-05	C01	Tbrg1
Fkbp11	2.47574e-09	0.612001	0.458	0.245	5.5937e-05	C01	Fkbp11
Tril	2.79288e-09	1.00393	0.688	0.663	6.31023e-05	C01	Tril
Mcl1	3.04122e-09	0.616642	0.76	0.873	6.87133e-05	C01	Mcl1
Ptprs	3.29696e-09	0.681487	0.74	0.833	7.44914e-05	C01	Ptprs
Ddr2	3.6887e-09	0.548636	0.448	0.235	8.33425e-05	C01	Ddr2
Tmem165	3.75225e-09	0.61008	0.75	0.873	8.47784e-05	C01	Tmem165
Parva	4.00106e-09	0.649644	0.646	0.607	9.03999e-05	C01	Parva
Fermt2	4.3853e-09	0.508427	0.833	0.901	9.90816e-05	C01	Fermt2
Vdac1	4.45138e-09	0.522032	0.875	0.947	0.000100574	C01	Vdac1
Pnn	4.52855e-09	0.575358	0.854	0.901	0.000102318	C01	Pnn
Nhsl2	4.54029e-09	0.594668	0.375	0.155	0.000102583	C01	Nhsl2
Ednra	4.93356e-09	0.779682	0.552	0.421	0.000111469	C01	Ednra
Phldb2	5.39688e-09	0.842213	0.573	0.449	0.000121937	C01	Phldb2
G0s2	5.46116e-09	0.902285	0.49	0.303	0.000123389	C01	G0s2
Fkbp9	5.62737e-09	0.535832	0.76	0.882	0.000127145	C01	Fkbp9
Sgce	5.82244e-09	0.694009	0.583	0.461	0.000131552	C01	Sgce
Tead1	6.14171e-09	0.719537	0.698	0.771	0.000138766	C01	Tead1
Ttc28	6.33988e-09	0.691106	0.74	0.793	0.000143243	C01	Ttc28
Btg2	8.28624e-09	1.42158	0.823	0.913	0.000187219	C01	Btg2
Mef2c	8.59161e-09	0.650941	0.396	0.18	0.000194119	C01	Mef2c
Top2b	8.75698e-09	0.749352	0.688	0.771	0.000197855	C01	Top2b
Akr1b8	8.78184e-09	0.73688	0.562	0.433	0.000198417	C01	Akr1b8
Svil	8.95657e-09	0.709214	0.677	0.746	0.000202365	C01	Svil
Ccdc141	9.27416e-09	0.839988	0.594	0.523	0.00020954	C01	Ccdc141
Copz2	9.64784e-09	0.810649	0.646	0.703	0.000217983	C01	Copz2
Zfp503	1.04614e-08	0.693572	0.698	0.808	0.000236364	C01	Zfp503
Aff3	1.2496e-08	0.827499	0.635	0.672	0.000282334	C01	Aff3
Camk1	1.38933e-08	0.690238	0.594	0.514	0.000313904	C01	Camk1
Pkdcc	1.95869e-08	0.902883	0.542	0.424	0.000442546	C01	Pkdcc
Tns1	2.16119e-08	0.745879	0.573	0.486	0.0004883	C01	Tns1
Wnt5a	2.19041e-08	0.517361	0.354	0.142	0.000494901	C01	Wnt5a
Tagln	2.33054e-08	1.75896	0.521	0.375	0.000526561	C01	Tagln
Rnf144a	2.91759e-08	0.686754	0.562	0.464	0.000659199	C01	Rnf144a
Actr3b	2.9654e-08	1.33526	0.625	0.672	0.000670004	C01	Actr3b
Eln	3.12512e-08	1.01349	0.615	0.529	0.000706089	C01	Eln
Tgfbr2	3.28863e-08	0.517769	0.396	0.192	0.000743033	C01	Tgfbr2
Pdlim4	3.5267e-08	0.640891	0.49	0.322	0.000796823	C01	Pdlim4
Tgm2	3.75073e-08	0.687602	0.438	0.245	0.000847439	C01	Tgm2
Emp2	4.38516e-08	0.589236	0.521	0.359	0.000990783	C01	Emp2
Cenpb	4.48805e-08	0.695825	0.656	0.687	0.00101403	C01	Cenpb
Zmynd11	4.70783e-08	0.566265	0.75	0.867	0.00106369	C01	Zmynd11
Soat1	4.74743e-08	0.612487	0.74	0.833	0.00107263	C01	Soat1
Hmox1	4.77003e-08	0.635036	0.229	0.703	0.00107774	C01	Hmox1
Cpq	5.05753e-08	0.727189	0.646	0.653	0.0011427	C01	Cpq
Slc29a1	5.1155e-08	0.797507	0.604	0.604	0.0011558	C01	Slc29a1
Gdf10	5.32091e-08	0.512696	0.333	0.133	0.00120221	C01	Gdf10
Timp3	9.22799e-08	0.657554	0.646	0.573	0.00208497	C01	Timp3
Kdelc2	9.4381e-08	0.724531	0.604	0.604	0.00213244	C01	Kdelc2
Eng	9.462e-08	0.684142	0.417	0.229	0.00213785	C01	Eng
Mesd	1.04615e-07	0.634354	0.667	0.752	0.00236367	C01	Mesd
Rbms1	1.17374e-07	0.526288	0.781	0.854	0.00265194	C01	Rbms1
Robo2	1.22987e-07	0.566795	0.417	0.229	0.00277877	C01	Robo2
Sh3bp5	1.30427e-07	0.788698	0.615	0.601	0.00294686	C01	Sh3bp5
Rbp4	1.56398e-07	0.634615	0.333	0.139	0.00353366	C01	Rbp4
2700081O15Rik	1.60661e-07	0.529988	0.542	0.446	0.00362997	C01	2700081O15Rik
Spats2l	1.69033e-07	0.678206	0.635	0.632	0.00381912	C01	Spats2l
Gata4	1.90908e-07	0.597135	0.646	0.653	0.00431338	C01	Gata4
Wt1	1.99937e-07	0.665018	0.771	0.755	0.00451738	C01	Wt1
Pura	2.14155e-07	0.577162	0.708	0.805	0.00483862	C01	Pura
Ptgfrn	2.18544e-07	0.700188	0.646	0.759	0.00493778	C01	Ptgfrn
Tcaf1	2.28246e-07	0.681976	0.552	0.464	0.00515698	C01	Tcaf1
Plp1	2.36334e-07	1.41324	0.594	0.607	0.00533973	C01	Plp1
Htra1	2.83525e-07	0.555195	0.833	0.901	0.00640597	C01	Htra1
Gm10076	2.84182e-07	0.501946	0.906	0.95	0.0064208	C01	Gm10076
Adgrl3	2.99047e-07	0.712669	0.479	0.337	0.00675667	C01	Adgrl3
Arap1	3.15542e-07	0.803549	0.562	0.533	0.00712936	C01	Arap1
Id3	3.21619e-07	1.19021	0.719	0.833	0.00726666	C01	Id3
Hp1bp3	3.29427e-07	0.530245	0.688	0.845	0.00744306	C01	Hp1bp3
Bmp1	3.35569e-07	0.755969	0.583	0.551	0.00758185	C01	Bmp1
Foxs1	3.60039e-07	0.661987	0.531	0.43	0.00813473	C01	Foxs1
Hoxc6	3.87929e-07	0.633145	0.542	0.452	0.00876487	C01	Hoxc6
Srsf11	4.31001e-07	0.547006	0.76	0.889	0.00973804	C01	Srsf11
Sox11	4.62127e-07	0.509748	0.365	0.183	0.0104413	C01	Sox11
Hoxd8	4.87316e-07	0.760465	0.521	0.433	0.0110104	C01	Hoxd8
Slc38a2	4.98461e-07	0.75675	0.677	0.771	0.0112622	C01	Slc38a2
6330403K07Rik	5.41283e-07	0.71567	0.438	0.279	0.0122297	C01	6330403K07Rik
Fgf2	5.53772e-07	0.534464	0.396	0.223	0.0125119	C01	Fgf2
Tnfsf12	5.90615e-07	0.671531	0.594	0.61	0.0133444	C01	Tnfsf12
Atf4	6.19688e-07	0.629209	0.698	0.867	0.0140012	C01	Atf4
Kdelr2	6.50534e-07	0.518306	0.792	0.913	0.0146982	C01	Kdelr2
Trip6	6.54138e-07	0.693321	0.573	0.557	0.0147796	C01	Trip6
Fam114a1	6.65424e-07	0.581934	0.49	0.372	0.0150346	C01	Fam114a1
3632451O06Rik	6.83533e-07	0.533662	0.385	0.211	0.0154437	C01	3632451O06Rik
Ier5	6.90671e-07	0.834	0.562	0.523	0.015605	C01	Ier5
Ptch1	7.46311e-07	0.988057	0.656	0.796	0.0168622	C01	Ptch1
H2afy2	7.91136e-07	0.577918	0.635	0.737	0.0178749	C01	H2afy2
Syncrip	8.40186e-07	0.502679	0.708	0.864	0.0189832	C01	Syncrip
Mfge8	9.00978e-07	0.953411	0.677	0.765	0.0203567	C01	Mfge8
Podxl2	9.04241e-07	0.525443	0.688	0.805	0.0204304	C01	Podxl2
Atf5	1.00951e-06	0.802354	0.562	0.548	0.022809	C01	Atf5
Actn1	1.12287e-06	0.615972	0.677	0.802	0.0253701	C01	Actn1
Cox20	1.12415e-06	0.589064	0.656	0.771	0.0253992	C01	Cox20
Hoxd9	1.19802e-06	0.95557	0.573	0.576	0.0270682	C01	Hoxd9
Ldha	1.51534e-06	0.629747	0.677	0.749	0.0342377	C01	Ldha
S100a6	1.52977e-06	0.980483	0.438	0.294	0.0345636	C01	S100a6
Mpzl1	1.56207e-06	0.552321	0.688	0.799	0.0352933	C01	Mpzl1
Arhgef40	1.97498e-06	0.542167	0.469	0.35	0.0446228	C01	Arhgef40
Capn2	1.99551e-06	0.630956	0.531	0.458	0.0450865	C01	Capn2
Wisp1	2.04942e-06	0.689264	0.479	0.372	0.0463047	C01	Wisp1
Ccdc28b	2.06543e-06	0.643343	0.656	0.759	0.0466663	C01	Ccdc28b
Tmed3	2.09827e-06	0.548207	0.74	0.839	0.0474082	C01	Tmed3
Hsd11b2	2.11993e-06	0.683062	0.438	0.3	0.0478978	C01	Hsd11b2
Mme	2.49574e-06	0.575381	0.396	0.235	0.0563888	C01	Mme
Akr1b10	2.57998e-06	0.639017	0.594	0.641	0.058292	C01	Akr1b10
Chst2	2.76396e-06	0.528504	0.479	0.347	0.0624489	C01	Chst2
Lix1l	3.05479e-06	0.633947	0.542	0.495	0.06902	C01	Lix1l
Pcdh18	3.10952e-06	0.589056	0.438	0.303	0.0702565	C01	Pcdh18
Gas7	3.59938e-06	0.560816	0.385	0.232	0.0813244	C01	Gas7
Dbn1	3.62515e-06	0.623962	0.562	0.545	0.0819065	C01	Dbn1
Gstm1	3.62697e-06	0.533154	0.771	0.799	0.0819477	C01	Gstm1
Slc4a4	3.76991e-06	0.541665	0.427	0.288	0.0851773	C01	Slc4a4
Nrk	4.15608e-06	0.583928	0.229	0.077	0.0939025	C01	Nrk
Dlk1	4.29718e-06	1.80803	0.615	0.706	0.0970904	C01	Dlk1
Spred1	4.49913e-06	0.66692	0.625	0.752	0.101653	C01	Spred1
Cdk6	5.76589e-06	0.513616	0.583	0.573	0.130274	C01	Cdk6
Ctgf	5.81315e-06	0.879056	0.375	0.22	0.131342	C01	Ctgf
Amer1	6.07052e-06	0.593267	0.479	0.381	0.137157	C01	Amer1
Ankrd35	7.20246e-06	0.635958	0.49	0.415	0.162732	C01	Ankrd35
Cd200	7.21423e-06	0.702315	0.604	0.613	0.162998	C01	Cd200
Thbs2	7.44065e-06	0.674001	0.385	0.238	0.168114	C01	Thbs2
Ptprd	7.59332e-06	0.706217	0.625	0.706	0.171563	C01	Ptprd
Adamts19	7.90721e-06	0.726874	0.573	0.591	0.178656	C01	Adamts19
Tgfb3	8.67666e-06	0.680381	0.562	0.594	0.196041	C01	Tgfb3
Twist1	1.05013e-05	0.507407	0.344	0.192	0.237266	C01	Twist1
Greb1l	1.10542e-05	0.630974	0.521	0.477	0.249758	C01	Greb1l
Dact1	1.10645e-05	0.63525	0.417	0.291	0.249992	C01	Dact1
Gtf2i	1.17249e-05	0.549115	0.688	0.82	0.264911	C01	Gtf2i
Cers4	1.18316e-05	0.775621	0.573	0.57	0.267324	C01	Cers4
Ei24	1.22774e-05	0.515965	0.688	0.836	0.277396	C01	Ei24
Arhgap5	1.34129e-05	0.50255	0.708	0.87	0.303052	C01	Arhgap5
Itga9	1.77874e-05	0.668591	0.646	0.82	0.401888	C01	Itga9
Pls3	1.88642e-05	0.718405	0.604	0.687	0.426218	C01	Pls3
Rbmxl1	1.89578e-05	0.542362	0.677	0.882	0.428333	C01	Rbmxl1
Bace1	1.9068e-05	0.66088	0.552	0.598	0.430823	C01	Bace1
Tsc22d3	1.95235e-05	0.573652	0.573	0.61	0.441114	C01	Tsc22d3
Tmed7	2.12977e-05	0.513346	0.635	0.814	0.481201	C01	Tmed7
Ncald	2.45282e-05	0.582418	0.573	0.573	0.55419	C01	Ncald
Mest	2.90582e-05	0.659096	0.542	0.48	0.65654	C01	Mest
Mmp23	2.94012e-05	0.555798	0.625	0.69	0.66429	C01	Mmp23
Rhob	3.10849e-05	0.616676	0.708	0.783	0.702332	C01	Rhob
Pknox2	3.22209e-05	0.562281	0.417	0.307	0.728	C01	Pknox2
Pam	3.66722e-05	0.649644	0.625	0.734	0.828572	C01	Pam
Axl	3.73133e-05	0.583417	0.625	0.669	0.843056	C01	Axl
Ptk7	5.34772e-05	0.643858	0.562	0.632	1	C01	Ptk7
Ctnna1	6.14579e-05	0.521217	0.656	0.858	1	C01	Ctnna1
Emp1	7.86244e-05	0.631183	0.427	0.337	1	C01	Emp1
Ggh	8.56569e-05	0.631718	0.542	0.579	1	C01	Ggh
Bcl2	0.000101472	0.59063	0.562	0.663	1	C01	Bcl2
Adcy7	0.000102549	0.506013	0.333	0.207	1	C01	Adcy7
Lpl	0.000116081	0.736931	0.552	0.625	1	C01	Lpl
Grn	0.000125197	0.569117	0.552	0.613	1	C01	Grn
Rhobtb3	0.000132034	0.564807	0.521	0.542	1	C01	Rhobtb3
Fmo2	0.000162216	0.519982	0.167	0.056	1	C01	Fmo2
Nudt4	0.000162768	0.640461	0.615	0.777	1	C01	Nudt4
Stag1	0.000170312	0.590563	0.625	0.786	1	C01	Stag1
Fscn1	0.000184114	0.628587	0.552	0.619	1	C01	Fscn1
Nhs	0.000191695	0.503863	0.417	0.334	1	C01	Nhs
Vegfb	0.000191969	0.558283	0.542	0.613	1	C01	Vegfb
Tpst1	0.000193672	0.683297	0.552	0.672	1	C01	Tpst1
Meis1	0.00022612	0.636116	0.448	0.406	1	C01	Meis1
CT025619.1	0.000254632	0.725002	0.49	0.495	1	C01	CT025619.1
St3gal4	0.000265817	0.540739	0.531	0.579	1	C01	St3gal4
Irf2bpl	0.00029465	0.617912	0.51	0.505	1	C01	Irf2bpl
Pdlim3	0.00032997	0.878761	0.365	0.266	1	C01	Pdlim3
Pros1	0.000334199	0.524514	0.406	0.331	1	C01	Pros1
Zfp36	0.000379547	0.99836	0.583	0.703	1	C01	Zfp36
Tmem100	0.00038484	0.580676	0.229	0.111	1	C01	Tmem100
AY036118	0.000387512	0.592152	0.573	0.687	1	C01	AY036118
Herpud1	0.000423736	0.603171	0.521	0.585	1	C01	Herpud1
Filip1l	0.000441613	0.571186	0.406	0.331	1	C01	Filip1l
Heg1	0.000485143	0.67507	0.521	0.585	1	C01	Heg1
Loxl2	0.000495847	0.61137	0.469	0.455	1	C01	Loxl2
Tnfrsf1a	0.000536258	0.573997	0.521	0.551	1	C01	Tnfrsf1a
Nr4a1	0.00054297	0.947002	0.604	0.746	1	C01	Nr4a1
Plin2	0.000577188	0.604149	0.573	0.653	1	C01	Plin2
Icam1	0.000673434	0.500628	0.271	0.158	1	C01	Icam1
Calu	0.000682044	0.515967	0.677	0.885	1	C01	Calu
Zmiz1	0.00081236	0.542947	0.583	0.731	1	C01	Zmiz1
Lbx2	0.000940862	0.618299	0.417	0.372	1	C01	Lbx2
Thbs1	0.00106366	0.64739	0.552	0.607	1	C01	Thbs1
Arhgap20	0.0010867	0.60192	0.458	0.471	1	C01	Arhgap20
Ddit4l	0.00150123	0.640243	0.531	0.585	1	C01	Ddit4l
Slit2	0.00153781	0.784705	0.427	0.409	1	C01	Slit2
Tmem158	0.00195406	0.610016	0.542	0.684	1	C01	Tmem158
Dtx3	0.00211435	0.557075	0.49	0.551	1	C01	Dtx3
Sncaip	0.00212572	0.558881	0.406	0.372	1	C01	Sncaip
Pbx3	0.0027547	0.710763	0.521	0.666	1	C01	Pbx3
Zfp266	0.00283577	0.525869	0.542	0.659	1	C01	Zfp266
Nrp2	0.00303222	0.667	0.427	0.427	1	C01	Nrp2
Bin1	0.00308393	0.580062	0.573	0.752	1	C01	Bin1
Cyth3	0.00310977	0.570998	0.552	0.743	1	C01	Cyth3
Tnc	0.00321742	0.512969	0.281	0.192	1	C01	Tnc
Txndc15	0.00328327	0.571019	0.573	0.777	1	C01	Txndc15
Lbhd2	0.0042583	0.522062	0.24	0.149	1	C01	Lbhd2
Rbmx	0.00428124	0.530113	0.531	0.672	1	C01	Rbmx
Gxylt2	0.00436731	0.568321	0.458	0.492	1	C01	Gxylt2
Grb14	0.0050875	0.598875	0.49	0.523	1	C01	Grb14
Fosl2	0.00532625	0.582021	0.5	0.598	1	C01	Fosl2
Plscr3	0.00617807	0.531109	0.521	0.656	1	C01	Plscr3
Wipi1	0.00659799	0.621837	0.531	0.703	1	C01	Wipi1
Cacnb2	0.00953505	0.693209	0.469	0.557	1	C01	Cacnb2
Pik3r1	0.00985885	0.516819	0.667	0.864	1	C01	Pik3r1
Cdc42ep3	0.00997309	0.703822	0.531	0.712	1	C01	Cdc42ep3
Sycp3	4.1232e-25	1.1935	1	0.812	9.31595e-21	C02	Sycp3
Tex15	6.97007e-25	1.16317	0.929	0.699	1.57482e-20	C02	Tex15
Sohlh1	7.70252e-25	0.983619	0.976	0.701	1.74031e-20	C02	Sohlh1
Ap3b2	1.0062e-24	0.845207	0.929	0.552	2.2734e-20	C02	Ap3b2
Gdpd1	1.54124e-24	1.02821	1	0.815	3.48228e-20	C02	Gdpd1
Ofd1	4.66234e-24	0.796427	0.952	0.8	1.05341e-19	C02	Ofd1
Map7d2	2.00395e-22	0.740578	0.94	0.681	4.52772e-18	C02	Map7d2
Smc1b	2.7951e-22	0.887532	0.988	0.824	6.31525e-18	C02	Smc1b
Bnip3l	7.08798e-22	0.636561	1	0.973	1.60146e-17	C02	Bnip3l
Ube2c	1.34847e-21	0.84777	1	0.872	3.04673e-17	C02	Ube2c
Sfr1	3.45009e-21	0.647086	1	0.988	7.79513e-17	C02	Sfr1
Camta1	1.00179e-20	0.676435	0.94	0.791	2.26344e-16	C02	Camta1
Elavl2	1.58066e-20	0.768248	0.976	0.779	3.57134e-16	C02	Elavl2
Eif3g	5.04268e-20	0.759855	0.988	0.937	1.13934e-15	C02	Eif3g
Psmd2	6.76547e-20	0.675256	0.976	0.901	1.52859e-15	C02	Psmd2
Syce1	7.15092e-20	0.73698	0.929	0.579	1.61568e-15	C02	Syce1
Drosha	1.17363e-19	0.70846	0.94	0.722	2.65169e-15	C02	Drosha
Cir1	3.06146e-19	0.642146	0.988	0.851	6.91706e-15	C02	Cir1
Fkbp6	3.09918e-19	0.78156	0.976	0.734	7.00229e-15	C02	Fkbp6
Figla	5.21116e-19	0.837729	0.988	0.767	1.17741e-14	C02	Figla
Gm30198	1.03676e-18	0.861351	0.869	0.567	2.34245e-14	C02	Gm30198
Ift27	1.29408e-18	0.774372	0.976	0.836	2.92385e-14	C02	Ift27
Fam50a	2.08482e-18	0.659491	0.988	0.815	4.71044e-14	C02	Fam50a
Mrnip	3.27089e-18	0.784387	0.917	0.701	7.39026e-14	C02	Mrnip
Kif16b	5.00359e-18	0.572456	0.905	0.636	1.13051e-13	C02	Kif16b
Tspan13	7.35892e-18	0.670761	0.917	0.597	1.66267e-13	C02	Tspan13
Polr2k	9.02794e-18	0.56578	1	0.919	2.03977e-13	C02	Polr2k
Rpgr	9.24736e-18	0.542719	0.917	0.615	2.08935e-13	C02	Rpgr
Gm6878	1.13306e-17	0.592617	0.869	0.496	2.56004e-13	C02	Gm6878
Zrsr2	1.1704e-17	0.539253	0.952	0.833	2.64439e-13	C02	Zrsr2
Ptpn18	1.66779e-17	0.550452	0.952	0.654	3.76821e-13	C02	Ptpn18
Ddx10	1.70274e-17	0.60188	0.917	0.734	3.84716e-13	C02	Ddx10
Alg13	2.36954e-17	0.712789	0.929	0.839	5.35373e-13	C02	Alg13
Taf5	3.19418e-17	0.628991	0.917	0.71	7.21694e-13	C02	Taf5
Piwil2	3.34661e-17	0.53816	0.893	0.615	7.56134e-13	C02	Piwil2
Bbx	3.55091e-17	0.662508	0.917	0.794	8.02292e-13	C02	Bbx
Gtsf1	4.22555e-17	0.856041	1	0.821	9.5472e-13	C02	Gtsf1
Srp68	6.13512e-17	0.577525	0.952	0.743	1.38617e-12	C02	Srp68
Ints6	6.5629e-17	0.589325	0.869	0.797	1.48282e-12	C02	Ints6
Otud5	7.07912e-17	0.598452	0.952	0.725	1.59946e-12	C02	Otud5
Eef2	7.44766e-17	0.524618	1	0.997	1.68272e-12	C02	Eef2
Htatsf1	8.0155e-17	0.561556	0.952	0.845	1.81102e-12	C02	Htatsf1
Gm11985	8.74214e-17	0.793988	0.988	0.776	1.9752e-12	C02	Gm11985
Uqcrq	1.17306e-16	0.545866	0.976	0.943	2.6504e-12	C02	Uqcrq
Taf10	1.47933e-16	0.541755	0.964	0.875	3.3424e-12	C02	Taf10
Retreg1	1.52415e-16	0.603392	0.929	0.576	3.44367e-12	C02	Retreg1
Vps72	1.80691e-16	0.591137	0.964	0.836	4.08253e-12	C02	Vps72
Srp72	1.83646e-16	0.566646	0.952	0.884	4.1493e-12	C02	Srp72
Itpk1	2.6302e-16	0.595672	0.905	0.651	5.94268e-12	C02	Itpk1
Rfk	3.07836e-16	0.632578	0.917	0.722	6.95525e-12	C02	Rfk
Dnajc2	3.44042e-16	0.541814	0.976	0.86	7.77328e-12	C02	Dnajc2
Necap2	3.60603e-16	0.602871	0.94	0.761	8.14747e-12	C02	Necap2
Iqgap3	3.84211e-16	0.585636	0.893	0.597	8.68087e-12	C02	Iqgap3
Uqcc2	4.22661e-16	0.526831	0.952	0.94	9.54961e-12	C02	Uqcc2
G3bp2	4.50497e-16	0.607972	0.988	0.937	1.01785e-11	C02	G3bp2
Maged1	7.32392e-16	0.544816	0.964	0.952	1.65477e-11	C02	Maged1
Sycp1	7.69879e-16	0.610742	0.964	0.657	1.73946e-11	C02	Sycp1
Pfdn2	7.73014e-16	0.609821	0.988	0.916	1.74655e-11	C02	Pfdn2
Epcam	7.93868e-16	0.623822	0.917	0.609	1.79367e-11	C02	Epcam
Dctpp1	7.96396e-16	0.655918	0.964	0.857	1.79938e-11	C02	Dctpp1
Lamp1	9.36509e-16	0.545207	0.988	0.985	2.11595e-11	C02	Lamp1
4932438A13Rik	1.28304e-15	0.546289	0.893	0.761	2.89889e-11	C02	4932438A13Rik
Golga4	1.57741e-15	0.516708	0.929	0.833	3.56399e-11	C02	Golga4
Mael	1.59639e-15	0.756318	0.952	0.666	3.60688e-11	C02	Mael
Pop5	1.65169e-15	0.566511	0.94	0.77	3.73183e-11	C02	Pop5
Snx6	1.77613e-15	0.581429	0.964	0.913	4.01299e-11	C02	Snx6
Lyplal1	1.78641e-15	0.540507	0.94	0.651	4.03621e-11	C02	Lyplal1
D8Ertd738e	1.83547e-15	0.557444	1	0.952	4.14706e-11	C02	D8Ertd738e
Ckb	1.88254e-15	0.668271	1	0.899	4.25341e-11	C02	Ckb
Arhgef28	2.42943e-15	0.513984	0.881	0.555	5.48905e-11	C02	Arhgef28
Pgm2l1	3.02538e-15	0.541312	0.881	0.6	6.83553e-11	C02	Pgm2l1
Ect2	3.22651e-15	0.571493	0.917	0.693	7.28998e-11	C02	Ect2
Neb	3.31993e-15	0.645338	0.869	0.618	7.50105e-11	C02	Neb
R3hdml	3.40273e-15	0.584223	0.929	0.621	7.68813e-11	C02	R3hdml
Spc24	3.97481e-15	0.677997	0.964	0.776	8.98068e-11	C02	Spc24
Ndufa1	4.63932e-15	0.519278	0.952	0.857	1.04821e-10	C02	Ndufa1
Mageb4	4.81959e-15	0.537612	0.881	0.501	1.08894e-10	C02	Mageb4
Nos1	5.70413e-15	0.666786	0.893	0.633	1.28879e-10	C02	Nos1
Aen	5.81212e-15	0.591389	0.917	0.737	1.31319e-10	C02	Aen
Psmd4	7.4264e-15	0.574571	0.952	0.919	1.67792e-10	C02	Psmd4
Cdk1	8.71328e-15	0.629022	0.964	0.8	1.96868e-10	C02	Cdk1
Crabp1	9.24209e-15	0.743897	0.893	0.499	2.08816e-10	C02	Crabp1
Rab3d	1.00172e-14	0.622059	0.964	0.725	2.26329e-10	C02	Rab3d
H2afy	1.00181e-14	0.514667	0.952	0.913	2.26349e-10	C02	H2afy
Wscd2	1.04883e-14	0.509208	0.845	0.567	2.36973e-10	C02	Wscd2
Dnajc15	1.20949e-14	0.818714	1	0.863	2.73272e-10	C02	Dnajc15
Stard10	1.46987e-14	0.53016	0.917	0.621	3.32101e-10	C02	Stard10
Gsta4	1.72684e-14	0.733257	1	0.848	3.90162e-10	C02	Gsta4
Ero1lb	1.80467e-14	0.531512	0.94	0.666	4.07746e-10	C02	Ero1lb
Ccnk	2.08949e-14	0.520507	0.905	0.716	4.721e-10	C02	Ccnk
Nit2	2.24856e-14	0.547511	0.964	0.8	5.08039e-10	C02	Nit2
Usp16	2.66358e-14	0.503276	0.952	0.761	6.01809e-10	C02	Usp16
Smap1	2.71808e-14	0.503355	0.976	0.928	6.14123e-10	C02	Smap1
Lsm3	3.21559e-14	0.555293	0.976	0.866	7.26529e-10	C02	Lsm3
Mov10l1	3.36153e-14	0.589886	0.893	0.627	7.59505e-10	C02	Mov10l1
Polr3c	5.76273e-14	0.517979	0.917	0.696	1.30203e-09	C02	Polr3c
Eif1b	5.88048e-14	0.586884	1	0.946	1.32863e-09	C02	Eif1b
Dazap2	6.75524e-14	0.53443	0.976	0.815	1.52628e-09	C02	Dazap2
Pnpla6	9.20628e-14	0.500535	0.929	0.654	2.08007e-09	C02	Pnpla6
Unc13c	1.26122e-13	0.641832	0.976	0.737	2.8496e-09	C02	Unc13c
Sms	1.33087e-13	0.528477	0.94	0.797	3.00696e-09	C02	Sms
Xdh	2.09882e-13	0.766999	0.988	0.836	4.74207e-09	C02	Xdh
Mvp	2.35166e-13	0.564548	0.905	0.696	5.31334e-09	C02	Mvp
Commd4	2.53118e-13	0.536796	0.964	0.737	5.71894e-09	C02	Commd4
Ipo5	3.83089e-13	0.512116	0.893	0.806	8.65551e-09	C02	Ipo5
Ccdc124	3.89795e-13	0.544785	0.94	0.803	8.80702e-09	C02	Ccdc124
Fetub	3.95228e-13	0.570021	0.905	0.594	8.92978e-09	C02	Fetub
Ndufv1	5.79665e-13	0.52035	1	0.851	1.3097e-08	C02	Ndufv1
Uqcrc1	6.40158e-13	0.519809	0.976	0.845	1.44637e-08	C02	Uqcrc1
Mrpl23	8.44055e-13	0.558851	0.929	0.899	1.90706e-08	C02	Mrpl23
Dnajc21	1.19245e-12	0.519439	0.964	0.827	2.69422e-08	C02	Dnajc21
Vps13a	1.25444e-12	0.5313	0.917	0.77	2.83429e-08	C02	Vps13a
Lancl1	1.29157e-12	0.549782	0.917	0.776	2.91818e-08	C02	Lancl1
Arpc5l	1.33724e-12	0.579977	1	0.913	3.02135e-08	C02	Arpc5l
Sec11c	1.71507e-12	0.500731	0.952	0.752	3.87503e-08	C02	Sec11c
Arl2	1.77042e-12	0.576975	0.952	0.794	4.00008e-08	C02	Arl2
Kit	1.86174e-12	0.589815	0.893	0.693	4.20641e-08	C02	Kit
Ttn	2.35653e-12	0.864768	0.821	0.558	5.32435e-08	C02	Ttn
Pdcd5	2.73883e-12	0.535534	0.988	0.976	6.18811e-08	C02	Pdcd5
H2-K1	2.82725e-12	0.640867	1	0.785	6.3879e-08	C02	H2-K1
Gkap1	3.72229e-12	0.516644	1	0.952	8.41015e-08	C02	Gkap1
Mrpl24	3.8295e-12	0.511607	0.952	0.86	8.65237e-08	C02	Mrpl24
Rbm46	3.96586e-12	0.51607	0.893	0.588	8.96047e-08	C02	Rbm46
Haus7	4.53006e-12	0.537345	0.869	0.701	1.02352e-07	C02	Haus7
4930562C15Rik	4.71242e-12	0.618796	0.976	0.737	1.06472e-07	C02	4930562C15Rik
Dazl	6.5515e-12	0.55764	0.988	0.779	1.48025e-07	C02	Dazl
Rpp21	7.43861e-12	0.561473	0.976	0.836	1.68068e-07	C02	Rpp21
Nobox	7.55897e-12	0.555944	0.952	0.722	1.70787e-07	C02	Nobox
Rfc4	8.8407e-12	0.508358	0.905	0.71	1.99747e-07	C02	Rfc4
Mapk6	1.02906e-11	0.513621	0.94	0.707	2.32506e-07	C02	Mapk6
Lhx8	1.05762e-11	0.539972	0.94	0.713	2.38958e-07	C02	Lhx8
Gm47448	1.30615e-11	0.504227	0.893	0.585	2.95111e-07	C02	Gm47448
Fh1	1.52002e-11	0.511501	0.976	0.83	3.43433e-07	C02	Fh1
Vta1	2.82e-11	0.525187	0.952	0.785	6.37151e-07	C02	Vta1
Cox6b2	3.93138e-11	0.571269	0.964	0.86	8.88257e-07	C02	Cox6b2
Nmd3	7.36915e-11	0.50674	0.94	0.785	1.66498e-06	C02	Nmd3
Csde1	7.50963e-11	0.548972	0.94	0.937	1.69673e-06	C02	Csde1
Mea1	2.17654e-10	0.560189	0.964	0.827	4.91768e-06	C02	Mea1
Kat8	3.29756e-10	0.548764	0.952	0.743	7.4505e-06	C02	Kat8
Ybx2	3.62639e-10	0.524739	0.988	0.788	8.19346e-06	C02	Ybx2
Ypel5	4.14042e-10	0.51024	0.964	0.743	9.35487e-06	C02	Ypel5
Dppa3	4.43721e-10	0.606789	1	0.97	1.00254e-05	C02	Dppa3
Ptgds	4.6343e-10	0.559132	0.893	0.585	1.04707e-05	C02	Ptgds
Lsm4	9.79797e-10	0.526739	0.976	0.884	2.21375e-05	C02	Lsm4
Parl	1.03057e-09	0.522253	0.988	0.881	2.32847e-05	C02	Parl
Cd164l2	2.04697e-09	0.53526	0.952	0.797	4.62492e-05	C02	Cd164l2
Oas1h	3.25836e-09	0.543858	0.917	0.752	7.36193e-05	C02	Oas1h
Ntpcr	7.635e-08	0.519683	0.976	0.731	0.00172505	C02	Ntpcr
Uchl1	2.33139e-07	0.528774	1	0.961	0.00526754	C02	Uchl1
Fars2	2.14412e-06	0.50117	0.94	0.684	0.0484443	C02	Fars2
Gm15389	3.77302e-06	0.691629	0.857	0.57	0.0852476	C02	Gm15389
Miox	4.32331e-48	2.4718	1	0.414	9.76809e-44	C03	Miox
Sp110	6.26255e-48	2.74036	1	0.393	1.41496e-43	C03	Sp110
Khdc3	4.98762e-45	2.52574	1	0.595	1.1269e-40	C03	Khdc3
Cdo1	1.65921e-44	1.84603	1	0.473	3.74882e-40	C03	Cdo1
Gdf9	6.4886e-44	3.40454	1	0.808	1.46603e-39	C03	Gdf9
Dnmt1	1.00561e-43	3.23303	1	0.793	2.27208e-39	C03	Dnmt1
Zar1	1.16608e-43	3.08118	1	0.663	2.63464e-39	C03	Zar1
Oas1e	1.82371e-43	2.59553	1	0.728	4.12049e-39	C03	Oas1e
Setd4	5.08865e-43	2.09927	1	0.751	1.14973e-38	C03	Setd4
Fbxw15	5.18206e-43	2.37089	1	0.642	1.17084e-38	C03	Fbxw15
E330034G19Rik	6.62993e-43	2.90239	1	0.68	1.49797e-38	C03	E330034G19Rik
Npm2	8.42192e-43	2.90711	1	0.645	1.90285e-38	C03	Npm2
Pkd2l2	1.38943e-42	2.7505	1	0.787	3.13927e-38	C03	Pkd2l2
Gyg	1.91514e-42	1.85873	1	0.805	4.32706e-38	C03	Gyg
Zbed3	2.3777e-42	3.408	1	0.908	5.37218e-38	C03	Zbed3
Bcl2l10	2.76085e-42	3.07797	1	0.624	6.23786e-38	C03	Bcl2l10
H1foo	3.34029e-42	2.96143	1	0.772	7.54704e-38	C03	H1foo
Ube2d3	1.31527e-41	1.65182	1	0.982	2.97173e-37	C03	Ube2d3
Bpgm	1.50659e-41	2.28969	1	0.852	3.404e-37	C03	Bpgm
Ccno	3.60883e-41	1.84224	1	0.751	8.15379e-37	C03	Ccno
Tacc3	8.52671e-41	1.66215	1	0.784	1.92653e-36	C03	Tacc3
Tle6	3.63817e-40	1.69655	1	0.908	8.22007e-36	C03	Tle6
Tcl1	4.60258e-40	1.64844	1	0.805	1.03991e-35	C03	Tcl1
Spin1	5.57885e-40	2.42299	1	0.885	1.26048e-35	C03	Spin1
C86187	6.63353e-40	2.54358	1	0.66	1.49878e-35	C03	C86187
Nlrp14	1.07687e-39	1.96574	1	0.896	2.43308e-35	C03	Nlrp14
Eloc	3.44637e-39	1.17619	1	0.944	7.78673e-35	C03	Eloc
Syce2	1.36281e-38	1.18199	1	0.802	3.07913e-34	C03	Syce2
Ube2t	5.68106e-38	1.2121	1	0.734	1.28358e-33	C03	Ube2t
Pfdn4	2.41471e-37	1.56772	1	0.879	5.45579e-33	C03	Pfdn4
Tubb4b	3.47763e-37	1.44947	1	0.932	7.85736e-33	C03	Tubb4b
Bod1	8.43124e-37	1.17425	1	0.822	1.90496e-32	C03	Bod1
Btg4	9.07645e-37	1.76799	1	0.704	2.05073e-32	C03	Btg4
Khdc1b	1.16259e-36	2.01677	1	0.843	2.62676e-32	C03	Khdc1b
Glrx5	1.21237e-36	1.16237	1	0.899	2.73924e-32	C03	Glrx5
Atg5	2.83503e-36	1.2301	1	0.769	6.40547e-32	C03	Atg5
Pttg1	4.72329e-36	1.63761	1	0.891	1.06718e-31	C03	Pttg1
Ldhb	8.55979e-36	1.50586	1	1	1.934e-31	C03	Ldhb
Timm9	1.03662e-35	1.1052	1	0.864	2.34215e-31	C03	Timm9
Fam220a	1.28729e-35	1.1157	1	0.828	2.90851e-31	C03	Fam220a
Padi6	4.16962e-35	1.5887	1	0.973	9.42085e-31	C03	Padi6
Glrx	1.19229e-34	1.20938	1	0.757	2.69386e-30	C03	Glrx
E2f5	1.93281e-34	1.15472	1	0.775	4.36699e-30	C03	E2f5
Mtmr14	9.76865e-34	1.2939	1	0.861	2.20713e-29	C03	Mtmr14
Pecr	1.81262e-33	1.30028	1	0.766	4.09544e-29	C03	Pecr
Dppa5a	3.83766e-33	1.67755	1	0.805	8.67082e-29	C03	Dppa5a
Mphosph6	5.33241e-33	1.65675	1	0.861	1.20481e-28	C03	Mphosph6
Plat	5.46966e-33	2.18422	1	0.725	1.23581e-28	C03	Plat
Adss	5.86838e-33	1.3134	1	0.879	1.3259e-28	C03	Adss
Ccdc115	2.60013e-31	0.935794	1	0.784	5.87473e-27	C03	Ccdc115
Dnajb6	2.695e-31	1.04192	1	0.962	6.08909e-27	C03	Dnajb6
Sub1	9.78182e-31	0.869242	1	1	2.2101e-26	C03	Sub1
2023-03-05	1.04355e-30	1.03984	1	0.885	2.35781e-26	C03	2023-03-05
Cul1	1.14145e-30	1.30887	1	0.867	2.579e-26	C03	Cul1
Rsl1d1	3.71037e-30	0.811676	1	0.929	8.38322e-26	C03	Rsl1d1
Slbp	1.4424e-29	1.83919	1	0.867	3.25895e-25	C03	Slbp
Tubb2b	1.73435e-29	1.24867	1	0.775	3.91859e-25	C03	Tubb2b
Smagp	4.77501e-29	1.24309	1	0.734	1.07887e-24	C03	Smagp
Dazl1	1.10584e-28	1.16605	1	0.778	2.49854e-24	C03	Dazl
Tor1a	1.19582e-28	1.10581	1	0.846	2.70183e-24	C03	Tor1a
Birc5	2.77192e-28	0.976693	1	0.861	6.26288e-24	C03	Birc5
Ralbp1	5.46459e-28	1.06267	1	0.891	1.23467e-23	C03	Ralbp1
Prdx2	3.13205e-27	0.90403	1	0.982	7.07656e-23	C03	Prdx2
Mat2b	3.15146e-27	1.29587	1	0.855	7.1204e-23	C03	Mat2b
Dynll1	3.82711e-27	0.902709	1	0.994	8.64696e-23	C03	Dynll1
Calm1	4.25226e-26	0.700958	1	0.962	9.60756e-22	C03	Calm1
Zfp706	7.75008e-26	0.700199	1	0.911	1.75105e-21	C03	Zfp706
Ube2s	5.40962e-25	1.04482	1	0.929	1.22225e-20	C03	Ube2s
Uchl11	1.05344e-24	0.924672	1	0.962	2.38014e-20	C03	Uchl1
Anxa7	1.11539e-24	0.820837	1	0.84	2.5201e-20	C03	Anxa7
Txnip	1.27423e-24	0.958105	1	0.962	2.87899e-20	C03	Txnip
Nexn	1.4894e-24	1.23343	1	0.793	3.36514e-20	C03	Nexn
Rbbp7	2.27624e-24	1.05743	1	0.97	5.14294e-20	C03	Rbbp7
D10Wsu102e	3.20511e-24	1.18999	1	0.805	7.24162e-20	C03	D10Wsu102e
Oas1c	9.75731e-24	0.925777	1	0.772	2.20457e-19	C03	Oas1c
Pdcd7	2.72746e-23	1.37155	1	0.781	6.16242e-19	C03	Pdcd7
Elobl	4.42697e-23	1.24509	1	0.766	1.00023e-18	C03	Elobl
Smim14	6.24803e-23	0.851679	1	0.935	1.41168e-18	C03	Smim14
Eif1ax	4.63615e-22	0.717548	1	0.935	1.04749e-17	C03	Eif1ax
Cdv3	2.01625e-21	0.745459	1	0.905	4.55553e-17	C03	Cdv3
Tmem14c	1.00956e-20	0.745298	1	0.941	2.28099e-16	C03	Tmem14c
Polr2j	1.7297e-20	0.810544	1	0.941	3.90809e-16	C03	Polr2j
Rdx	3.20178e-20	1.3822	1	0.976	7.23411e-16	C03	Rdx
Fdft1	4.73665e-20	0.870938	1	0.787	1.0702e-15	C03	Fdft1
Zp3	6.13912e-20	1.53038	1	0.899	1.38707e-15	C03	Zp3
Ybx3	1.41802e-19	0.585811	1	0.947	3.20388e-15	C03	Ybx3
Sap18	7.47345e-19	0.617791	1	0.905	1.68855e-14	C03	Sap18
Cks2	1.8375e-18	0.799095	1	0.852	4.15166e-14	C03	Cks2
Eif4a1	1.25317e-17	0.656921	1	0.991	2.83141e-13	C03	Eif4a1
Hmgb2	9.96667e-17	1.07085	1	0.944	2.25187e-12	C03	Hmgb2
Eif2b1	2.21551e-16	0.654347	1	0.763	5.00572e-12	C03	Eif2b1
Arf1	2.62125e-16	0.503748	1	0.953	5.92245e-12	C03	Arf1
Ooep	5.42806e-16	1.05073	1	0.985	1.22642e-11	C03	Ooep
Dnaja1	3.73331e-15	0.855028	1	0.964	8.43504e-11	C03	Dnaja1
Arpc3	1.42477e-14	0.50885	1	0.953	3.21914e-10	C03	Arpc3
Dppa31	7.5232e-14	0.837091	1	0.97	1.69979e-09	C03	Dppa3
Cenpn	3.96414e-12	0.59938	1	0.757	8.95657e-08	C03	Cenpn
Eif1b1	4.17677e-12	0.561118	1	0.947	9.43699e-08	C03	Eif1b
Hsp90aa1	6.44274e-12	1.03038	1	0.997	1.45567e-07	C03	Hsp90aa1
Elavl21	8.97319e-11	0.579672	1	0.775	2.0274e-06	C03	Elavl2
Nudc	4.81528e-10	0.835471	1	0.959	1.08796e-05	C03	Nudc
Eif4e1b	5.80859e-51	2.55899	0.988	0.278	1.31239e-46	C03	Eif4e1b
Rfpl4	1.47165e-43	1.74502	0.988	0.426	3.32504e-39	C03	Rfpl4
Kif17	1.10907e-42	1.90228	0.988	0.423	2.50584e-38	C03	Kif17
Fbxw24	6.57139e-42	2.40304	0.988	0.604	1.48474e-37	C03	Fbxw24
Slc45a3	9.6103e-42	2.06476	0.988	0.547	2.17135e-37	C03	Slc45a3
Trim61	1.36805e-41	2.51767	0.988	0.598	3.09096e-37	C03	Trim61
Fbxw27	5.53659e-41	1.51099	0.988	0.595	1.25094e-36	C03	Fbxw27
Parp12	9.95201e-41	1.5838	0.988	0.654	2.24856e-36	C03	Parp12
Cpsf4l	5.18682e-40	1.77065	0.988	0.68	1.17191e-35	C03	Cpsf4l
Rhpn2	9.05621e-40	1.79539	0.988	0.586	2.04616e-35	C03	Rhpn2
Map3k6	9.20999e-40	1.62462	0.988	0.698	2.08091e-35	C03	Map3k6
Zfp57	2.99338e-39	1.9385	0.988	0.769	6.76325e-35	C03	Zfp57
Ggct	3.96882e-39	1.61412	0.988	0.686	8.96715e-35	C03	Ggct
Rnf38	4.6128e-39	1.7367	0.988	0.743	1.04222e-34	C03	Rnf38
Oser1	5.9098e-39	1.34925	0.988	0.84	1.33526e-34	C03	Oser1
Ccndbp1	3.95873e-38	1.30762	0.988	0.734	8.94435e-34	C03	Ccndbp1
Nkiras1	3.06241e-37	1.28453	0.988	0.731	6.91922e-33	C03	Nkiras1
Astl	3.88382e-36	1.69147	0.988	0.601	8.7751e-32	C03	Astl
E330017A01Rik	3.88625e-36	1.88699	0.988	0.713	8.78059e-32	C03	E330017A01Rik
Rbpms2	4.17498e-36	1.1247	0.988	0.831	9.43295e-32	C03	Rbpms2
Gja4	1.1678e-35	1.43126	0.988	0.663	2.63853e-31	C03	Gja4
C130026I21Rik	5.9784e-35	1.33028	0.988	0.639	1.35076e-30	C03	C130026I21Rik
Med28	3.76222e-34	1.39969	0.988	0.852	8.50037e-30	C03	Med28
Dpf3	5.3668e-34	1.11136	0.988	0.746	1.21258e-29	C03	Dpf3
Uhrf1	2.43778e-33	1.36767	0.988	0.778	5.50791e-29	C03	Uhrf1
Lsm14b	2.86096e-33	1.25706	0.988	0.849	6.46404e-29	C03	Lsm14b
Cisd1	3.39111e-33	1.10459	0.988	0.817	7.66186e-29	C03	Cisd1
Dusp12	8.81301e-33	1.16403	0.988	0.778	1.99121e-28	C03	Dusp12
Arhgap20os	8.95224e-33	1.53628	0.988	0.707	2.02267e-28	C03	Arhgap20os
Bud31	1.99814e-31	0.952687	0.988	0.858	4.51459e-27	C03	Bud31
Elof1	2.69933e-31	0.97255	0.988	0.867	6.09887e-27	C03	Elof1
Ccnb1	2.97234e-30	1.14233	0.988	0.68	6.7157e-26	C03	Ccnb1
Wdr76	3.3338e-30	1.0891	0.988	0.663	7.53238e-26	C03	Wdr76
Akr1b3	5.34354e-30	0.926348	0.988	0.873	1.20732e-25	C03	Akr1b3
Naa50	7.24446e-30	0.899724	0.988	0.873	1.63681e-25	C03	Naa50
Akirin2	1.0561e-29	1.08431	0.988	0.891	2.38614e-25	C03	Akirin2
Rac1	1.59022e-29	0.874021	0.988	0.902	3.59295e-25	C03	Rac1
Cnot6l	1.84257e-29	1.01624	0.988	0.817	4.16309e-25	C03	Cnot6l
Fip1l1	2.66882e-29	1.07825	0.988	0.893	6.02993e-25	C03	Fip1l1
Stx5a	4.6997e-27	0.768035	0.988	0.852	1.06185e-22	C03	Stx5a
Kcmf1	9.66059e-27	0.824665	0.988	0.861	2.18271e-22	C03	Kcmf1
Dynll2	4.15142e-26	0.744969	0.988	0.891	9.37973e-22	C03	Dynll2
Prc1	8.97344e-26	1.38271	0.988	0.74	2.02746e-21	C03	Prc1
Rab7	3.64547e-25	0.772111	0.988	0.831	8.23657e-21	C03	Rab7
Tbc1d15	1.7821e-24	1.26616	0.988	0.799	4.02647e-20	C03	Tbc1d15
Pabpc4	6.69108e-24	1.00824	0.988	0.852	1.51178e-19	C03	Pabpc4
Skp1a	3.30725e-23	0.777598	0.988	0.929	7.47239e-19	C03	Skp1a
Mlf2	3.01464e-22	0.607065	0.988	0.899	6.81128e-18	C03	Mlf2
Hpf1	3.10535e-22	0.785214	0.988	0.802	7.01622e-18	C03	Hpf1
Ubl5	4.05376e-22	0.641923	0.988	0.964	9.15907e-18	C03	Ubl5
Dcaf8	4.32049e-22	0.649903	0.988	0.899	9.76171e-18	C03	Dcaf8
Rbm18	8.43931e-22	0.883122	0.988	0.784	1.90678e-17	C03	Rbm18
Cpeb1	1.5605e-21	1.00652	0.988	0.728	3.52579e-17	C03	Cpeb1
Txndc9	9.07539e-21	0.736733	0.988	0.908	2.05049e-16	C03	Txndc9
Pigf	1.01302e-20	0.602453	0.988	0.713	2.28883e-16	C03	Pigf
Ndufa9	3.23588e-20	0.659906	0.988	0.822	7.31116e-16	C03	Ndufa9
Srpk1	2.48854e-19	0.753508	0.988	0.858	5.62262e-15	C03	Srpk1
Pou5f1	7.05959e-18	0.735461	0.988	0.713	1.59504e-13	C03	Pou5f1
Aldh9a1	1.22517e-16	0.576797	0.988	0.808	2.76815e-12	C03	Aldh9a1
Gadd45gip1	3.63847e-16	0.850325	0.988	0.861	8.22076e-12	C03	Gadd45gip1
Magoh	1.17441e-15	0.619216	0.988	0.902	2.65345e-11	C03	Magoh
Psenen	1.55079e-15	0.600186	0.988	0.923	3.50386e-11	C03	Psenen
Gfer	6.51186e-15	0.653655	0.988	0.837	1.47129e-10	C03	Gfer
Ybx21	8.13229e-13	0.58095	0.988	0.79	1.83741e-08	C03	Ybx2
Mrps36	9.79809e-11	0.500189	0.988	0.882	2.21378e-06	C03	Mrps36
Zp2	7.22984e-10	0.968698	0.988	0.888	1.63351e-05	C03	Zp2
Smc4	1.9607e-08	0.582434	0.988	0.87	0.000443001	C03	Smc4
Ssb	1.07978e-07	0.535348	0.988	0.959	0.00243964	C03	Ssb
Parl1	2.54083e-07	0.541276	0.988	0.882	0.00574075	C03	Parl
Oosp1	3.90698e-46	2.9789	0.975	0.346	8.82743e-42	C03	Oosp1
Omt2b	2.00167e-44	1.92633	0.975	0.408	4.52258e-40	C03	Omt2b
A530040E14Rik	1.80997e-43	3.69919	0.975	0.358	4.08944e-39	C03	A530040E14Rik
Ninj2	4.22904e-43	1.89955	0.975	0.47	9.55508e-39	C03	Ninj2
Kpna7	4.21018e-40	1.75216	0.975	0.541	9.51248e-36	C03	Kpna7
Lmo1	5.35891e-40	1.52465	0.975	0.503	1.21079e-35	C03	Lmo1
Lrrc28	1.24581e-39	1.63266	0.975	0.666	2.81479e-35	C03	Lrrc28
Fam46c	2.23002e-39	1.84207	0.975	0.618	5.0385e-35	C03	Fam46c
Mos	4.38261e-39	2.1254	0.975	0.544	9.90207e-35	C03	Mos
Rbm38	8.38532e-38	1.7498	0.975	0.689	1.89458e-33	C03	Rbm38
Haus4	5.66537e-36	1.28503	0.975	0.751	1.28003e-31	C03	Haus4
Nsf	4.50161e-35	1.3306	0.975	0.713	1.01709e-30	C03	Nsf
Laptm4b	9.66442e-35	1.35399	0.975	0.805	2.18358e-30	C03	Laptm4b
Nuf2	1.34371e-34	0.989878	0.975	0.639	3.03599e-30	C03	Nuf2
Klhl8	2.71284e-33	1.47448	0.975	0.683	6.12938e-29	C03	Klhl8
Sil1	3.12429e-33	1.13644	0.975	0.707	7.05902e-29	C03	Sil1
Dtx2	1.10252e-32	1.07073	0.975	0.746	2.49104e-28	C03	Dtx2
Tubb2a	1.78705e-31	1.17218	0.975	0.82	4.03765e-27	C03	Tubb2a
Med30	4.39578e-31	0.964758	0.975	0.817	9.93183e-27	C03	Med30
Zcchc10	9.50501e-31	1.3192	0.975	0.716	2.14756e-26	C03	Zcchc10
Dcun1d5	3.81292e-30	0.857898	0.975	0.908	8.61492e-26	C03	Dcun1d5
Abcf3	4.64628e-28	0.879279	0.975	0.734	1.04978e-23	C03	Abcf3
Tm2d3	6.75067e-28	0.781593	0.975	0.831	1.52525e-23	C03	Tm2d3
Timm17a	1.24489e-26	1.05692	0.975	0.861	2.8127e-22	C03	Timm17a
Pam16	4.78455e-26	0.913473	0.975	0.855	1.08102e-21	C03	Pam16
Esrp1	7.48938e-26	1.06975	0.975	0.716	1.69215e-21	C03	Esrp1
Uchl3	7.6341e-26	0.933984	0.975	0.855	1.72485e-21	C03	Uchl3
Maea	5.25868e-25	0.811506	0.975	0.825	1.18815e-20	C03	Maea
Nudt5	1.40178e-24	0.889223	0.975	0.743	3.16718e-20	C03	Nudt5
Gtf2b	2.68114e-24	0.879256	0.975	0.811	6.05776e-20	C03	Gtf2b
Med17	2.94843e-24	1.03766	0.975	0.74	6.66169e-20	C03	Med17
Rcc2	6.60719e-24	0.856457	0.975	0.805	1.49283e-19	C03	Rcc2
Zfyve21	7.10792e-24	0.917864	0.975	0.834	1.60596e-19	C03	Zfyve21
Gng12	7.37162e-24	0.738318	0.975	0.817	1.66554e-19	C03	Gng12
Klhdc2	1.66116e-23	0.803025	0.975	0.843	3.75321e-19	C03	Klhdc2
Polr2d	3.78853e-23	0.864739	0.975	0.787	8.5598e-19	C03	Polr2d
Fcf1	4.13302e-23	0.812141	0.975	0.858	9.33814e-19	C03	Fcf1
Mrpl18	5.71895e-23	0.675748	0.975	0.87	1.29214e-18	C03	Mrpl18
Pole4	1.1714e-22	0.765768	0.975	0.834	2.64666e-18	C03	Pole4
Ube2a	1.64038e-22	0.674397	0.975	0.802	3.70627e-18	C03	Ube2a
Zcrb1	9.18046e-22	0.726013	0.975	0.914	2.07423e-17	C03	Zcrb1
Cdca8	5.94777e-21	0.78551	0.975	0.719	1.34384e-16	C03	Cdca8
Tm2d1	7.24102e-21	0.708753	0.975	0.864	1.63604e-16	C03	Tm2d1
Ube2k	3.38685e-20	0.669289	0.975	0.855	7.65224e-16	C03	Ube2k
Ninj1	1.08867e-19	0.675538	0.975	0.781	2.45974e-15	C03	Ninj1
Lsm1	2.15894e-19	0.591058	0.975	0.831	4.87791e-15	C03	Lsm1
Mad2l1	3.85976e-19	0.78718	0.975	0.71	8.72075e-15	C03	Mad2l1
Cenpv	4.48291e-19	0.575904	0.975	0.825	1.01287e-14	C03	Cenpv
Tmbim6	6.36378e-19	0.663109	0.975	0.92	1.43783e-14	C03	Tmbim6
Sypl	2.36864e-18	0.672798	0.975	0.817	5.35171e-14	C03	Sypl
Mrps25	8.64987e-18	0.56278	0.975	0.802	1.95435e-13	C03	Mrps25
Phf5a	7.75264e-17	0.510279	0.975	0.861	1.75163e-12	C03	Phf5a
Tpd52	1.70776e-15	0.591259	0.975	0.784	3.85851e-11	C03	Tpd52
Utp4	1.03156e-14	0.630304	0.975	0.778	2.3307e-10	C03	Utp4
Mta3	4.8993e-14	0.506524	0.975	0.781	1.10695e-09	C03	Mta3
Cenpf	1.2987e-13	0.624742	0.975	0.734	2.93429e-09	C03	Cenpf
Fam104a	2.46627e-12	0.500416	0.975	0.867	5.5723e-08	C03	Fam104a
2023-03-07	1.77491e-09	0.582895	0.975	0.843	4.01023e-05	C03	2023-03-07
Oas1h1	3.14448e-08	0.522013	0.975	0.74	0.000710463	C03	Oas1h
Top1	3.19082e-08	0.57333	0.975	0.941	0.000720934	C03	Top1
Fbxw21	3.61228e-45	1.48508	0.963	0.317	8.16159e-41	C03	Fbxw21
Rasa4	2.42156e-43	1.79009	0.963	0.361	5.47126e-39	C03	Rasa4
Tcl1b1	5.78062e-41	1.50751	0.963	0.473	1.30607e-36	C03	Tcl1b1
Ccdc69	1.64178e-40	1.87069	0.963	0.432	3.70943e-36	C03	Ccdc69
D6Ertd527e	2.07731e-39	1.79162	0.963	0.5	4.69346e-35	C03	D6Ertd527e
Avpi1	2.96276e-37	1.26894	0.963	0.615	6.69407e-33	C03	Avpi1
Siah2	9.40774e-37	1.44402	0.963	0.633	2.12558e-32	C03	Siah2
Pcgf1	1.79416e-36	1.43007	0.963	0.633	4.05373e-32	C03	Pcgf1
Enox1	2.13703e-36	1.2613	0.963	0.586	4.82842e-32	C03	Enox1
AU022751	7.01341e-36	1.87208	0.963	0.583	1.58461e-31	C03	AU022751
Cep78	1.09878e-34	1.31263	0.963	0.565	2.48258e-30	C03	Cep78
Tubg2	1.30756e-34	1.20949	0.963	0.669	2.95431e-30	C03	Tubg2
Hmces	3.20659e-32	1.0619	0.963	0.663	7.24498e-28	C03	Hmces
Tex19.1	3.78185e-32	1.00182	0.963	0.595	8.54472e-28	C03	Tex19.1
E2f1	6.05944e-32	1.02173	0.963	0.683	1.36907e-27	C03	E2f1
Cnot11	1.65985e-31	1.09625	0.963	0.692	3.75027e-27	C03	Cnot11
Carhsp1	2.19959e-31	1.02795	0.963	0.843	4.96976e-27	C03	Carhsp1
Chaf1a	3.65389e-31	0.878674	0.963	0.666	8.25559e-27	C03	Chaf1a
Mtus2	1.92217e-30	1.32492	0.963	0.648	4.34296e-26	C03	Mtus2
Rnf34	2.6858e-30	1.03882	0.963	0.772	6.06829e-26	C03	Rnf34
Acd	1.59151e-29	0.905685	0.963	0.719	3.59585e-25	C03	Acd
Naa30	7.75885e-29	1.11202	0.963	0.678	1.75304e-24	C03	Naa30
Phf1	3.07195e-28	0.877497	0.963	0.731	6.94076e-24	C03	Phf1
Aunip	6.45919e-28	0.926907	0.963	0.651	1.45939e-23	C03	Aunip
Noc4l	1.1697e-27	0.874885	0.963	0.737	2.64282e-23	C03	Noc4l
Rnf8	3.79964e-27	1.11701	0.963	0.68	8.5849e-23	C03	Rnf8
Trim27	4.15534e-27	0.85922	0.963	0.811	9.38857e-23	C03	Trim27
Homer2	5.80312e-27	0.779028	0.963	0.678	1.31116e-22	C03	Homer2
Zmynd19	9.02173e-27	0.966883	0.963	0.743	2.03837e-22	C03	Zmynd19
Med27	2.47736e-26	0.957451	0.963	0.737	5.59734e-22	C03	Med27
Noct	3.78523e-26	0.849468	0.963	0.654	8.55235e-22	C03	Noct
Tpgs2	5.99217e-26	0.832775	0.963	0.787	1.35387e-21	C03	Tpgs2
Tuba1c	8.20419e-26	0.896029	0.963	0.713	1.85366e-21	C03	Tuba1c
Eif4enif1	1.15519e-25	0.887699	0.963	0.811	2.61003e-21	C03	Eif4enif1
Gpbp1	5.03926e-24	0.886481	0.963	0.876	1.13857e-19	C03	Gpbp1
Mycbp	1.73415e-22	0.588273	0.963	0.751	3.91814e-18	C03	Mycbp
Khdc1a	2.06668e-22	1.23104	0.963	0.639	4.66946e-18	C03	Khdc1a
Cds1	4.38715e-22	0.675177	0.963	0.672	9.91233e-18	C03	Cds1
Dut	1.22831e-21	0.67286	0.963	0.858	2.77525e-17	C03	Dut
Pold3	3.94382e-21	0.711698	0.963	0.722	8.91066e-17	C03	Pold3
Ube2w	1.39768e-20	0.646276	0.963	0.784	3.15792e-16	C03	Ube2w
Lamtor3	1.70987e-20	0.592554	0.963	0.82	3.86329e-16	C03	Lamtor3
Surf4	2.26863e-20	0.87834	0.963	0.855	5.12575e-16	C03	Surf4
Lrrfip2	7.75507e-20	0.729528	0.963	0.793	1.75218e-15	C03	Lrrfip2
Brf2	8.48813e-20	0.600993	0.963	0.678	1.91781e-15	C03	Brf2
Kdm1b	1.53541e-19	0.933109	0.963	0.754	3.46909e-15	C03	Kdm1b
Emc6	2.9587e-19	0.538677	0.963	0.831	6.68488e-15	C03	Emc6
Alkbh5	6.93003e-19	0.814915	0.963	0.799	1.56577e-14	C03	Alkbh5
Snrnp27	4.2332e-18	0.563541	0.963	0.864	9.5645e-14	C03	Snrnp27
Mff	2.5723e-17	0.601816	0.963	0.914	5.81185e-13	C03	Mff
Sugt1	7.74539e-17	0.778256	0.963	0.867	1.74999e-12	C03	Sugt1
Slc25a31	9.5224e-16	0.637106	0.963	0.66	2.15149e-11	C03	Slc25a31
Rab11a	3.03055e-15	0.51563	0.963	0.873	6.84723e-11	C03	Rab11a
Hcfc1r1	3.74484e-15	0.510549	0.963	0.837	8.46108e-11	C03	Hcfc1r1
Ndufaf4	1.79633e-14	0.604669	0.963	0.769	4.05863e-10	C03	Ndufaf4
Mrps33	3.81918e-14	0.52673	0.963	0.935	8.62905e-10	C03	Mrps33
Ung	3.92164e-14	0.526983	0.963	0.778	8.86055e-10	C03	Ung
Eif4e	7.09613e-13	0.635134	0.963	0.879	1.6033e-08	C03	Eif4e
Oas1d	1.51663e-12	0.71321	0.963	0.811	3.42668e-08	C03	Oas1d
Dicer1	1.94644e-09	0.514465	0.963	0.811	4.39779e-05	C03	Dicer1
Accsl	4.9585e-46	1.47137	0.951	0.281	1.12032e-41	C03	Accsl
Arrdc1	2.99577e-38	1.27196	0.951	0.571	6.76864e-34	C03	Arrdc1
Gm45645	6.38484e-38	1.64316	0.951	0.506	1.44259e-33	C03	Gm45645
Arg2	5.49732e-35	1.29938	0.951	0.485	1.24207e-30	C03	Arg2
Gm43303	1.71676e-33	0.981248	0.951	0.645	3.87884e-29	C03	Gm43303
Slc25a26	9.51247e-31	1.05188	0.951	0.695	2.14925e-26	C03	Slc25a26
Tgfb2	1.9238e-30	1.34894	0.951	0.565	4.34663e-26	C03	Tgfb2
Myo5b	5.78038e-30	1.29357	0.951	0.66	1.30602e-25	C03	Myo5b
Mbl2	6.86217e-30	1.13804	0.951	0.642	1.55044e-25	C03	Mbl2
Ctps	3.1252e-29	1.00983	0.951	0.689	7.06109e-25	C03	Ctps
Depdc7	2.3973e-28	1.02187	0.951	0.675	5.41646e-24	C03	Depdc7
Rnf114	1.70662e-27	1.03574	0.951	0.766	3.85593e-23	C03	Rnf114
Sec22a	2.26793e-27	0.93999	0.951	0.784	5.12417e-23	C03	Sec22a
Tmem243	1.62623e-26	0.993286	0.951	0.734	3.6743e-22	C03	Tmem243
Cdk2ap2	3.01914e-26	0.877055	0.951	0.725	6.82144e-22	C03	Cdk2ap2
Nusap1	6.63608e-24	0.904883	0.951	0.66	1.49936e-19	C03	Nusap1
Mrpl9	1.41744e-23	0.642719	0.951	0.772	3.20256e-19	C03	Mrpl9
Pcgf6	1.96917e-22	0.838832	0.951	0.722	4.44915e-18	C03	Pcgf6
Rras2	2.07612e-22	0.697166	0.951	0.678	4.69079e-18	C03	Rras2
Ube2g1	7.27415e-22	1.02454	0.951	0.781	1.64352e-17	C03	Ube2g1
Dpy30	1.44528e-21	0.602316	0.951	0.864	3.26546e-17	C03	Dpy30
Unc50	1.52169e-21	0.95561	0.951	0.799	3.4381e-17	C03	Unc50
Hsph1	1.45464e-20	0.999069	0.951	0.778	3.28661e-16	C03	Hsph1
Rragc	1.46485e-20	0.851781	0.951	0.754	3.30969e-16	C03	Rragc
Rad23b	2.2578e-20	0.671104	0.951	0.858	5.10128e-16	C03	Rad23b
Gemin7	3.04998e-20	0.555676	0.951	0.855	6.89113e-16	C03	Gemin7
Immp1l	5.00878e-20	0.548912	0.951	0.84	1.13168e-15	C03	Immp1l
Lurap1l	6.54272e-20	0.76813	0.951	0.657	1.47826e-15	C03	Lurap1l
Spats2	8.82362e-20	0.662633	0.951	0.808	1.99361e-15	C03	Spats2
Usp19	3.10489e-19	0.805367	0.951	0.79	7.01518e-15	C03	Usp19
Tdrd5	3.19361e-19	0.692702	0.951	0.817	7.21565e-15	C03	Tdrd5
Nkd1	1.1409e-18	0.810764	0.951	0.825	2.57776e-14	C03	Nkd1
Brix1	1.06894e-17	0.664698	0.951	0.822	2.41517e-13	C03	Brix1
Mdm4	1.14645e-17	0.818997	0.951	0.79	2.5903e-13	C03	Mdm4
Sdf2	1.2022e-17	0.514179	0.951	0.837	2.71625e-13	C03	Sdf2
Ube2e1	1.80166e-17	0.588351	0.951	0.873	4.07068e-13	C03	Ube2e1
Saraf	2.55992e-17	0.567436	0.951	0.846	5.78389e-13	C03	Saraf
Ranbp9	2.32708e-16	0.624463	0.951	0.743	5.25781e-12	C03	Ranbp9
Akap12	2.81265e-16	0.781043	0.951	0.775	6.3549e-12	C03	Akap12
Siah1b	1.02211e-14	0.567374	0.951	0.728	2.30935e-10	C03	Siah1b
Cenps	1.24667e-14	0.599621	0.951	0.692	2.81673e-10	C03	Cenps
Rpa1	1.87416e-14	0.512689	0.951	0.731	4.23448e-10	C03	Rpa1
Tm9sf2	2.30213e-14	0.591544	0.951	0.84	5.20143e-10	C03	Tm9sf2
Zfand5	4.47701e-14	0.664891	0.951	0.902	1.01154e-09	C03	Zfand5
Nlrp5	2.28904e-13	1.2871	0.951	0.707	5.17185e-09	C03	Nlrp5
Cnot3	2.75842e-13	0.523581	0.951	0.817	6.23238e-09	C03	Cnot3
Nae1	8.89337e-13	0.557091	0.951	0.84	2.00937e-08	C03	Nae1
4921524J17Rik	2.74217e-11	0.599724	0.951	0.79	6.19566e-07	C03	4921524J17Rik
Lrrc42	5.31141e-11	0.582527	0.951	0.763	1.20006e-06	C03	Lrrc42
Smu1	4.91303e-10	0.544476	0.951	0.811	1.11005e-05	C03	Smu1
Hexdc	9.79955e-08	0.597729	0.951	0.793	0.00221411	C03	Hexdc
Omt2a	5.91309e-46	1.84649	0.938	0.272	1.336e-41	C03	Omt2a
Fbxo5	4.82226e-35	0.963351	0.938	0.565	1.08954e-30	C03	Fbxo5
Bscl2	4.33438e-33	1.42519	0.938	0.642	9.79309e-29	C03	Bscl2
Baiap2l1	1.74262e-31	0.936084	0.938	0.604	3.93729e-27	C03	Baiap2l1
Tyw1	1.16562e-30	0.905594	0.938	0.698	2.63361e-26	C03	Tyw1
Tuba4a	3.48988e-30	1.1577	0.938	0.648	7.88503e-26	C03	Tuba4a
Fabp5	1.49567e-29	1.14151	0.938	0.577	3.37931e-25	C03	Fabp5
Slc25a15	3.79004e-29	0.891393	0.938	0.609	8.56321e-25	C03	Slc25a15
Dnajc11	1.15777e-28	0.989356	0.938	0.793	2.61587e-24	C03	Dnajc11
Ski	1.16218e-28	1.21339	0.938	0.825	2.62582e-24	C03	Ski
Fpgs	2.37076e-27	0.72022	0.938	0.651	5.3565e-23	C03	Fpgs
Nlrp4f	7.78053e-27	1.12559	0.938	0.76	1.75793e-22	C03	Nlrp4f
Foxr1	1.36859e-26	0.83505	0.938	0.592	3.0922e-22	C03	Foxr1
Mtus1	1.96326e-26	1.49019	0.938	0.713	4.43578e-22	C03	Mtus1
Cdc42se2	2.37763e-26	0.891117	0.938	0.719	5.37201e-22	C03	Cdc42se2
Mapk1ip1	3.19034e-26	0.871553	0.938	0.669	7.20824e-22	C03	Mapk1ip1
Riok1	8.42238e-26	0.984342	0.938	0.822	1.90295e-21	C03	Riok1
Ddx19a	1.96798e-25	1.02982	0.938	0.722	4.44644e-21	C03	Ddx19a
Ezh2	2.67733e-25	1.04905	0.938	0.775	6.04916e-21	C03	Ezh2
G6pdx	6.91458e-25	1.07198	0.938	0.716	1.56228e-20	C03	G6pdx
Tmcc3	6.56551e-24	0.74912	0.938	0.612	1.48341e-19	C03	Tmcc3
Crnkl1	9.8181e-24	0.894833	0.938	0.707	2.2183e-19	C03	Crnkl1
Gid4	3.74394e-22	0.7791	0.938	0.784	8.45907e-18	C03	Gid4
Cltb	7.93809e-22	0.742837	0.938	0.79	1.79353e-17	C03	Cltb
Phc2	1.84371e-21	0.817643	0.938	0.796	4.16568e-17	C03	Phc2
Aven	3.44147e-21	0.714512	0.938	0.754	7.77566e-17	C03	Aven
Herpud2	1.46645e-20	0.601144	0.938	0.751	3.31329e-16	C03	Herpud2
Pacsin2	4.73706e-20	0.658022	0.938	0.778	1.07029e-15	C03	Pacsin2
Ndfip2	6.43486e-20	0.910761	0.938	0.763	1.45389e-15	C03	Ndfip2
Lsm14a	9.39527e-20	0.683575	0.938	0.763	2.12277e-15	C03	Lsm14a
Kifc1	1.36902e-19	0.67461	0.938	0.663	3.09316e-15	C03	Kifc1
Gorasp2	2.00878e-19	0.565768	0.938	0.817	4.53865e-15	C03	Gorasp2
Rraga	2.3783e-19	0.839205	0.938	0.858	5.37352e-15	C03	Rraga
Zp1	2.65853e-19	1.46278	0.938	0.725	6.00668e-15	C03	Zp1
Asb8	4.83851e-18	0.592006	0.938	0.725	1.09321e-13	C03	Asb8
Epn2	2.14304e-17	0.799428	0.938	0.719	4.84198e-13	C03	Epn2
Mybl2	3.30392e-17	0.631763	0.938	0.63	7.46489e-13	C03	Mybl2
Pramef12	5.69839e-17	0.670517	0.938	0.701	1.28749e-12	C03	Pramef12
Fnbp1l	6.17315e-17	0.604472	0.938	0.769	1.39476e-12	C03	Fnbp1l
Atp2a2	1.06896e-15	0.583333	0.938	0.843	2.41521e-11	C03	Atp2a2
Rnf126	1.91163e-15	0.564947	0.938	0.772	4.31915e-11	C03	Rnf126
Ypel51	3.04346e-15	0.591656	0.938	0.751	6.8764e-11	C03	Ypel5
Ptbp2	4.16422e-15	0.586724	0.938	0.796	9.40863e-11	C03	Ptbp2
Rab21	9.58264e-15	0.611642	0.938	0.834	2.1651e-10	C03	Rab21
Atad1	1.16824e-14	0.75997	0.938	0.728	2.63951e-10	C03	Atad1
Tsnax	1.37529e-14	0.521691	0.938	0.834	3.10732e-10	C03	Tsnax
Tyms	3.487e-14	0.549369	0.938	0.772	7.87854e-10	C03	Tyms
Tcte2	7.28946e-14	0.589352	0.938	0.675	1.64698e-09	C03	Tcte2
Ddx4	2.47018e-13	0.618209	0.938	0.707	5.58113e-09	C03	Ddx4
Larp1b	5.64421e-12	0.620693	0.938	0.68	1.27525e-07	C03	Larp1b
Paip1	3.78806e-11	0.578239	0.938	0.763	8.55874e-07	C03	Paip1
Shisa8	2.42248e-55	1.38143	0.926	0.145	5.47334e-51	C03	Shisa8
Tubb3	1.638e-47	1.28693	0.926	0.195	3.7009e-43	C03	Tubb3
Bmp15	8.01668e-43	1.6005	0.926	0.278	1.81129e-38	C03	Bmp15
Oosp2	2.14522e-36	1.63601	0.926	0.45	4.84692e-32	C03	Oosp2
Fbxw18	3.83028e-32	1.54419	0.926	0.55	8.65414e-28	C03	Fbxw18
Optn	1.16458e-28	0.837265	0.926	0.612	2.63126e-24	C03	Optn
Taf1a	3.34497e-28	0.977754	0.926	0.648	7.55762e-24	C03	Taf1a
Cdca5	6.78441e-28	0.931951	0.926	0.636	1.53287e-23	C03	Cdca5
Kif4	8.66326e-27	1.19804	0.926	0.704	1.95738e-22	C03	Kif4
Gpr137c	1.17418e-26	0.843328	0.926	0.642	2.65294e-22	C03	Gpr137c
Hirip3	1.71723e-26	1.28011	0.926	0.669	3.87991e-22	C03	Hirip3
Lpcat1	7.79551e-25	1.10229	0.926	0.707	1.76132e-20	C03	Lpcat1
Fbxo34	1.06541e-24	0.910593	0.926	0.71	2.40719e-20	C03	Fbxo34
Rybp	6.12298e-24	0.745195	0.926	0.781	1.38343e-19	C03	Rybp
Aspm	7.64324e-24	2.13704	0.926	0.592	1.72691e-19	C03	Aspm
Ccdc6	8.57919e-24	1.05023	0.926	0.743	1.93838e-19	C03	Ccdc6
Wdr20	3.13148e-23	0.858834	0.926	0.68	7.07527e-19	C03	Wdr20
Dsn1	3.37259e-23	0.706633	0.926	0.633	7.62004e-19	C03	Dsn1
Khdc1c	1.78971e-21	0.95881	0.926	0.574	4.04366e-17	C03	Khdc1c
Dedd	6.4074e-21	0.694196	0.926	0.683	1.44769e-16	C03	Dedd
Aurka	2.81263e-20	0.60659	0.926	0.645	6.35485e-16	C03	Aurka
Fbxl6	4.31369e-20	0.794755	0.926	0.692	9.74635e-16	C03	Fbxl6
Emc8	5.39359e-20	0.651726	0.926	0.784	1.21863e-15	C03	Emc8
Atp6v1e1	7.04212e-20	0.674982	0.926	0.846	1.5911e-15	C03	Atp6v1e1
Rnf168	8.42556e-20	0.721419	0.926	0.695	1.90367e-15	C03	Rnf168
Tnfaip8	3.25843e-19	0.689455	0.926	0.716	7.36211e-15	C03	Tnfaip8
1110008F13Rik	2.24253e-18	0.721493	0.926	0.885	5.06678e-14	C03	1110008F13Rik
Zfp212	2.64222e-18	0.635654	0.926	0.648	5.96984e-14	C03	Zfp212
Mrps22	6.10159e-18	0.625349	0.926	0.734	1.37859e-13	C03	Mrps22
Vps26a	1.3511e-17	0.774626	0.926	0.76	3.05267e-13	C03	Vps26a
Nfyc	1.82605e-17	0.575844	0.926	0.751	4.12579e-13	C03	Nfyc
Tvp23b	2.60763e-17	0.651493	0.926	0.754	5.89168e-13	C03	Tvp23b
Slc6a9	4.06679e-17	0.6953	0.926	0.704	9.18851e-13	C03	Slc6a9
Bms1	2.86161e-16	0.744217	0.926	0.79	6.46552e-12	C03	Bms1
Insig1	4.28907e-16	0.805124	0.926	0.734	9.69073e-12	C03	Insig1
Esco2	1.04404e-15	0.589679	0.926	0.675	2.3589e-11	C03	Esco2
Pak1ip1	8.53383e-15	0.585287	0.926	0.802	1.92813e-10	C03	Pak1ip1
Trip12	1.96172e-12	0.633721	0.926	0.846	4.4323e-08	C03	Trip12
Ncapg	1.69375e-09	0.544137	0.926	0.689	3.82687e-05	C03	Ncapg
Vps13a1	2.48695e-08	0.538162	0.926	0.769	0.0005619	C03	Vps13a
AC125149.3	1.3455e-42	2.57309	0.914	0.275	3.04002e-38	C03	AC125149.3
E330021D16Rik	2.83279e-41	1.86505	0.914	0.293	6.40041e-37	C03	E330021D16Rik
Ermp1	1.7439e-31	1.32715	0.914	0.538	3.94017e-27	C03	Ermp1
Rspo2	1.56272e-30	1.11747	0.914	0.577	3.5308e-26	C03	Rspo2
Dclk2	3.078e-30	1.15431	0.914	0.624	6.95444e-26	C03	Dclk2
Orai1	2.08667e-29	0.920305	0.914	0.604	4.71462e-25	C03	Orai1
Kif23	1.93057e-27	1.02383	0.914	0.604	4.36193e-23	C03	Kif23
Nup214	2.30729e-26	1.00358	0.914	0.71	5.2131e-22	C03	Nup214
Haus8	7.12796e-25	0.807423	0.914	0.654	1.61049e-20	C03	Haus8
Dnajc14	9.57044e-25	0.695987	0.914	0.707	2.16235e-20	C03	Dnajc14
Cox10	1.95061e-23	0.689193	0.914	0.68	4.40721e-19	C03	Cox10
Cdt1	3.16712e-23	0.675142	0.914	0.654	7.15579e-19	C03	Cdt1
Phospho2	4.66381e-23	0.727288	0.914	0.686	1.05374e-18	C03	Phospho2
Tinf2	5.55225e-23	0.834845	0.914	0.683	1.25448e-18	C03	Tinf2
Kif2c	7.42555e-23	0.66743	0.914	0.663	1.67773e-18	C03	Kif2c
C2cd5	1.23647e-22	1.11001	0.914	0.645	2.79369e-18	C03	C2cd5
Kif22	2.22593e-22	0.642485	0.914	0.639	5.02927e-18	C03	Kif22
Ippk	1.84863e-21	0.760531	0.914	0.719	4.17679e-17	C03	Ippk
Pgs1	7.78532e-21	0.92154	0.914	0.722	1.75902e-16	C03	Pgs1
Fam241b	2.98808e-20	0.655898	0.914	0.636	6.75126e-16	C03	Fam241b
Lsm10	2.19502e-19	0.666617	0.914	0.763	4.95943e-15	C03	Lsm10
Mark2	6.10063e-19	0.629434	0.914	0.763	1.37838e-14	C03	Mark2
Zfp655	8.61266e-19	0.603044	0.914	0.704	1.94595e-14	C03	Zfp655
Polr2c	1.41459e-18	0.651517	0.914	0.828	3.19612e-14	C03	Polr2c
Kpna2	6.06953e-17	0.748645	0.914	0.678	1.37135e-12	C03	Kpna2
Hsdl2	1.06149e-16	0.594035	0.914	0.686	2.39832e-12	C03	Hsdl2
Tmem60	4.53607e-16	0.504165	0.914	0.778	1.02488e-11	C03	Tmem60
Arl4a	2.60999e-14	0.551779	0.914	0.749	5.89701e-10	C03	Arl4a
Hras	1.06984e-13	0.584777	0.914	0.793	2.4172e-09	C03	Hras
Hmgcs1	1.12932e-13	0.64373	0.914	0.754	2.55159e-09	C03	Hmgcs1
Appl1	4.2332e-12	0.610224	0.914	0.775	9.56449e-08	C03	Appl1
Gstm5	6.75152e-12	0.612733	0.914	0.852	1.52544e-07	C03	Gstm5
Tdrd1	1.85167e-11	0.659942	0.914	0.704	4.18367e-07	C03	Tdrd1
Bub1	2.74012e-11	0.50617	0.914	0.639	6.19104e-07	C03	Bub1
Gnpda2	1.1417e-10	0.520645	0.914	0.757	2.57955e-06	C03	Gnpda2
Pla2g4c	2.13364e-44	1.93234	0.901	0.228	4.82075e-40	C03	Pla2g4c
Ccser1	1.18631e-30	0.897711	0.901	0.45	2.68036e-26	C03	Ccser1
Myot	1.67957e-30	0.958948	0.901	0.497	3.79481e-26	C03	Myot
Meis2	1.44765e-29	1.29094	0.901	0.349	3.27083e-25	C03	Meis2
Pls1	4.72977e-28	0.892965	0.901	0.58	1.06864e-23	C03	Pls1
Nudt7	1.3766e-27	0.861472	0.901	0.609	3.11029e-23	C03	Nudt7
Zfp707	1.11491e-25	0.762007	0.901	0.592	2.51903e-21	C03	Zfp707
Snx11	7.87559e-25	0.767667	0.901	0.645	1.77941e-20	C03	Snx11
Exo1	2.49613e-24	0.9257	0.901	0.627	5.63977e-20	C03	Exo1
Lcp1	1.97242e-23	0.833962	0.901	0.621	4.45648e-19	C03	Lcp1
Fbxo28	4.25076e-23	0.823136	0.901	0.695	9.60417e-19	C03	Fbxo28
Arfip1	1.68396e-22	0.677329	0.901	0.621	3.80474e-18	C03	Arfip1
Ddx28	4.03567e-22	0.693912	0.901	0.651	9.11819e-18	C03	Ddx28
Ccdc117	1.3394e-21	0.649941	0.901	0.672	3.02623e-17	C03	Ccdc117
Rnf14	3.76238e-21	0.582395	0.901	0.734	8.50071e-17	C03	Rnf14
2310033P09Rik	6.69999e-21	0.643392	0.901	0.734	1.5138e-16	C03	2310033P09Rik
Tbc1d8	8.67823e-20	0.577247	0.901	0.663	1.96076e-15	C03	Tbc1d8
Map2k1	1.69715e-19	0.727677	0.901	0.725	3.83455e-15	C03	Map2k1
Lbr	1.99902e-19	0.883884	0.901	0.663	4.51659e-15	C03	Lbr
Psme3	2.73318e-19	0.611707	0.901	0.728	6.17535e-15	C03	Psme3
Med22	3.43679e-19	0.61667	0.901	0.713	7.76508e-15	C03	Med22
Igf2bp2	1.68778e-17	0.82036	0.901	0.781	3.81337e-13	C03	Igf2bp2
Ankrd13a	2.23281e-17	0.509398	0.901	0.71	5.04482e-13	C03	Ankrd13a
Nup50	3.719e-17	0.545444	0.901	0.743	8.4027e-13	C03	Nup50
Mvb12b	1.14644e-16	0.52733	0.901	0.713	2.59028e-12	C03	Mvb12b
Ccdc186	1.5648e-16	0.62743	0.901	0.772	3.53551e-12	C03	Ccdc186
Surf1	2.41029e-16	0.582706	0.901	0.722	5.4458e-12	C03	Surf1
Nup43	2.55883e-16	0.550042	0.901	0.731	5.78142e-12	C03	Nup43
E2f4	3.39263e-16	0.59508	0.901	0.707	7.66531e-12	C03	E2f4
Smad2	8.41829e-16	0.524486	0.901	0.692	1.90203e-11	C03	Smad2
Mterf4	1.46137e-15	0.556828	0.901	0.746	3.30181e-11	C03	Mterf4
Ywhag	1.62154e-15	0.724214	0.901	0.808	3.66372e-11	C03	Ywhag
Wwc2	1.77338e-15	0.655173	0.901	0.855	4.00678e-11	C03	Wwc2
Pdcd2l	4.58428e-15	0.630385	0.901	0.716	1.03577e-10	C03	Pdcd2l
Nup93	9.06809e-13	0.504599	0.901	0.683	2.04884e-08	C03	Nup93
AU015836	8.05496e-12	0.699809	0.901	0.686	1.81994e-07	C03	AU015836
Arpc1b	5.67611e-11	0.573999	0.901	0.899	1.28246e-06	C03	Arpc1b
Acbd3	1.43818e-08	0.591217	0.901	0.79	0.000324942	C03	Acbd3
Oosp3	6.66769e-49	1.42252	0.889	0.154	1.5065e-44	C03	Oosp3
Aurkc	2.73454e-39	1.12366	0.889	0.278	6.17841e-35	C03	Aurkc
Gng3	3.76381e-39	1.45104	0.889	0.293	8.50394e-35	C03	Gng3
Clec10a	1.31407e-30	0.724651	0.889	0.438	2.96901e-26	C03	Clec10a
1700018B24Rik	4.44178e-29	1.20471	0.889	0.482	1.00358e-24	C03	1700018B24Rik
Gm14820	2.38566e-25	0.915556	0.889	0.621	5.39016e-21	C03	Gm14820
Bub1b	3.68596e-25	0.902676	0.889	0.55	8.32806e-21	C03	Bub1b
Bcar3	1.3939e-24	0.970387	0.889	0.654	3.14937e-20	C03	Bcar3
Plk1	2.20975e-24	0.730429	0.889	0.609	4.99271e-20	C03	Plk1
D1Ertd622e	1.71383e-21	0.799834	0.889	0.601	3.87222e-17	C03	D1Ertd622e
Rdh11	6.32866e-21	0.689951	0.889	0.651	1.4299e-16	C03	Rdh11
Derl3	9.93629e-21	0.742686	0.889	0.657	2.24501e-16	C03	Derl3
Blcap	1.21089e-20	0.691776	0.889	0.713	2.73589e-16	C03	Blcap
Creld2	1.35212e-20	0.720766	0.889	0.71	3.05497e-16	C03	Creld2
Camk2g	1.58824e-20	0.708248	0.889	0.713	3.58846e-16	C03	Camk2g
Sap30	4.49164e-20	1.09337	0.889	0.624	1.01484e-15	C03	Sap30
Mus81	1.20542e-19	0.572198	0.889	0.639	2.72352e-15	C03	Mus81
Dcaf12	1.30707e-19	0.648648	0.889	0.716	2.9532e-15	C03	Dcaf12
Mlx	4.95815e-19	0.535008	0.889	0.683	1.12024e-14	C03	Mlx
Hist1h2bc	1.73174e-18	0.855508	0.889	0.583	3.9127e-14	C03	Hist1h2bc
Ttc9c	1.86658e-18	0.679608	0.889	0.692	4.21735e-14	C03	Ttc9c
Acsl3	2.7088e-18	0.644715	0.889	0.654	6.12026e-14	C03	Acsl3
Asf1b	3.38547e-18	0.59404	0.889	0.636	7.64913e-14	C03	Asf1b
Pcnt	5.65689e-18	0.875381	0.889	0.675	1.27812e-13	C03	Pcnt
Glmn	1.02049e-17	0.694958	0.889	0.704	2.3057e-13	C03	Glmn
Mtpap	2.04108e-17	0.521617	0.889	0.669	4.61162e-13	C03	Mtpap
Ska1	2.70147e-17	0.570641	0.889	0.618	6.10369e-13	C03	Ska1
Dhx32	8.14738e-17	0.515467	0.889	0.669	1.84082e-12	C03	Dhx32
Smarcd2	1.3395e-16	0.600528	0.889	0.716	3.02646e-12	C03	Smarcd2
Gm17018	1.42179e-16	0.633268	0.889	0.669	3.21239e-12	C03	Gm17018
Disp1	2.2606e-16	0.529151	0.889	0.651	5.10759e-12	C03	Disp1
Cryl1	6.86263e-16	0.508061	0.889	0.675	1.55054e-11	C03	Cryl1
Usp30	3.73954e-15	0.54276	0.889	0.698	8.44912e-11	C03	Usp30
Med21	5.80519e-15	0.527977	0.889	0.846	1.31162e-10	C03	Med21
Prune1	1.64087e-14	0.580577	0.889	0.66	3.70737e-10	C03	Prune1
Upf1	3.93593e-11	0.518331	0.889	0.766	8.89284e-07	C03	Upf1
Fbxw16	2.93528e-58	1.35401	0.877	0.08	6.63198e-54	C03	Fbxw16
Plac8	5.63555e-39	1.62026	0.877	0.201	1.2733e-34	C03	Plac8
Gm47066	1.51565e-29	0.79118	0.877	0.405	3.42446e-25	C03	Gm47066
Birc3	1.5596e-29	0.972842	0.877	0.399	3.52375e-25	C03	Birc3
Fam46b	2.09069e-28	1.08138	0.877	0.553	4.7237e-24	C03	Fam46b
Wee2	1.39937e-26	1.0316	0.877	0.601	3.16173e-22	C03	Wee2
Noto	2.4584e-26	0.775549	0.877	0.541	5.55451e-22	C03	Noto
Nceh1	3.58538e-25	0.779454	0.877	0.53	8.10082e-21	C03	Nceh1
Dusp14	9.61875e-25	0.78145	0.877	0.574	2.17326e-20	C03	Dusp14
Chadl	1.45021e-24	0.844134	0.877	0.63	3.27662e-20	C03	Chadl
Asgr2	2.68874e-24	0.76517	0.877	0.527	6.07494e-20	C03	Asgr2
Bmp6	7.69449e-24	0.731711	0.877	0.444	1.73849e-19	C03	Bmp6
Pla1a	1.55459e-23	0.822195	0.877	0.607	3.51245e-19	C03	Pla1a
Tubb6	1.5568e-23	1.33318	0.877	0.609	3.51743e-19	C03	Tubb6
Macrod2	8.5074e-22	0.767182	0.877	0.624	1.92216e-17	C03	Macrod2
Slain1	1.93964e-21	0.756895	0.877	0.586	4.38241e-17	C03	Slain1
Chek1	2.07931e-21	0.853247	0.877	0.645	4.698e-17	C03	Chek1
Ddx39	3.24298e-20	0.540231	0.877	0.683	7.3272e-16	C03	Ddx39
Suv39h2	1.02322e-19	0.561365	0.877	0.595	2.31186e-15	C03	Suv39h2
Eef2k	1.66903e-19	0.710616	0.877	0.624	3.771e-15	C03	Eef2k
Srprb	5.10213e-19	0.515123	0.877	0.701	1.15278e-14	C03	Srprb
Mtf1	7.40783e-19	0.600756	0.877	0.704	1.67372e-14	C03	Mtf1
Rufy1	1.44898e-18	0.822026	0.877	0.689	3.27384e-14	C03	Rufy1
Ier5l	3.07249e-18	0.738436	0.877	0.722	6.94198e-14	C03	Ier5l
Btbd10	3.47092e-18	0.701311	0.877	0.695	7.84219e-14	C03	Btbd10
Wdr5	1.74277e-17	0.699923	0.877	0.713	3.9376e-13	C03	Wdr5
Tdrkh	4.81788e-17	0.671906	0.877	0.609	1.08855e-12	C03	Tdrkh
Ap3m1	6.52984e-17	0.556885	0.877	0.701	1.47535e-12	C03	Ap3m1
Rnf4	1.23829e-16	0.525681	0.877	0.775	2.79779e-12	C03	Rnf4
Me1	1.69244e-16	0.754792	0.877	0.68	3.82389e-12	C03	Me1
Pdzd11	1.91659e-16	0.555363	0.877	0.796	4.33034e-12	C03	Pdzd11
Dbndd1	9.28865e-16	0.529963	0.877	0.621	2.09868e-11	C03	Dbndd1
AC160336.1	1.98043e-15	1.59827	0.877	0.719	4.47459e-11	C03	AC160336.1
Dnajb1	5.06071e-15	0.656402	0.877	0.79	1.14342e-10	C03	Dnajb1
Pias1	2.47159e-14	0.53347	0.877	0.719	5.58431e-10	C03	Pias1
Stard7	2.72664e-14	0.511859	0.877	0.757	6.16057e-10	C03	Stard7
Snx9	3.55045e-14	0.563615	0.877	0.692	8.02188e-10	C03	Snx9
Dusp7	1.21041e-12	0.610237	0.877	0.698	2.73479e-08	C03	Dusp7
Slc39a6	1.3432e-12	0.525307	0.877	0.76	3.03483e-08	C03	Slc39a6
Zcchc8	1.85741e-11	0.535	0.877	0.71	4.19662e-07	C03	Zcchc8
Tet3	2.46227e-11	0.929007	0.877	0.71	5.56326e-07	C03	Tet3
Efcab6	1.01788e-32	0.983017	0.864	0.34	2.2998e-28	C03	Efcab6
Slc25a48	1.21004e-27	0.801785	0.864	0.488	2.73397e-23	C03	Slc25a48
Rttn	2.64255e-27	0.766244	0.864	0.414	5.97058e-23	C03	Rttn
Cage1	3.86862e-26	0.857919	0.864	0.509	8.74077e-22	C03	Cage1
Cdk20	1.36116e-24	0.777985	0.864	0.53	3.07541e-20	C03	Cdk20
Fhod3	1.79206e-24	0.813813	0.864	0.571	4.04898e-20	C03	Fhod3
Prkab1	1.54114e-22	0.857482	0.864	0.651	3.48205e-18	C03	Prkab1
Zfp598	2.33125e-22	0.682656	0.864	0.621	5.26722e-18	C03	Zfp598
Mthfd2	1.35118e-21	0.645985	0.864	0.615	3.05286e-17	C03	Mthfd2
Knstrn	2.88075e-21	0.642614	0.864	0.601	6.50877e-17	C03	Knstrn
A730082K24Rik	1.24859e-20	0.824663	0.864	0.524	2.82106e-16	C03	A730082K24Rik
Papd7	5.54773e-20	0.889974	0.864	0.633	1.25346e-15	C03	Papd7
Brdt	8.91424e-19	0.659494	0.864	0.601	2.01408e-14	C03	Brdt
Slc30a3	1.31909e-18	0.86095	0.864	0.618	2.98035e-14	C03	Slc30a3
Ubxn2a	2.74659e-18	0.631375	0.864	0.666	6.20563e-14	C03	Ubxn2a
E030030I06Rik	5.95376e-18	0.587474	0.864	0.621	1.34519e-13	C03	E030030I06Rik
Tpmt	1.58419e-17	0.526375	0.864	0.663	3.57932e-13	C03	Tpmt
Orc5	4.21814e-17	0.599965	0.864	0.678	9.53045e-13	C03	Orc5
Jag1	5.17644e-17	0.722296	0.864	0.621	1.16957e-12	C03	Jag1
Spdl1	1.5736e-16	0.565299	0.864	0.604	3.55538e-12	C03	Spdl1
Psen2	6.55766e-16	0.534593	0.864	0.722	1.48164e-11	C03	Psen2
Mapre2	1.14663e-15	0.671765	0.864	0.692	2.59069e-11	C03	Mapre2
Sin3a	1.59338e-14	0.610911	0.864	0.725	3.60008e-10	C03	Sin3a
Gpr180	1.9337e-13	0.559831	0.864	0.737	4.369e-09	C03	Gpr180
Uck2	2.13312e-13	0.517478	0.864	0.657	4.81956e-09	C03	Uck2
Jpt2	2.43139e-13	0.587617	0.864	0.68	5.49348e-09	C03	Jpt2
Usp46	3.0534e-13	0.730789	0.864	0.63	6.89884e-09	C03	Usp46
Itpr2	6.94563e-13	0.521973	0.864	0.683	1.56929e-08	C03	Itpr2
Cep70	3.6743e-12	0.50192	0.864	0.713	8.30171e-08	C03	Cep70
Nsmce2	7.44389e-12	0.610374	0.864	0.766	1.68187e-07	C03	Nsmce2
Taf3	4.83426e-11	0.537748	0.864	0.695	1.09225e-06	C03	Taf3
Klf17	9.64823e-49	0.728674	0.852	0.115	2.17992e-44	C03	Klf17
Pstpip1	9.63813e-35	0.724947	0.852	0.281	2.17764e-30	C03	Pstpip1
Fam151a	1.15541e-33	0.742974	0.852	0.305	2.61052e-29	C03	Fam151a
Gm1070	5.24158e-30	0.998231	0.852	0.411	1.18428e-25	C03	Gm1070
Ddx11	8.6224e-27	0.561082	0.852	0.388	1.94814e-22	C03	Ddx11
1700067K01Rik	3.31174e-25	0.679606	0.852	0.473	7.48254e-21	C03	1700067K01Rik
Ern1	4.95974e-23	0.80954	0.852	0.609	1.1206e-18	C03	Ern1
Cnnm2	1.75211e-22	0.744843	0.852	0.609	3.95871e-18	C03	Cnnm2
Traip	6.41469e-21	0.599411	0.852	0.612	1.44933e-16	C03	Traip
Pak1	7.66657e-21	0.632213	0.852	0.604	1.73218e-16	C03	Pak1
Eif4e3	3.61356e-20	0.696748	0.852	0.627	8.16448e-16	C03	Eif4e3
Paip2b	7.71931e-20	0.989145	0.852	0.678	1.7441e-15	C03	Paip2b
Atxn2l	1.05135e-19	0.869998	0.852	0.722	2.37541e-15	C03	Atxn2l
Natd1	3.41135e-19	0.678892	0.852	0.621	7.70761e-15	C03	Natd1
Daglb	2.85788e-18	0.839539	0.852	0.63	6.4571e-14	C03	Daglb
Nus1	1.81134e-17	0.737952	0.852	0.666	4.09254e-13	C03	Nus1
Tmem251	2.53363e-17	0.586332	0.852	0.686	5.72449e-13	C03	Tmem251
Elmod2	1.10996e-16	0.761333	0.852	0.642	2.50785e-12	C03	Elmod2
Rrp8	1.70511e-15	0.561288	0.852	0.743	3.85252e-11	C03	Rrp8
Foxj3	2.12954e-15	0.825185	0.852	0.698	4.81147e-11	C03	Foxj3
Slco3a1	9.11545e-14	0.684287	0.852	0.639	2.05955e-09	C03	Slco3a1
Amfr	3.78443e-13	0.529406	0.852	0.757	8.55054e-09	C03	Amfr
Scamp1	3.79682e-13	0.608438	0.852	0.689	8.57854e-09	C03	Scamp1
Furin	5.59797e-13	0.618764	0.852	0.754	1.2648e-08	C03	Furin
Psmc3ip	2.16188e-12	0.521325	0.852	0.648	4.88455e-08	C03	Psmc3ip
Zc3h6	5.13076e-12	0.625459	0.852	0.66	1.15924e-07	C03	Zc3h6
Vil1	1.56046e-09	0.54061	0.852	0.692	3.52571e-05	C03	Vil1
Rgs17	2.71445e-30	1.05658	0.84	0.305	6.13302e-26	C03	Rgs17
Ttll11	2.90959e-28	0.732343	0.84	0.382	6.57393e-24	C03	Ttll11
Sall4	1.13935e-26	1.05534	0.84	0.423	2.57424e-22	C03	Sall4
Zfp473	1.34086e-26	0.790148	0.84	0.444	3.02955e-22	C03	Zfp473
Pik3cd	1.68991e-24	0.948088	0.84	0.473	3.81818e-20	C03	Pik3cd
Zfp296	4.10907e-24	0.757052	0.84	0.432	9.28403e-20	C03	Zfp296
Galm	2.99213e-23	0.661774	0.84	0.536	6.76041e-19	C03	Galm
2700049A03Rik	1.70135e-20	0.798962	0.84	0.609	3.84403e-16	C03	2700049A03Rik
Ccnyl1	4.02836e-18	0.560722	0.84	0.544	9.10168e-14	C03	Ccnyl1
Bcl2l1	5.42025e-18	0.526111	0.84	0.633	1.22465e-13	C03	Bcl2l1
Uxs1	2.78364e-17	0.697313	0.84	0.66	6.28936e-13	C03	Uxs1
Fam160a1	3.178e-16	0.617854	0.84	0.604	7.18038e-12	C03	Fam160a1
Reep4	2.52533e-15	0.594137	0.84	0.645	5.70573e-11	C03	Reep4
Thap1	8.58029e-15	0.520201	0.84	0.645	1.93863e-10	C03	Thap1
Osbpl8	2.25253e-13	0.580998	0.84	0.648	5.08937e-09	C03	Osbpl8
Angptl2	8.34375e-13	0.553568	0.84	0.68	1.88519e-08	C03	Angptl2
Bmi1	3.84398e-12	0.575775	0.84	0.654	8.68509e-08	C03	Bmi1
Golph3	3.98941e-12	0.506077	0.84	0.731	9.01368e-08	C03	Golph3
Gm14664	1.50713e-53	1.03118	0.827	0.071	3.4052e-49	C03	Gm14664
Tcl1b4	4.87863e-51	0.768811	0.827	0.086	1.10228e-46	C03	Tcl1b4
Scg3	2.84926e-48	0.69681	0.827	0.104	6.43763e-44	C03	Scg3
Gm20234	6.73263e-23	0.77257	0.827	0.47	1.52117e-18	C03	Gm20234
Ccdc74a	6.90234e-21	0.57532	0.827	0.494	1.55951e-16	C03	Ccdc74a
6430710C18Rik	6.79172e-20	0.647177	0.827	0.435	1.53452e-15	C03	6430710C18Rik
Terb1	7.5287e-20	0.533638	0.827	0.559	1.70103e-15	C03	Terb1
AI987944	1.93153e-19	0.667326	0.827	0.568	4.3641e-15	C03	AI987944
Ppt2	2.13241e-19	0.58417	0.827	0.586	4.81796e-15	C03	Ppt2
Mtmr7	4.34661e-19	0.536987	0.827	0.598	9.82073e-15	C03	Mtmr7
Kcnh3	7.31332e-19	0.658016	0.827	0.509	1.65237e-14	C03	Kcnh3
Kat14	1.64898e-18	0.633621	0.827	0.615	3.7257e-14	C03	Kat14
Slc4a8	2.55004e-18	0.99424	0.827	0.485	5.76157e-14	C03	Slc4a8
Cmya5	5.27221e-18	0.685106	0.827	0.518	1.1912e-13	C03	Cmya5
Polr3a	6.04098e-18	0.619106	0.827	0.621	1.3649e-13	C03	Polr3a
Tbc1d14	6.85481e-18	0.936419	0.827	0.651	1.54878e-13	C03	Tbc1d14
Gstt2	9.68101e-18	0.575446	0.827	0.544	2.18733e-13	C03	Gstt2
Kbtbd8	3.08946e-16	0.613269	0.827	0.568	6.98032e-12	C03	Kbtbd8
Csrnp2	6.29247e-15	0.510712	0.827	0.612	1.42172e-10	C03	Csrnp2
Edc4	6.69182e-15	0.604358	0.827	0.701	1.51195e-10	C03	Edc4
Lpin2	1.48183e-14	0.65966	0.827	0.713	3.34804e-10	C03	Lpin2
Lrr1	3.14027e-13	0.51243	0.827	0.574	7.09513e-09	C03	Lrr1
Rrm2b	3.76901e-13	0.590643	0.827	0.624	8.5157e-09	C03	Rrm2b
Ak4	4.57207e-13	0.538133	0.827	0.639	1.03301e-08	C03	Ak4
Tmem109	4.74502e-13	0.571338	0.827	0.74	1.07209e-08	C03	Tmem109
Coq10b	7.15148e-12	0.503006	0.827	0.678	1.61581e-07	C03	Coq10b
Akap1	3.07473e-11	0.500873	0.827	0.645	6.94705e-07	C03	Akap1
Stk36	1.11541e-08	0.564065	0.827	0.651	0.000252015	C03	Stk36
Cd7	1.2222e-45	0.932135	0.815	0.127	2.76144e-41	C03	Cd7
Fbxw13	3.01915e-43	0.867649	0.815	0.127	6.82146e-39	C03	Fbxw13
Chga	1.23387e-29	0.73726	0.815	0.322	2.7878e-25	C03	Chga
Lypd3	4.15433e-26	0.685432	0.815	0.411	9.38629e-22	C03	Lypd3
9130204K15Rik	4.16209e-25	0.804923	0.815	0.411	9.40383e-21	C03	9130204K15Rik
Noxo1	6.94135e-24	0.605459	0.815	0.393	1.56833e-19	C03	Noxo1
Tdrd12	1.56464e-23	0.719033	0.815	0.464	3.53515e-19	C03	Tdrd12
Tmcc2	8.72186e-21	0.679967	0.815	0.553	1.97062e-16	C03	Tmcc2
Fam83g	9.38674e-16	0.513749	0.815	0.595	2.12084e-11	C03	Fam83g
Fam53c	5.2861e-15	0.750454	0.815	0.678	1.19434e-10	C03	Fam53c
Tiam1	8.41777e-15	0.711307	0.815	0.66	1.90191e-10	C03	Tiam1
Tmem29	6.59871e-14	0.530376	0.815	0.695	1.49091e-09	C03	Tmem29
Ddit4	1.32003e-12	0.528377	0.815	0.429	2.98248e-08	C03	Ddit4
Gda	3.48901e-12	0.589975	0.815	0.618	7.88308e-08	C03	Gda
Yap1	1.55629e-10	0.546894	0.815	0.692	3.51627e-06	C03	Yap1
Rnf139	2.63537e-10	0.509712	0.815	0.654	5.95435e-06	C03	Rnf139
Hmga2	1.26854e-07	0.614248	0.815	0.66	0.00286615	C03	Hmga2
Cpa1	1.27732e-53	1.00047	0.802	0.062	2.88599e-49	C03	Cpa1
Gm813	1.42802e-45	1.77687	0.802	0.101	3.22646e-41	C03	Gm813
Neil3	3.79497e-22	0.574564	0.802	0.459	8.57437e-18	C03	Neil3
Gm4961	5.14115e-18	0.599503	0.802	0.538	1.16159e-13	C03	Gm4961
Gch1	9.59883e-18	0.570935	0.802	0.485	2.16876e-13	C03	Gch1
Pdss2	1.4505e-15	0.512862	0.802	0.568	3.27725e-11	C03	Pdss2
Znrf2	2.34794e-15	0.621784	0.802	0.642	5.30493e-11	C03	Znrf2
Cnpy4	1.90014e-14	0.625505	0.802	0.547	4.29318e-10	C03	Cnpy4
Cry1	4.11726e-14	0.669735	0.802	0.562	9.30253e-10	C03	Cry1
Gse1	5.16424e-14	0.604134	0.802	0.618	1.16681e-09	C03	Gse1
Pradc1	1.57682e-13	0.536305	0.802	0.639	3.56266e-09	C03	Pradc1
Dcp1a	9.35751e-11	0.636458	0.802	0.618	2.11424e-06	C03	Dcp1a
Plcb1	1.04034e-48	0.753421	0.79	0.071	2.35054e-44	C03	Plcb1
Rab38	2.64821e-30	0.717488	0.79	0.263	5.98337e-26	C03	Rab38
Elavl3	1.04484e-28	0.905852	0.79	0.269	2.36072e-24	C03	Elavl3
Nlrp4b	4.73056e-27	0.914999	0.79	0.287	1.06882e-22	C03	Nlrp4b
Pou2f2	1.81071e-26	0.655403	0.79	0.257	4.09112e-22	C03	Pou2f2
Ifit1bl2	6.689e-20	0.608535	0.79	0.426	1.51131e-15	C03	Ifit1bl2
Gm15507	9.15378e-19	0.534603	0.79	0.497	2.06821e-14	C03	Gm15507
Tspan14	2.52929e-16	0.580358	0.79	0.538	5.71468e-12	C03	Tspan14
Fmnl3	9.67652e-13	0.629933	0.79	0.675	2.18631e-08	C03	Fmnl3
Patj	3.76445e-11	0.512633	0.79	0.592	8.50539e-07	C03	Patj
Pik3r4	8.92617e-11	0.512048	0.79	0.663	2.01678e-06	C03	Pik3r4
Olfm1	2.00373e-09	0.521505	0.79	0.689	4.52722e-05	C03	Olfm1
Gm1965	1.42548e-58	1.38647	0.778	0.03	3.22074e-54	C03	Gm1965
Zfp979	1.02524e-35	1.00043	0.778	0.157	2.31642e-31	C03	Zfp979
Patl2	4.81758e-33	0.80156	0.778	0.204	1.08848e-28	C03	Patl2
Ltc4s	2.47935e-22	0.654584	0.778	0.429	5.60184e-18	C03	Ltc4s
Arhgef39	1.43935e-21	0.805745	0.778	0.45	3.25206e-17	C03	Arhgef39
Taf9b	6.31258e-21	0.640504	0.778	0.325	1.42627e-16	C03	Taf9b
Acox3	2.44911e-19	0.578502	0.778	0.503	5.53351e-15	C03	Acox3
Borcs5	5.96665e-14	0.544858	0.778	0.536	1.34811e-09	C03	Borcs5
Gm47432	1.15164e-12	0.535911	0.778	0.518	2.60201e-08	C03	Gm47432
Whamm	1.48493e-12	0.54445	0.778	0.607	3.35506e-08	C03	Whamm
Slc7a11	1.58294e-12	0.518752	0.778	0.58	3.57649e-08	C03	Slc7a11
Nfya	1.73681e-11	0.540435	0.778	0.574	3.92416e-07	C03	Nfya
Zar1l	2.92549e-54	0.825041	0.765	0.041	6.60986e-50	C03	Zar1l
Lrrc8e	3.74093e-41	0.596538	0.765	0.115	8.45227e-37	C03	Lrrc8e
Nlrp4a	2.50555e-35	0.797885	0.765	0.166	5.66103e-31	C03	Nlrp4a
Fbxw26	2.57035e-29	0.987302	0.765	0.231	5.80744e-25	C03	Fbxw26
Gbx2	3.79953e-21	0.759759	0.765	0.388	8.58466e-17	C03	Gbx2
Isl2	5.38888e-19	0.588159	0.765	0.417	1.21756e-14	C03	Isl2
Rubcn	7.73997e-16	0.689444	0.765	0.571	1.74877e-11	C03	Rubcn
Stom	5.02298e-12	0.50302	0.765	0.515	1.13489e-07	C03	Stom
Sfmbt1	2.38197e-10	0.636495	0.765	0.645	5.38182e-06	C03	Sfmbt1
Cdc34b	5.86451e-45	0.521298	0.753	0.083	1.32503e-40	C03	Cdc34b
Myocos	3.6123e-23	0.540931	0.753	0.269	8.16163e-19	C03	Myocos
Gm42817	1.25817e-22	0.585525	0.753	0.322	2.84271e-18	C03	Gm42817
Plekhg3	5.21515e-17	0.616813	0.753	0.462	1.17831e-12	C03	Plekhg3
Pcbd1	7.19055e-17	0.644139	0.753	0.408	1.62463e-12	C03	Pcbd1
Nin	3.38481e-11	0.573423	0.753	0.592	7.64763e-07	C03	Nin
Vrtn	1.54629e-41	0.990763	0.741	0.101	3.49369e-37	C03	Vrtn
Umodl1	2.07497e-40	1.08958	0.741	0.104	4.6882e-36	C03	Umodl1
Gm2479	1.00691e-38	0.733613	0.741	0.107	2.27501e-34	C03	Gm2479
Tcl1b3	7.58791e-32	0.580804	0.741	0.183	1.71441e-27	C03	Tcl1b3
Lrrc8b	1.04248e-14	0.544848	0.741	0.521	2.35538e-10	C03	Lrrc8b
Serpinc1	2.13019e-38	1.18442	0.728	0.101	4.81295e-34	C03	Serpinc1
Trim75	3.47095e-18	0.607247	0.728	0.337	7.84226e-14	C03	Trim75
Lin28a	1.73967e-16	0.509725	0.728	0.45	3.93061e-12	C03	Lin28a
B4galt6	1.41121e-14	0.501604	0.728	0.441	3.18849e-10	C03	B4galt6
Gm10436	1.55727e-52	0.821112	0.716	0.027	3.51849e-48	C03	Gm10436
Fbxw20	4.00266e-47	1.1592	0.716	0.053	9.04361e-43	C03	Fbxw20
Gm5065	1.49925e-45	0.922857	0.716	0.059	3.38741e-41	C03	Gm5065
Rimkla	1.48705e-23	0.57898	0.716	0.272	3.35984e-19	C03	Rimkla
Ankrd44	7.43372e-10	0.541808	0.716	0.547	1.67958e-05	C03	Ankrd44
Fbxw19	2.83398e-48	0.901742	0.704	0.041	6.40309e-44	C03	Fbxw19
Fgf8	4.19103e-46	1.51846	0.704	0.05	9.46922e-42	C03	Fgf8
Dpys	1.01692e-25	0.503013	0.704	0.178	2.29763e-21	C03	Dpys
Kbtbd7	2.16164e-08	0.525175	0.704	0.482	0.0004884	C03	Kbtbd7
AC168977.1	3.02102e-31	0.611093	0.691	0.115	6.8257e-27	C03	AC168977.1
Slc6a7	2.69046e-28	0.627229	0.691	0.178	6.07883e-24	C03	Slc6a7
Gckr	1.83804e-23	0.560096	0.691	0.201	4.15287e-19	C03	Gckr
Hhex	3.69626e-21	0.690996	0.691	0.231	8.35133e-17	C03	Hhex
Adm2	1.24052e-39	0.507382	0.679	0.068	2.80283e-35	C03	Adm2
Obox5	3.07831e-53	1.49317	0.667	0.012	6.95513e-49	C03	Obox5
Mirt1	1.39388e-07	0.802691	0.667	0.538	0.00314934	C03	Mirt1
4931428L18Rik	7.5607e-26	0.654753	0.654	0.145	1.70826e-21	C03	4931428L18Rik
Gm3143	3.89891e-17	0.607786	0.654	0.225	8.8092e-13	C03	Gm3143
Ppp2r2b	1.10603e-11	0.64759	0.654	0.328	2.49897e-07	C03	Ppp2r2b
Fbxw14	3.40034e-45	0.770737	0.642	0.03	7.68274e-41	C03	Fbxw14
Mfsd2a	6.66167e-43	0.736472	0.642	0.038	1.50514e-38	C03	Mfsd2a
Pabpn1l	2.03417e-35	0.767377	0.642	0.077	4.59601e-31	C03	Pabpn1l
Pabpc1l	1.61234e-41	0.739444	0.63	0.038	3.64291e-37	C03	Pabpc1l
Fbxw22	1.53107e-33	0.65963	0.63	0.08	3.45931e-29	C03	Fbxw22
Oog4	9.54979e-39	0.526035	0.617	0.047	2.15768e-34	C03	Oog4
Fbxw28	6.71992e-43	0.786475	0.593	0.024	1.5183e-38	C03	Fbxw28
Car9	1.6783e-41	0.564527	0.593	0.027	3.79194e-37	C03	Car9
Nlrp9b	2.78464e-47	0.925118	0.58	0.006	6.29162e-43	C03	Nlrp9b
Nlrp2	2.22889e-37	0.547227	0.58	0.036	5.03595e-33	C03	Nlrp2
Gm13084	2.60181e-14	0.899011	0.58	0.204	5.87853e-10	C03	Gm13084
Tfap2e	6.91431e-31	0.588703	0.556	0.056	1.56222e-26	C03	Tfap2e
1700116B05Rik	8.34764e-08	0.635154	0.556	0.302	0.00188606	C03	1700116B05Rik
Nlrp9c	3.75714e-36	0.53921	0.519	0.021	8.48889e-32	C03	Nlrp9c
Obox2	2.3894e-22	0.520814	0.321	0.012	5.39861e-18	C03	Obox2
Col18a1	2.20775e-38	1.44682	1	0.524	4.98819e-34	C04	Col18a1
Fras1	4.41977e-38	0.898923	0.958	0.311	9.98603e-34	C04	Fras1
Cmbl	1.1939e-37	0.740635	0.958	0.294	2.6975e-33	C04	Cmbl
AC167229.1	3.58118e-37	1.43505	0.986	0.349	8.09133e-33	C04	AC167229.1
Chp2	1.78122e-36	0.626579	0.903	0.236	4.02448e-32	C04	Chp2
Gatm	1.24596e-35	2.11963	1	0.625	2.81513e-31	C04	Gatm
Dag1	1.42897e-35	1.6209	1	0.772	3.22861e-31	C04	Dag1
Itga6	1.52471e-35	1.78134	1	0.706	3.44493e-31	C04	Itga6
Amhr2	1.48235e-34	1.37837	0.986	0.519	3.34922e-30	C04	Amhr2
Aard	4.15164e-34	1.17532	0.972	0.447	9.38022e-30	C04	Aard
Dmrta1	4.76595e-34	0.532822	0.861	0.242	1.07682e-29	C04	Dmrta1
Pcsk6	1.20261e-33	1.3587	1	0.671	2.71718e-29	C04	Pcsk6
Cpe	1.41251e-33	1.51304	0.986	0.602	3.19143e-29	C04	Cpe
Sdc4	2.09059e-33	1.59903	0.986	0.478	4.72348e-29	C04	Sdc4
Fabp3	2.70017e-33	0.961309	0.917	0.352	6.10077e-29	C04	Fabp3
Gstm2	3.08822e-33	1.82795	1	0.697	6.97752e-29	C04	Gstm2
Serpinb6a	3.86623e-33	2.0842	1	0.925	8.73536e-29	C04	Serpinb6a
Gm37350	8.11094e-33	1.14386	0.875	0.231	1.83259e-28	C04	Gm37350
Kctd14	8.60076e-33	2.14995	1	0.692	1.94326e-28	C04	Kctd14
Wnt6	2.77431e-32	1.06606	0.944	0.406	6.26828e-28	C04	Wnt6
Aldh1a1	4.00426e-32	1.50104	0.972	0.55	9.04722e-28	C04	Aldh1a1
Rgs11	5.87975e-32	0.665865	0.903	0.343	1.32847e-27	C04	Rgs11
Ivns1abp	6.4504e-32	1.25894	1	0.726	1.4574e-27	C04	Ivns1abp
Krt8	7.64769e-32	0.778401	0.917	0.297	1.72792e-27	C04	Krt8
Krt79	1.59643e-31	1.09411	0.972	0.45	3.60697e-27	C04	Krt79
Etnk2	1.63809e-31	0.942285	0.958	0.429	3.70109e-27	C04	Etnk2
Aldh1b1	3.05148e-31	0.68549	0.889	0.285	6.89451e-27	C04	Aldh1b1
Ccnd2	9.29039e-31	1.84607	1	0.769	2.09907e-26	C04	Ccnd2
Gsta3	1.03975e-30	0.508398	0.847	0.219	2.3492e-26	C04	Gsta3
mt-Co1	1.22939e-30	1.14414	1	0.986	2.77768e-26	C04	mt-Co1
Hs6st2	1.49623e-30	1.4598	0.986	0.654	3.38058e-26	C04	Hs6st2
Chchd10	2.00893e-30	1.76104	1	0.888	4.53898e-26	C04	Chchd10
Isyna1	2.43305e-30	1.43395	1	0.735	5.49724e-26	C04	Isyna1
Tmem184a	3.14927e-30	0.630727	0.944	0.418	7.11545e-26	C04	Tmem184a
Ece1	6.06167e-30	0.739308	0.986	0.458	1.36957e-25	C04	Ece1
Arxes2	9.23605e-30	1.13128	1	0.669	2.08679e-25	C04	Arxes2
Scd2	1.52781e-29	1.03134	1	0.625	3.45194e-25	C04	Scd2
Fst	2.96657e-29	1.23761	0.917	0.415	6.70266e-25	C04	Fst
Bicd1	5.86112e-29	0.893152	0.944	0.389	1.32426e-24	C04	Bicd1
Map1b	6.078e-29	1.29594	1	0.671	1.37326e-24	C04	Map1b
Klf2	9.11812e-29	1.48967	1	0.663	2.06015e-24	C04	Klf2
Arhgdig	9.4938e-29	0.618709	0.889	0.357	2.14503e-24	C04	Arhgdig
Cdh2	1.02896e-28	0.58064	0.889	0.337	2.32483e-24	C04	Cdh2
Ephx2	1.27399e-28	0.795545	0.972	0.499	2.87844e-24	C04	Ephx2
Igfbp2	1.39809e-28	0.796845	0.931	0.389	3.15885e-24	C04	Igfbp2
Ucp2	1.43797e-28	1.08881	1	0.631	3.24894e-24	C04	Ucp2
H2-D1	1.23123e-27	1.22836	0.958	0.571	2.78183e-23	C04	H2-D1
Cdc42ep5	1.61757e-27	1.29958	0.986	0.648	3.65475e-23	C04	Cdc42ep5
Pabpn1	1.71188e-27	0.881822	1	0.706	3.86782e-23	C04	Pabpn1
Runx1	1.83766e-27	0.580011	0.917	0.334	4.152e-23	C04	Runx1
Gm14226	3.07495e-27	0.58174	0.806	0.248	6.94755e-23	C04	Gm14226
Bst2	4.11342e-27	1.52483	0.986	0.746	9.29386e-23	C04	Bst2
Wfdc10	5.51871e-27	1.10302	0.889	0.383	1.2469e-22	C04	Wfdc10
Nedd9	6.17241e-27	0.562037	0.931	0.444	1.39459e-22	C04	Nedd9
Mast4	6.27059e-27	0.858526	0.972	0.605	1.41678e-22	C04	Mast4
Rnf213	9.01428e-27	0.85639	0.958	0.591	2.03669e-22	C04	Rnf213
Pdpn	9.31799e-27	0.92525	1	0.611	2.10531e-22	C04	Pdpn
Tnni3	1.82419e-26	1.00437	0.903	0.441	4.12157e-22	C04	Tnni3
Cst12	1.90518e-26	1.24941	0.889	0.334	4.30455e-22	C04	Cst12
Arhgap31	2.27693e-26	0.854706	0.944	0.447	5.14449e-22	C04	Arhgap31
Anxa2	2.47963e-26	1.72898	1	0.686	5.60248e-22	C04	Anxa2
Gstm6	2.98725e-26	0.816155	0.903	0.412	6.7494e-22	C04	Gstm6
Myo1e	3.36273e-26	0.743706	0.972	0.582	7.59776e-22	C04	Myo1e
Gm2044	3.65419e-26	1.99229	0.931	0.539	8.25628e-22	C04	Gm2044
Gls	5.8861e-26	0.875119	1	0.732	1.3299e-21	C04	Gls
Mgst1	7.06679e-26	1.2008	0.986	0.637	1.59667e-21	C04	Mgst1
Ano1	9.21293e-26	0.93264	0.903	0.447	2.08157e-21	C04	Ano1
Hmgcs2	1.02697e-25	0.598183	0.986	0.487	2.32035e-21	C04	Hmgcs2
Nrn1	1.36681e-25	0.909927	0.944	0.461	3.08816e-21	C04	Nrn1
Frmd4b	3.00794e-25	0.662796	0.944	0.386	6.79614e-21	C04	Frmd4b
St3gal5	3.27917e-25	1.08301	1	0.787	7.40895e-21	C04	St3gal5
Jam2	3.36594e-25	0.549267	0.903	0.406	7.60501e-21	C04	Jam2
Tst	3.38201e-25	0.84378	0.986	0.608	7.6413e-21	C04	Tst
C1galt1	3.54572e-25	0.68951	0.972	0.591	8.01121e-21	C04	C1galt1
Akr1c14	4.06263e-25	0.549924	0.917	0.389	9.1791e-21	C04	Akr1c14
Cdkn1b	6.16886e-25	0.894832	0.986	0.686	1.39379e-20	C04	Cdkn1b
Adamts9	7.06241e-25	0.626005	0.931	0.455	1.59568e-20	C04	Adamts9
Inha	7.98048e-25	1.41032	0.986	0.651	1.80311e-20	C04	Inha
Mras	1.20895e-24	0.612991	0.972	0.648	2.73149e-20	C04	Mras
Tgfb1i1	1.26238e-24	0.886492	1	0.582	2.85222e-20	C04	Tgfb1i1
Bmyc	2.27395e-24	0.957045	1	0.732	5.13777e-20	C04	Bmyc
Irx3	4.3879e-24	0.520912	0.875	0.357	9.91403e-20	C04	Irx3
Cyb5a	4.81868e-24	0.898357	1	0.937	1.08873e-19	C04	Cyb5a
S100a10	5.60327e-24	1.43317	0.986	0.709	1.266e-19	C04	S100a10
Akr1cl	8.87035e-24	1.79557	0.986	0.844	2.00417e-19	C04	Akr1cl
Hspb1	9.09858e-24	1.31456	0.847	0.346	2.05573e-19	C04	Hspb1
Mthfd2l	1.11302e-23	0.568445	0.944	0.441	2.51476e-19	C04	Mthfd2l
Smarca1	1.18309e-23	0.731712	0.972	0.499	2.67307e-19	C04	Smarca1
Tanc2	3.63872e-23	0.636925	1	0.689	8.22133e-19	C04	Tanc2
Idh1	3.64418e-23	0.757685	0.986	0.683	8.23365e-19	C04	Idh1
Osbpl5	5.44892e-23	0.548351	0.917	0.496	1.23113e-18	C04	Osbpl5
Gstm11	7.00753e-23	1.43298	1	0.749	1.58328e-18	C04	Gstm1
Gata6	8.08986e-23	0.668917	0.986	0.516	1.82782e-18	C04	Gata6
Klf6	1.0402e-22	1.01927	0.931	0.576	2.35023e-18	C04	Klf6
Serpine2	2.79505e-22	1.3009	0.986	0.841	6.31514e-18	C04	Serpine2
Vasn	2.92256e-22	0.503939	0.931	0.438	6.60324e-18	C04	Vasn
Ptges	2.99714e-22	0.815282	0.931	0.637	6.77173e-18	C04	Ptges
Socs2	3.24629e-22	0.969711	0.986	0.703	7.33468e-18	C04	Socs2
Nexmif	3.48864e-22	0.657978	0.972	0.47	7.88223e-18	C04	Nexmif
Wt11	3.65958e-22	0.961527	0.986	0.712	8.26845e-18	C04	Wt1
Gem	4.33194e-22	0.703291	0.847	0.343	9.78758e-18	C04	Gem
Atp2b4	5.70447e-22	0.580007	0.917	0.481	1.28887e-17	C04	Atp2b4
Atp1b1	6.20644e-22	1.05776	0.972	0.784	1.40228e-17	C04	Atp1b1
Bex4	6.57824e-22	0.765637	0.972	0.588	1.48629e-17	C04	Bex4
Camk2d	8.12502e-22	0.729182	0.972	0.66	1.83577e-17	C04	Camk2d
Clu	9.9343e-22	1.15399	0.972	0.686	2.24456e-17	C04	Clu
F11r	1.12851e-21	0.641036	0.944	0.519	2.54976e-17	C04	F11r
Lama1	1.1666e-21	0.507158	0.903	0.464	2.63581e-17	C04	Lama1
Bok	1.28529e-21	0.549069	0.931	0.432	2.90399e-17	C04	Bok
Gadd45g	1.66976e-21	0.663339	0.833	0.349	3.77265e-17	C04	Gadd45g
Cgn	1.9816e-21	0.513449	0.889	0.438	4.47723e-17	C04	Cgn
Msi2	2.90993e-21	0.647755	0.958	0.585	6.57469e-17	C04	Msi2
Sox41	4.19012e-21	1.22996	1	0.726	9.46717e-17	C04	Sox4
Smad3	4.305e-21	0.721825	0.917	0.637	9.72671e-17	C04	Smad3
Creg1	1.13492e-20	0.86384	0.972	0.677	2.56424e-16	C04	Creg1
Plxnc1	1.17754e-20	0.592089	0.958	0.565	2.66053e-16	C04	Plxnc1
Psme1	1.63042e-20	0.656174	0.986	0.611	3.68377e-16	C04	Psme1
Arhgap29	2.8543e-20	0.725544	0.972	0.646	6.44901e-16	C04	Arhgap29
Ezr	3.27797e-20	0.833812	0.972	0.643	7.40624e-16	C04	Ezr
St5	4.85312e-20	0.571476	0.931	0.608	1.09651e-15	C04	St5
Rasgef1b	4.97292e-20	0.525345	0.944	0.594	1.12358e-15	C04	Rasgef1b
Maged21	6.11275e-20	1.6209	1	0.876	1.38111e-15	C04	Maged2
Gapdh	6.77024e-20	0.692276	1	0.951	1.52967e-15	C04	Gapdh
Rhob1	7.97504e-20	1.00416	0.972	0.723	1.80188e-15	C04	Rhob
mt-Nd1	8.59462e-20	0.820256	1	0.965	1.94187e-15	C04	mt-Nd1
Slc40a1	1.90333e-19	0.6582	0.931	0.51	4.30039e-15	C04	Slc40a1
Kitl	3.64504e-19	0.791385	0.944	0.53	8.23561e-15	C04	Kitl
Mycl	3.97293e-19	0.513373	0.847	0.427	8.97645e-15	C04	Mycl
Gprasp1	5.04385e-19	0.62756	0.931	0.683	1.13961e-14	C04	Gprasp1
Tns3	5.91023e-19	0.57259	0.958	0.579	1.33536e-14	C04	Tns3
Tex14	6.2634e-19	0.545127	0.917	0.617	1.41515e-14	C04	Tex14
Metrnl	7.02322e-19	0.534553	0.903	0.493	1.58683e-14	C04	Metrnl
Clic11	1.08862e-18	1.07348	0.986	0.72	2.45963e-14	C04	Clic1
Defb19	1.79501e-18	0.543323	0.792	0.354	4.05566e-14	C04	Defb19
Fth1	1.89963e-18	0.642845	1	0.994	4.29203e-14	C04	Fth1
Fkbp5	2.13605e-18	0.593973	0.972	0.703	4.82618e-14	C04	Fkbp5
Axl1	2.47773e-18	0.51245	0.958	0.597	5.59818e-14	C04	Axl
Neat1	2.5116e-18	1.02196	0.819	0.352	5.67471e-14	C04	Neat1
Mmp231	3.76615e-18	0.508509	0.986	0.611	8.50925e-14	C04	Mmp23
Ifi27	4.11017e-18	0.574415	0.958	0.556	9.28651e-14	C04	Ifi27
Hsd17b1	4.32693e-18	0.512214	0.75	0.305	9.77627e-14	C04	Hsd17b1
Plin21	7.84126e-18	0.512517	0.972	0.565	1.77165e-13	C04	Plin2
Pgam1	9.00246e-18	0.761932	1	0.807	2.03402e-13	C04	Pgam1
Chka	9.17275e-18	0.629804	1	0.723	2.07249e-13	C04	Chka
Nupr1	1.00867e-17	0.910103	0.931	0.576	2.27899e-13	C04	Nupr1
Fam13a	2.79368e-17	0.773122	0.875	0.539	6.31204e-13	C04	Fam13a
Itm2b	3.66815e-17	0.642805	1	0.98	8.28782e-13	C04	Itm2b
Gja1	6.55369e-17	0.579358	0.875	0.464	1.48074e-12	C04	Gja1
mt-Co2	9.1705e-17	0.742292	1	0.974	2.07198e-12	C04	mt-Co2
Slc18a2	1.35971e-16	1.00907	0.889	0.576	3.07213e-12	C04	Slc18a2
Fxyd61	1.38804e-16	0.920637	0.986	0.816	3.13614e-12	C04	Fxyd6
B2m	1.40844e-16	0.639198	0.972	0.793	3.18224e-12	C04	B2m
Thbs11	1.43207e-16	0.620149	0.944	0.522	3.23562e-12	C04	Thbs1
App1	1.83247e-16	0.561828	1	0.68	4.14028e-12	C04	App
Nfe2l2	1.86071e-16	0.608665	0.944	0.7	4.20408e-12	C04	Nfe2l2
Itgav	1.88107e-16	0.568427	0.972	0.674	4.25009e-12	C04	Itgav
Foxl21	2.83759e-16	0.778443	0.972	0.695	6.41124e-12	C04	Foxl2
Lgals7	3.25699e-16	0.734802	0.889	0.576	7.35885e-12	C04	Lgals7
Peg3	4.56282e-16	0.767236	1	0.749	1.03092e-11	C04	Peg3
Aldoa	1.51071e-15	0.68922	0.986	0.939	3.4133e-11	C04	Aldoa
Hes1	1.65749e-15	0.537108	0.917	0.622	3.74492e-11	C04	Hes1
Tenm41	1.93921e-15	0.601542	0.986	0.741	4.38146e-11	C04	Tenm4
Timp31	2.60503e-15	0.716174	0.931	0.519	5.8858e-11	C04	Timp3
Hpcal1	2.97339e-15	0.583882	1	0.744	6.71808e-11	C04	Hpcal1
Tmsb4x1	1.20281e-14	1.33302	1	0.908	2.71762e-10	C04	Tmsb4x
Tsc22d11	2.33573e-14	0.911278	1	0.974	5.27734e-10	C04	Tsc22d1
Rgcc	2.39747e-14	0.597857	0.819	0.412	5.41684e-10	C04	Rgcc
Col4a11	2.43213e-14	0.91799	0.972	0.784	5.49516e-10	C04	Col4a1
Acaa21	2.49481e-14	0.769307	0.972	0.752	5.63678e-10	C04	Acaa2
Capns1	5.19453e-14	0.633035	1	0.919	1.17365e-09	C04	Capns1
Cited1	5.49039e-14	0.511993	0.861	0.501	1.2405e-09	C04	Cited1
Sqstm1	5.96694e-14	0.594089	0.986	0.749	1.34817e-09	C04	Sqstm1
Psap	8.48495e-14	0.577481	1	0.902	1.91709e-09	C04	Psap
Tceal91	1.21707e-13	0.755718	1	0.87	2.74984e-09	C04	Tceal9
Aes1	1.57498e-13	0.562298	1	0.948	3.5585e-09	C04	Aes
2023-06-01	1.84323e-13	0.609127	1	0.836	4.1646e-09	C04	Jun
S100a111	1.94908e-13	0.774153	0.986	0.821	4.40376e-09	C04	S100a11
Sdc21	2.90504e-13	0.54806	0.972	0.666	6.56365e-09	C04	Sdc2
Rbbp6	4.12032e-13	0.542949	1	0.818	9.30944e-09	C04	Rbbp6
Cdk41	4.18667e-13	0.532233	0.972	0.801	9.45936e-09	C04	Cdk4
Syne2	7.14289e-13	0.652219	0.986	0.841	1.61386e-08	C04	Syne2
Xist1	9.25448e-13	0.672069	1	0.824	2.09096e-08	C04	Xist
Ptms1	1.07371e-12	0.587788	1	0.888	2.42595e-08	C04	Ptms
Tpi11	1.43545e-12	0.535558	0.986	0.807	3.24325e-08	C04	Tpi1
mt-Atp6	2.92056e-12	0.644579	1	0.994	6.59871e-08	C04	mt-Atp6
Tuba1a1	5.45793e-12	0.609369	0.944	0.729	1.23317e-07	C04	Tuba1a
Ier21	6.10749e-12	0.78988	0.972	0.896	1.37993e-07	C04	Ier2
mt-Co3	9.23949e-12	0.673045	1	0.997	2.08757e-07	C04	mt-Co3
mt-Nd5	1.36938e-11	0.626418	1	0.87	3.09398e-07	C04	mt-Nd5
Emp31	1.38952e-11	0.574198	0.986	0.729	3.13948e-07	C04	Emp3
Rpl91	1.39907e-11	0.579091	1	0.983	3.16107e-07	C04	Rpl9
Ppp1r14b1	4.95748e-11	0.506999	0.986	0.793	1.12009e-06	C04	Ppp1r14b
mt-Nd4	1.14851e-10	0.569613	1	0.948	2.59495e-06	C04	mt-Nd4
Sptbn11	1.47937e-10	0.524755	0.986	0.879	3.3425e-06	C04	Sptbn1
Kcnq1ot11	1.59783e-10	0.563693	0.986	0.7	3.61013e-06	C04	Kcnq1ot1
Tubb51	1.6737e-10	0.665968	1	0.96	3.78155e-06	C04	Tubb5
Msmo1	1.74659e-10	0.630613	0.833	0.53	3.94624e-06	C04	Msmo1
Cald11	1.9449e-10	0.579912	0.986	0.715	4.39432e-06	C04	Cald1
mt-Nd2	1.96907e-10	0.654699	1	0.942	4.44892e-06	C04	mt-Nd2
Mt1	3.51817e-10	0.987517	0.694	0.317	7.94895e-06	C04	Mt1
Hsd3b1	3.98836e-10	0.926232	0.861	0.568	9.0113e-06	C04	Hsd3b1
Mphosph8	2.10687e-09	0.602373	0.972	0.833	4.76026e-05	C04	Mphosph8
Rgs2	2.44342e-09	0.527025	0.972	0.729	5.52066e-05	C04	Rgs2
Htra11	3.63575e-09	0.502384	0.986	0.865	8.21462e-05	C04	Htra1
Rhoa	4.31808e-09	0.541262	1	0.968	9.75628e-05	C04	Rhoa
mt-Cytb	7.63506e-09	0.526966	1	0.974	0.000172506	C04	mt-Cytb
Ier3	2.18269e-08	0.647935	0.639	0.311	0.000493157	C04	Ier3
Ctsl	3.19454e-08	0.762882	0.986	0.89	0.000721774	C04	Ctsl
Cxcl10	4.49098e-07	0.529166	0.403	0.164	0.0101469	C04	Cxcl10
Actg11	3.21401e-06	0.594608	1	1	0.0726174	C04	Actg1
Mdm2	7.06937e-27	2.16154	1	0.796	1.59725e-22	C05	Mdm2
9930012K11Rik	9.18897e-37	1.65889	1	0.329	2.07616e-32	C05	9930012K11Rik
Slc6a8	7.94218e-36	1.53861	1	0.283	1.79446e-31	C05	Slc6a8
Zc3h3	1.67707e-27	1.48098	1	0.674	3.78918e-23	C05	Zc3h3
Bag4	1.28219e-24	1.4683	1	0.736	2.89699e-20	C05	Bag4
Cdkn1a	1.21057e-27	1.44319	1	0.59	2.73516e-23	C05	Cdkn1a
Cst6	1.81716e-44	1.4372	0.902	0.12	4.10569e-40	C05	Cst6
Cbr2	8.7762e-58	1.42031	0.902	0.057	1.9829e-53	C05	Cbr2
Fermt3	1.20401e-43	1.41562	0.961	0.136	2.72034e-39	C05	Fermt3
Sart3	2.61183e-25	1.32099	1	0.78	5.90117e-21	C05	Sart3
Tmem8	3.4162e-28	1.32095	1	0.609	7.71857e-24	C05	Tmem8
Eif3b	2.29197e-19	1.30293	0.98	0.861	5.17847e-15	C05	Eif3b
Fermt1	5.92802e-62	1.29435	0.961	0.06	1.33938e-57	C05	Fermt1
D630023F18Rik	1.15847e-28	1.28527	0.961	0.359	2.61745e-24	C05	D630023F18Rik
Ifitm10	1.6254e-32	1.24614	0.961	0.337	3.67244e-28	C05	Ifitm10
Tbcd	1.91653e-20	1.1419	0.961	0.704	4.3302e-16	C05	Tbcd
Prickle3	1.16219e-29	1.08406	0.98	0.391	2.62584e-25	C05	Prickle3
Acp4	6.38184e-30	1.08074	0.922	0.315	1.44191e-25	C05	Acp4
1700007K13Rik	4.61734e-45	1.05831	0.941	0.136	1.04324e-40	C05	1700007K13Rik
Gtse1	9.11596e-27	1.04646	0.961	0.576	2.05966e-22	C05	Gtse1
Ccdc88b	7.24814e-43	1.02457	0.941	0.155	1.63764e-38	C05	Ccdc88b
Wdr61	4.85139e-23	1.01297	0.98	0.807	1.09612e-18	C05	Wdr61
Ccdc88c	5.15249e-22	1.00092	0.98	0.655	1.16415e-17	C05	Ccdc88c
Dcxr	5.2872e-24	0.966863	0.961	0.59	1.19459e-19	C05	Dcxr
Ddit41	8.04566e-25	0.962936	0.98	0.438	1.81784e-20	C05	Ddit4
Cdc42bpg	8.27446e-24	0.942546	0.941	0.538	1.86953e-19	C05	Cdc42bpg
Hmcn2	4.35022e-43	0.929575	0.882	0.12	9.82889e-39	C05	Hmcn2
Pard6g	1.75349e-20	0.926583	0.961	0.679	3.96184e-16	C05	Pard6g
Bbc3	4.2352e-26	0.907943	0.922	0.405	9.56901e-22	C05	Bbc3
Trim7	1.55695e-26	0.907517	0.922	0.394	3.51777e-22	C05	Trim7
Pycard	2.29107e-24	0.902953	0.882	0.285	5.17645e-20	C05	Pycard
Id1	3.9191e-17	0.887599	0.961	0.63	8.85482e-13	C05	Id1
Perp	1.29066e-23	0.870746	0.961	0.576	2.91611e-19	C05	Perp
Lpin1	1.6346e-20	0.856659	0.922	0.625	3.69323e-16	C05	Lpin1
Espn	1.24235e-22	0.84128	0.941	0.579	2.80697e-18	C05	Espn
Ckap2	5.87551e-21	0.840497	0.98	0.66	1.32751e-16	C05	Ckap2
Siva1	2.67938e-20	0.837058	1	0.965	6.0538e-16	C05	Siva1
Phlda31	1.86608e-17	0.833517	0.961	0.565	4.21621e-13	C05	Phlda3
Gm153891	1.07089e-07	0.831456	0.922	0.587	0.00241956	C05	Gm15389
Tchp	2.57338e-25	0.82301	0.98	0.576	5.8143e-21	C05	Tchp
Gm119851	6.35761e-12	0.821047	1	0.793	1.43644e-07	C05	Gm11985
Macrod1	1.50169e-19	0.815268	0.961	0.571	3.39292e-15	C05	Macrod1
Socs7	4.24192e-19	0.807908	0.961	0.66	9.58419e-15	C05	Socs7
Ascc1	2.45296e-19	0.807037	0.961	0.715	5.54221e-15	C05	Ascc1
Uba5	7.01702e-15	0.801009	0.941	0.679	1.58542e-10	C05	Uba5
Casz1	3.32127e-22	0.794959	0.902	0.467	7.50407e-18	C05	Casz1
Shmt2	4.60243e-22	0.793322	0.98	0.715	1.03987e-17	C05	Shmt2
9030624J02Rik	5.61611e-21	0.789793	1	0.785	1.2689e-16	C05	9030624J02Rik
Zbtb7a	1.70268e-17	0.789195	0.961	0.707	3.84704e-13	C05	Zbtb7a
Fam212a	1.13224e-31	0.782963	0.941	0.196	2.55819e-27	C05	Fam212a
Procr	5.02961e-47	0.782858	0.882	0.092	1.13639e-42	C05	Procr
Kat81	1.95734e-15	0.778593	1	0.755	4.4224e-11	C05	Kat8
Cd164l21	2.1031e-13	0.776611	1	0.804	4.75175e-09	C05	Cd164l2
Hps4	7.29338e-16	0.773023	0.863	0.606	1.64787e-11	C05	Hps4
Ly6a	1.5564e-16	0.771885	0.922	0.541	3.51653e-12	C05	Ly6a
Necab2	2.17574e-21	0.769357	0.961	0.601	4.91586e-17	C05	Necab2
Pinlyp	3.40149e-13	0.767	0.98	0.671	7.68533e-09	C05	Pinlyp
Hes6	9.69474e-21	0.766064	0.98	0.685	2.19043e-16	C05	Hes6
1110012L19Rik	4.84284e-18	0.763624	0.961	0.723	1.09419e-13	C05	1110012L19Rik
Mcm3ap	1.50385e-21	0.75866	0.98	0.696	3.3978e-17	C05	Mcm3ap
Llph	2.28392e-23	0.753075	1	0.899	5.1603e-19	C05	Llph
Hagh	3.14371e-21	0.749893	0.98	0.685	7.1029e-17	C05	Hagh
Traf3	4.43566e-25	0.747476	0.961	0.519	1.00219e-20	C05	Traf3
Fkbp61	3.38478e-13	0.746488	1	0.753	7.64758e-09	C05	Fkbp6
Efna1	6.13046e-24	0.743826	0.98	0.59	1.38512e-19	C05	Efna1
Reep5	3.16362e-17	0.739787	1	0.918	7.14789e-13	C05	Reep5
Galnt6	2.04806e-24	0.738873	0.882	0.353	4.62738e-20	C05	Galnt6
Ajuba	1.79424e-21	0.738129	0.941	0.508	4.0539e-17	C05	Ajuba
Cenpm	3.43541e-13	0.734908	1	0.769	7.76196e-09	C05	Cenpm
Igsf3	5.85125e-14	0.734103	0.922	0.712	1.32203e-09	C05	Igsf3
Ndufa4l2	1.3812e-27	0.733108	0.922	0.312	3.12069e-23	C05	Ndufa4l2
Sycp31	4.10345e-09	0.730503	1	0.829	9.27134e-05	C05	Sycp3
Gle1	7.18207e-20	0.721439	1	0.766	1.62272e-15	C05	Gle1
Rfng	2.43294e-22	0.720344	0.961	0.636	5.49699e-18	C05	Rfng
Rflnb	1.84795e-16	0.710736	0.922	0.693	4.17525e-12	C05	Rflnb
Csnk1e	1.93637e-16	0.709041	1	0.897	4.37503e-12	C05	Csnk1e
Ssbp3	3.8963e-20	0.707136	1	0.856	8.80329e-16	C05	Ssbp3
Zxdc	1.39755e-19	0.706355	0.941	0.636	3.15763e-15	C05	Zxdc
Atxn10	2.05378e-15	0.704342	1	0.867	4.6403e-11	C05	Atxn10
Cspg5	3.1405e-16	0.702185	0.98	0.62	7.09565e-12	C05	Cspg5
Srp721	4.80884e-16	0.702141	1	0.883	1.08651e-11	C05	Srp72
Cpne2	5.33132e-26	0.701024	0.902	0.312	1.20456e-21	C05	Cpne2
Gdpd11	4.70585e-09	0.698858	1	0.832	0.000106324	C05	Gdpd1
Nudt18	1.35805e-20	0.698803	0.902	0.538	3.06838e-16	C05	Nudt18
Mea11	2.32623e-13	0.694253	0.98	0.837	5.25588e-09	C05	Mea1
Mthfd1	3.08331e-19	0.693464	0.961	0.677	6.96643e-15	C05	Mthfd1
Lmf1	6.98975e-19	0.693145	0.902	0.59	1.57926e-14	C05	Lmf1
Eif3k	3.94535e-16	0.690519	1	0.989	8.91412e-12	C05	Eif3k
Pdgfa	1.70671e-14	0.686414	0.98	0.747	3.85615e-10	C05	Pdgfa
Sfn	6.9066e-24	0.685574	0.902	0.418	1.56048e-19	C05	Sfn
Gpr132	5.75339e-57	0.679343	0.902	0.052	1.29992e-52	C05	Gpr132
Rgs12	4.84392e-18	0.675795	0.941	0.685	1.09444e-13	C05	Rgs12
Arvcf	6.14377e-23	0.671496	0.961	0.546	1.38812e-18	C05	Arvcf
Gm648	4.93081e-50	0.666575	0.882	0.065	1.11407e-45	C05	Gm648
Spc241	6.12193e-12	0.66475	1	0.788	1.38319e-07	C05	Spc24
Fam114a2	8.01362e-18	0.661722	0.98	0.772	1.8106e-13	C05	Fam114a2
Thyn1	8.35836e-17	0.659475	0.961	0.804	1.88849e-12	C05	Thyn1
Jag2	5.96945e-15	0.658341	0.961	0.655	1.34874e-10	C05	Jag2
Sp2	6.27209e-20	0.657334	0.961	0.584	1.41712e-15	C05	Sp2
Epcam1	8.63717e-13	0.656592	0.98	0.628	1.95148e-08	C05	Epcam
Baiap2	4.66233e-20	0.651098	0.922	0.592	1.05341e-15	C05	Baiap2
AC149090.1	2.01163e-12	0.65043	0.882	0.595	4.54507e-08	C05	AC149090.1
Mbd2	4.46308e-17	0.64872	1	0.807	1.00839e-12	C05	Mbd2
Frs3	7.5733e-29	0.647251	0.882	0.239	1.71111e-24	C05	Frs3
Tgfbr1	7.7716e-15	0.644859	0.961	0.726	1.75591e-10	C05	Tgfbr1
Ube2c1	4.43833e-09	0.644263	1	0.883	0.00010028	C05	Ube2c
Cox4i2	1.09182e-09	0.643767	1	0.731	2.46685e-05	C05	Cox4i2
Nle1	4.41642e-18	0.642319	0.902	0.603	9.97845e-14	C05	Nle1
Wfs1	2.52375e-14	0.642269	0.922	0.639	5.70215e-10	C05	Wfs1
Fbxw7	3.42923e-16	0.642208	0.98	0.682	7.748e-12	C05	Fbxw7
Dynlrb1	9.4168e-17	0.640706	1	0.959	2.12763e-12	C05	Dynlrb1
Lama5	1.98409e-27	0.637723	0.863	0.217	4.48286e-23	C05	Lama5
Ick	2.93757e-23	0.637437	0.961	0.541	6.63715e-19	C05	Ick
Cobll1	6.69505e-19	0.636654	0.961	0.62	1.51268e-14	C05	Cobll1
Micall1	4.04309e-22	0.634152	0.882	0.378	9.13497e-18	C05	Micall1
Pfdn6	6.44633e-13	0.633745	1	0.91	1.45648e-08	C05	Pfdn6
Arhgef16	6.85372e-19	0.631623	0.961	0.639	1.54853e-14	C05	Arhgef16
Pou3f1	7.73375e-22	0.627271	0.922	0.418	1.74736e-17	C05	Pou3f1
Mael1	9.28245e-08	0.626988	0.98	0.688	0.00209728	C05	Mael
Ppm1d	4.33099e-20	0.623374	0.941	0.66	9.78544e-16	C05	Ppm1d
Ptgds1	3.94523e-08	0.622475	0.941	0.606	0.000891386	C05	Ptgds
Dnajc151	2.09386e-06	0.622229	1	0.875	0.0473086	C05	Dnajc15
Tuft1	1.12257e-26	0.622152	0.98	0.5	2.53633e-22	C05	Tuft1
Ndufv11	2.17327e-13	0.6206	0.98	0.867	4.91029e-09	C05	Ndufv1
Marcksl1	5.55439e-11	0.620399	1	0.908	1.25496e-06	C05	Marcksl1
Luzp1	8.78726e-14	0.619551	0.902	0.766	1.98539e-09	C05	Luzp1
Mta2	1.0987e-14	0.619222	0.882	0.606	2.48241e-10	C05	Mta2
Snap47	6.70606e-17	0.618844	0.98	0.788	1.51517e-12	C05	Snap47
Mroh1	3.19125e-19	0.618539	0.902	0.562	7.2103e-15	C05	Mroh1
Smc1b1	1.23686e-07	0.616897	1	0.837	0.00279456	C05	Smc1b
Dnaja3	1.72252e-16	0.612613	0.98	0.726	3.89186e-12	C05	Dnaja3
Ndufs7	5.16865e-16	0.612514	1	0.897	1.1678e-11	C05	Ndufs7
Aspscr1	1.25911e-15	0.608328	1	0.802	2.84483e-11	C05	Aspscr1
Eif3g1	8.88327e-10	0.60491	1	0.94	2.00708e-05	C05	Eif3g
Actr8	4.3251e-14	0.602905	0.961	0.679	9.77213e-10	C05	Actr8
Ccdc1241	3.27092e-11	0.602442	0.961	0.812	7.39031e-07	C05	Ccdc124
Pip5k1a	3.72534e-16	0.601511	0.941	0.671	8.41702e-12	C05	Pip5k1a
Hip1r	1.00628e-15	0.600372	1	0.641	2.27359e-11	C05	Hip1r
Rapgefl1	2.7333e-21	0.598702	0.922	0.514	6.17561e-17	C05	Rapgefl1
Akr7a5	2.29391e-14	0.596047	0.98	0.851	5.18286e-10	C05	Akr7a5
Mcam	3.11345e-41	0.595718	0.882	0.117	7.03452e-37	C05	Mcam
Gpn3	4.92977e-16	0.590682	0.98	0.644	1.11383e-11	C05	Gpn3
Fam50a1	1.63228e-12	0.589936	1	0.829	3.68797e-08	C05	Fam50a
Cd151	9.76865e-14	0.589685	0.922	0.745	2.20713e-09	C05	Cd151
Hras1	1.00518e-14	0.586369	0.961	0.796	2.27111e-10	C05	Hras
4930550C14Rik	8.6169e-16	0.586359	0.941	0.62	1.9469e-11	C05	4930550C14Rik
Mob3a	3.586e-19	0.585057	0.824	0.397	8.10221e-15	C05	Mob3a
Etnk1	1.28132e-11	0.584728	0.98	0.793	2.89501e-07	C05	Etnk1
Lsm41	2.07478e-12	0.583278	1	0.889	4.68775e-08	C05	Lsm4
Pdk1	3.14434e-18	0.580072	0.98	0.647	7.10433e-14	C05	Pdk1
[truncated: 93 more rows]

## Sheet: DEGs Subcluster1
	p_val	avg_log2FC	pct.1	pct.2	p_val_adj	cluster	gene
Col3a1	5.0924e-50	4.13891	1	0.83	1.15058e-45	1	Col3a1
Col1a1	1.3776e-48	4.00917	0.99	0.771	3.11256e-44	1	Col1a1
Cfh	3.572e-48	3.40035	0.99	0.777	8.07057e-44	1	Cfh
Dcn	1.80938e-46	4.12095	0.979	0.771	4.08811e-42	1	Dcn
Col1a2	2.24908e-46	4.20257	0.979	0.833	5.08157e-42	1	Col1a2
Lgals1	3.266e-46	2.92578	0.99	0.842	7.37921e-42	1	Lgals1
Igfbp4	3.68198e-46	3.21417	0.979	0.765	8.31906e-42	1	Igfbp4
Nedd4	5.7595e-46	2.11224	1	0.876	1.3013e-41	1	Nedd4
Tpm1	8.45576e-46	2.06831	0.99	0.898	1.9105e-41	1	Tpm1
Cdh11	3.44967e-45	2.11115	0.927	0.409	7.79419e-41	1	Cdh11
Igfbp7	4.23327e-45	2.74027	0.969	0.69	9.56466e-41	1	Igfbp7
Mfap2	5.25984e-45	2.55189	0.979	0.851	1.18841e-40	1	Mfap2
Mdk	6.71278e-45	3.04479	0.969	0.755	1.51668e-40	1	Mdk
Sparc	2.65328e-44	2.66424	0.99	0.876	5.99483e-40	1	Sparc
Vim	1.01372e-43	2.67028	0.99	0.836	2.2904e-39	1	Vim
Rbp1	1.68689e-43	2.8654	0.948	0.61	3.81136e-39	1	Rbp1
Nenf	3.1236e-43	1.95148	0.979	0.808	7.05747e-39	1	Nenf
Mmp2	1.33267e-42	2.19265	0.958	0.724	3.01103e-38	1	Mmp2
Cd63	1.84261e-42	2.12061	0.99	0.811	4.16319e-38	1	Cd63
Bgn	2.01639e-42	2.85268	0.948	0.678	4.55582e-38	1	Bgn
Itih5	2.72924e-42	2.83906	0.948	0.669	6.16645e-38	1	Itih5
Tpt1	5.82171e-42	1.25829	1	1	1.31536e-37	1	Tpt1
Serpinh1	6.29462e-42	2.17454	0.969	0.814	1.42221e-37	1	Serpinh1
Malat1	8.72832e-42	2.76377	1	0.975	1.97208e-37	1	Malat1
Mfap4	1.44288e-41	3.32453	0.948	0.78	3.26004e-37	1	Mfap4
Cd81	1.6212e-41	1.64409	0.99	0.916	3.66293e-37	1	Cd81
Col6a1	8.8283e-41	2.76874	0.938	0.706	1.99467e-36	1	Col6a1
Sparcl1	2.19794e-40	2.36669	0.927	0.607	4.96602e-36	1	Sparcl1
Ifitm2	2.64845e-40	2.23254	0.969	0.873	5.9839e-36	1	Ifitm2
Rcn3	3.19214e-40	2.01954	0.927	0.61	7.21231e-36	1	Rcn3
Gas6	7.97093e-40	2.19325	0.979	0.895	1.80095e-35	1	Gas6
Cygb	8.78445e-40	2.26573	0.917	0.563	1.98476e-35	1	Cygb
Marcks	2.03566e-39	2.01269	0.958	0.824	4.59938e-35	1	Marcks
Col6a2	6.82052e-39	2.45682	0.927	0.693	1.54103e-34	1	Col6a2
Nr2f2	2.25338e-38	2.19776	0.917	0.635	5.09129e-34	1	Nr2f2
Serping1	6.24107e-38	1.56483	0.802	0.245	1.41011e-33	1	Serping1
Mgp	6.08695e-37	2.7781	0.958	0.814	1.37529e-32	1	Mgp
Emilin1	7.89498e-37	1.70908	0.844	0.362	1.78379e-32	1	Emilin1
Rarres2	1.39374e-36	2.0406	0.896	0.585	3.14901e-32	1	Rarres2
Tcf21	1.73785e-36	2.25404	0.854	0.402	3.9265e-32	1	Tcf21
Kcnk2	2.86222e-36	1.99396	0.844	0.365	6.4669e-32	1	Kcnk2
Tshz2	3.11595e-36	1.9673	0.906	0.638	7.04017e-32	1	Tshz2
Laptm4a	6.80667e-36	1.24159	0.979	0.963	1.5379e-31	1	Laptm4a
Nfix	1.05928e-35	1.81582	0.927	0.814	2.39335e-31	1	Nfix
Pcolce	1.23558e-35	1.63097	0.927	0.718	2.79167e-31	1	Pcolce
Sulf2	1.44541e-35	1.85688	0.927	0.805	3.26577e-31	1	Sulf2
Pdgfra	1.78819e-35	1.87724	0.844	0.396	4.04023e-31	1	Pdgfra
Islr	1.81571e-35	1.93579	0.865	0.467	4.10241e-31	1	Islr
Pbx1	2.02359e-35	2.03837	0.906	0.653	4.5721e-31	1	Pbx1
Nid1	2.13843e-35	1.69101	0.927	0.69	4.83157e-31	1	Nid1
Ltbp4	2.96772e-35	1.8396	0.906	0.687	6.70528e-31	1	Ltbp4
Jund	3.59063e-35	2.11297	0.979	0.907	8.11268e-31	1	Jund
Gpc3	5.17073e-35	2.01828	0.865	0.489	1.16827e-30	1	Gpc3
Fstl1	7.2635e-35	2.0571	0.885	0.607	1.64111e-30	1	Fstl1
Xist	1.24067e-34	2.0676	0.969	0.82	2.80318e-30	1	Xist
Ogn	3.24252e-34	1.73687	0.771	0.254	7.32616e-30	1	Ogn
Rbm3	5.93274e-34	1.2005	1	0.966	1.34044e-29	1	Rbm3
Myl9	6.03251e-34	1.69776	0.896	0.591	1.36298e-29	1	Myl9
Pmp22	7.05076e-34	1.81681	0.875	0.567	1.59305e-29	1	Pmp22
Sptbn1	8.26653e-34	1.49862	0.969	0.876	1.86774e-29	1	Sptbn1
Sfrp1	1.57474e-33	2.31295	0.844	0.446	3.55796e-29	1	Sfrp1
H3f3a	2.44206e-33	0.862213	1	1	5.5176e-29	1	H3f3a
Zfp36l1	3.26661e-33	1.90929	0.917	0.811	7.38057e-29	1	Zfp36l1
Selenom	1.54906e-32	1.62856	0.854	0.526	3.49994e-28	1	Selenom
Meg3	2.74379e-32	2.85236	0.875	0.598	6.19932e-28	1	Meg3
Arf4	5.11518e-32	1.29865	0.938	0.885	1.15572e-27	1	Arf4
Tcf4	8.92392e-32	1.33888	0.948	0.885	2.01627e-27	1	Tcf4
Clmp	9.21399e-32	1.20676	0.698	0.186	2.08181e-27	1	Clmp
Ppic	1.68598e-31	1.61958	0.906	0.796	3.80931e-27	1	Ppic
Ptms	2.67747e-31	1.41168	0.958	0.892	6.04948e-27	1	Ptms
Egr1	2.81658e-31	2.10116	0.938	0.898	6.36378e-27	1	Egr1
Emp3	2.94901e-31	1.3441	0.938	0.724	6.66299e-27	1	Emp3
Itm2a	3.42333e-31	2.3375	0.875	0.728	7.73467e-27	1	Itm2a
Ifitm1	3.57016e-31	1.95311	0.865	0.57	8.06643e-27	1	Ifitm1
Cald1	4.10184e-31	1.66755	0.938	0.709	9.26769e-27	1	Cald1
Selenof	4.12099e-31	0.932252	0.948	0.926	9.31097e-27	1	Selenof
Eid1	8.39178e-31	1.46315	0.896	0.833	1.89604e-26	1	Eid1
Nfia	1.19489e-30	1.69506	0.885	0.746	2.69972e-26	1	Nfia
Fxyd1	3.44746e-30	1.19449	0.76	0.303	7.78919e-26	1	Fxyd1
Eva1b	3.88821e-30	1.78511	0.865	0.681	8.78501e-26	1	Eva1b
Col5a1	7.33099e-30	1.36575	0.823	0.492	1.65636e-25	1	Col5a1
Bicc1	7.64709e-30	1.62035	0.802	0.424	1.72778e-25	1	Bicc1
Egflam	9.68737e-30	1.23351	0.729	0.26	2.18876e-25	1	Egflam
Srpx2	1.00877e-29	1.33098	0.75	0.297	2.27922e-25	1	Srpx2
Tceal9	1.3293e-29	1.33627	0.948	0.876	3.00342e-25	1	Tceal9
Mylk	1.88225e-29	1.61162	0.865	0.659	4.25276e-25	1	Mylk
Tpm2	4.02504e-29	1.72346	0.844	0.61	9.09417e-25	1	Tpm2
Arx	4.2636e-29	1.39674	0.802	0.427	9.63317e-25	1	Arx
Gnas	4.60805e-29	0.864221	1	0.994	1.04114e-24	1	Gnas
Cavin3	6.65887e-29	1.30403	0.844	0.529	1.50451e-24	1	Cavin3
Cped1	1.03543e-28	1.26032	0.771	0.362	2.33945e-24	1	Cped1
Rack1	1.6961e-28	0.762437	1	0.991	3.83217e-24	1	Rack1
Lsp1	2.29002e-28	2.04224	0.885	0.774	5.17408e-24	1	Lsp1
Ptn	2.68371e-28	2.00389	0.844	0.61	6.06358e-24	1	Ptn
Tmem176b	4.73214e-28	1.31288	0.906	0.796	1.06918e-23	1	Tmem176b
Col5a2	5.20499e-28	1.66139	0.802	0.483	1.17602e-23	1	Col5a2
Tmsb4x	1.73344e-27	1.34961	0.99	0.904	3.91653e-23	1	Tmsb4x
P3h3	1.74426e-27	1.21316	0.812	0.505	3.94099e-23	1	P3h3
Cd302	2.43933e-27	1.06847	0.688	0.226	5.51143e-23	1	Cd302
Fhl2	3.00549e-27	1.75872	0.792	0.464	6.79061e-23	1	Fhl2
Csrp1	3.59683e-27	1.39082	0.917	0.861	8.12667e-23	1	Csrp1
Ptma	3.64919e-27	0.809154	1	0.997	8.24497e-23	1	Ptma
Vstm4	4.16955e-27	1.32537	0.781	0.43	9.42069e-23	1	Vstm4
Itgb1	4.22677e-27	1.16728	0.906	0.885	9.54996e-23	1	Itgb1
Nisch	4.27202e-27	1.10437	0.927	0.848	9.65219e-23	1	Nisch
Myl6	7.32849e-27	1.01894	0.99	0.972	1.6558e-22	1	Myl6
Hspg2	1.31385e-26	1.61105	0.833	0.687	2.96851e-22	1	Hspg2
Cyba	1.46363e-26	1.50805	0.833	0.622	3.30692e-22	1	Cyba
Tspan3	2.09032e-26	1.07594	0.906	0.854	4.72287e-22	1	Tspan3
Serpinf1	2.27728e-26	1.60843	0.833	0.616	5.14528e-22	1	Serpinf1
Nfib	2.31563e-26	1.74514	0.823	0.579	5.23194e-22	1	Nfib
Fbn2	2.80838e-26	1.30888	0.875	0.69	6.34526e-22	1	Fbn2
Lrrc17	9.40033e-26	1.2339	0.854	0.771	2.12391e-21	1	Lrrc17
Gpx8	1.038e-25	1.18548	0.812	0.542	2.34525e-21	1	Gpx8
Nfic	2.42036e-25	1.37536	0.844	0.799	5.46856e-21	1	Nfic
Adamts2	3.22749e-25	1.35625	0.865	0.768	7.29219e-21	1	Adamts2
Actb	3.23314e-25	0.865097	1	1	7.30497e-21	1	Actb
S100a11	3.80232e-25	1.31294	0.917	0.83	8.59096e-21	1	S100a11
Cnn2	3.98474e-25	1.31401	0.781	0.492	9.00311e-21	1	Cnn2
Col6a3	4.69198e-25	1.48053	0.823	0.712	1.06011e-20	1	Col6a3
Olfml3	4.71224e-25	1.5966	0.75	0.409	1.06468e-20	1	Olfml3
Rrbp1	4.72017e-25	1.01244	0.958	0.923	1.06648e-20	1	Rrbp1
Nrep	5.48431e-25	1.35007	0.823	0.669	1.23912e-20	1	Nrep
Zbtb20	1.01622e-24	1.43518	0.906	0.861	2.29604e-20	1	Zbtb20
Idh2	1.23691e-24	1.29927	0.854	0.805	2.79468e-20	1	Idh2
Loxl1	1.61031e-24	1.43177	0.792	0.545	3.63833e-20	1	Loxl1
Zeb2	2.56734e-24	1.32466	0.781	0.508	5.80065e-20	1	Zeb2
Creb3l1	3.25972e-24	1.34472	0.76	0.452	7.36502e-20	1	Creb3l1
Atp1a2	3.72481e-24	0.919837	0.615	0.186	8.41584e-20	1	Atp1a2
Mrfap1	3.95839e-24	0.802309	0.979	0.954	8.9436e-20	1	Mrfap1
Anxa5	7.44352e-24	1.29311	0.844	0.811	1.68179e-19	1	Anxa5
Tubb5	8.9719e-24	1.01475	0.99	0.96	2.02711e-19	1	Tubb5
Srsf3	1.39578e-23	0.969306	0.969	0.963	3.15362e-19	1	Srsf3
Igfbp5	1.90908e-23	2.31006	0.833	0.718	4.31337e-19	1	Igfbp5
Atxn7l3b	2.59266e-23	0.963918	0.938	0.889	5.85785e-19	1	Atxn7l3b
Mxra8	3.11196e-23	1.32105	0.688	0.31	7.03115e-19	1	Mxra8
Hnrnpa1	4.40138e-23	0.81628	0.979	0.963	9.94448e-19	1	Hnrnpa1
Itm2c	6.21378e-23	1.31484	0.854	0.731	1.40394e-18	1	Itm2c
2023-09-11	6.6581e-23	1.29553	0.833	0.833	1.50433e-18	1	2023-09-11
Rab13	7.65831e-23	1.21638	0.781	0.551	1.73032e-18	1	Rab13
Fos	1.03492e-22	2.28896	0.896	0.876	2.3383e-18	1	Fos
Ddah2	1.2438e-22	1.3472	0.802	0.632	2.81025e-18	1	Ddah2
Lbh	1.44539e-22	1.36946	0.771	0.536	3.26572e-18	1	Lbh
Rab34	1.53285e-22	1.15793	0.781	0.579	3.46333e-18	1	Rab34
Jun	2.06542e-22	1.92244	0.896	0.854	4.66661e-18	1	Jun
Hnrnpk	3.01817e-22	0.782249	0.969	0.985	6.81926e-18	1	Hnrnpk
Col4a4	3.36342e-22	1.49444	0.688	0.331	7.59931e-18	1	Col4a4
Cpxm1	5.14434e-22	1.17906	0.75	0.474	1.16231e-17	1	Cpxm1
Prss35	5.22534e-22	1.26595	0.719	0.402	1.18061e-17	1	Prss35
Plagl1	6.33981e-22	1.46256	0.823	0.749	1.43242e-17	1	Plagl1
Eif3e	6.73713e-22	0.875493	0.927	0.95	1.52219e-17	1	Eif3e
Hic1	7.44125e-22	1.09799	0.646	0.263	1.68128e-17	1	Hic1
Fcgrt	7.56117e-22	1.1571	0.76	0.526	1.70837e-17	1	Fcgrt
Maf	7.70151e-22	1.53389	0.719	0.396	1.74008e-17	1	Maf
Pmepa1	8.55311e-22	1.70936	0.781	0.641	1.93249e-17	1	Pmepa1
Ifitm3	8.85162e-22	1.14519	0.823	0.681	1.99993e-17	1	Ifitm3
Fkbp7	9.22336e-22	1.04048	0.74	0.458	2.08393e-17	1	Fkbp7
Plxdc2	9.51896e-22	1.16561	0.781	0.529	2.15071e-17	1	Plxdc2
Eif3f	1.96328e-21	0.756898	0.958	0.95	4.43584e-17	1	Eif3f
Gpm6b	2.46984e-21	1.27471	0.76	0.526	5.58036e-17	1	Gpm6b
Ftl1	4.3869e-21	0.665815	1	1	9.91176e-17	1	Ftl1
Wnt4	5.04627e-21	1.62551	0.823	0.663	1.14015e-16	1	Wnt4
Kcnq1ot1	5.34524e-21	1.23389	0.844	0.721	1.2077e-16	1	Kcnq1ot1
Kdelr3	5.64451e-21	1.0618	0.667	0.316	1.27532e-16	1	Kdelr3
H2afv	6.09483e-21	0.953872	0.906	0.932	1.37707e-16	1	H2afv
Gsn	6.45922e-21	1.37547	0.771	0.588	1.4594e-16	1	Gsn
Dpm3	6.66299e-21	0.814648	0.833	0.814	1.50544e-16	1	Dpm3
Id2	6.90079e-21	1.81012	0.823	0.802	1.55916e-16	1	Id2
Col26a1	8.86087e-21	0.978779	0.656	0.303	2.00203e-16	1	Col26a1
Pdia6	8.89643e-21	0.774436	0.969	0.954	2.01006e-16	1	Pdia6
Auts2	1.12125e-20	0.839725	0.896	0.885	2.53334e-16	1	Auts2
Ier2	1.24121e-20	1.34834	0.896	0.913	2.8044e-16	1	Ier2
Slc25a4	1.67539e-20	0.746314	0.958	0.957	3.78537e-16	1	Slc25a4
Maged2	1.86934e-20	0.721453	0.99	0.87	4.22359e-16	1	Maged2
Prrx1	2.09618e-20	0.886352	0.552	0.164	4.73611e-16	1	Prrx1
Htra3	2.41591e-20	1.19057	0.708	0.427	5.4585e-16	1	Htra3
Thra	4.6007e-20	0.917623	0.906	0.929	1.03948e-15	1	Thra
Tsc22d1	4.85663e-20	0.871684	1	0.972	1.09731e-15	1	Tsc22d1
Dnm3os	5.87016e-20	1.00334	0.625	0.266	1.3263e-15	1	Dnm3os
Tmem176a	8.6477e-20	1.30034	0.812	0.69	1.95386e-15	1	Tmem176a
Grb10	1.13282e-19	1.06555	0.75	0.582	2.55948e-15	1	Grb10
Fbn1	1.19288e-19	1.1858	0.771	0.638	2.69518e-15	1	Fbn1
Morf4l1	1.35958e-19	0.670285	0.99	0.957	3.07184e-15	1	Morf4l1
Pabpc1	1.47353e-19	0.825486	0.958	0.923	3.32929e-15	1	Pabpc1
Matn2	1.51437e-19	1.15602	0.719	0.467	3.42157e-15	1	Matn2
Cpz	1.7605e-19	0.835604	0.573	0.201	3.97768e-15	1	Cpz
Tsen34	1.91332e-19	0.945395	0.812	0.793	4.32296e-15	1	Tsen34
Tpm3	2.42757e-19	0.82984	0.854	0.861	5.48484e-15	1	Tpm3
Gng11	2.72666e-19	1.0947	0.667	0.347	6.16062e-15	1	Gng11
Cxcl12	2.87102e-19	1.69865	0.656	0.341	6.48679e-15	1	Cxcl12
Hmgb1	3.32419e-19	0.764034	0.979	0.981	7.51068e-15	1	Hmgb1
Ckap4	3.5003e-19	1.17706	0.781	0.755	7.90857e-15	1	Ckap4
Dstn	3.55271e-19	0.850592	0.917	0.938	8.02699e-15	1	Dstn
Lamp2	4.29701e-19	0.889468	0.865	0.858	9.70865e-15	1	Lamp2
Sdc2	4.81699e-19	1.10511	0.833	0.684	1.08835e-14	1	Sdc2
Junb	5.27911e-19	1.78741	0.823	0.839	1.19276e-14	1	Junb
Sorcs2	5.53122e-19	1.10981	0.688	0.412	1.24972e-14	1	Sorcs2
Timp2	6.00714e-19	1.25215	0.771	0.681	1.35725e-14	1	Timp2
Igsf10	7.20931e-19	0.82034	0.562	0.198	1.62887e-14	1	Igsf10
Sh3bgrl	7.24897e-19	1.13804	0.792	0.752	1.63783e-14	1	Sh3bgrl
Actg1	8.4664e-19	0.591864	1	1	1.9129e-14	1	Actg1
Rcn1	8.85916e-19	1.08475	0.792	0.746	2.00164e-14	1	Rcn1
Lrp1	1.25955e-18	0.989886	0.812	0.749	2.84582e-14	1	Lrp1
Mmp14	1.86319e-18	1.09176	0.75	0.529	4.20969e-14	1	Mmp14
Ar	2.69435e-18	1.28883	0.698	0.449	6.08761e-14	1	Ar
Sfpq	2.95345e-18	0.913317	0.896	0.91	6.67304e-14	1	Sfpq
Ssbp2	3.71757e-18	0.968391	0.802	0.83	8.39947e-14	1	Ssbp2
Plpp3	3.73387e-18	1.20074	0.781	0.678	8.43631e-14	1	Plpp3
Rnd3	4.36124e-18	0.909978	0.656	0.356	9.85379e-14	1	Rnd3
Ptprk	4.82496e-18	1.14552	0.688	0.44	1.09015e-13	1	Ptprk
Ttc3	4.98612e-18	0.742172	0.948	0.895	1.12656e-13	1	Ttc3
Aebp1	5.53842e-18	0.993725	0.688	0.433	1.25135e-13	1	Aebp1
Tpm4	5.82847e-18	1.14091	0.802	0.734	1.31688e-13	1	Tpm4
Tenm4	7.24869e-18	1.13081	0.833	0.768	1.63777e-13	1	Tenm4
Ndrg2	7.60032e-18	0.868434	0.562	0.214	1.71722e-13	1	Ndrg2
Lum	8.14495e-18	2.0999	0.708	0.514	1.84027e-13	1	Lum
Col16a1	8.44888e-18	1.05278	0.688	0.455	1.90894e-13	1	Col16a1
Myh10	8.70756e-18	0.924546	0.823	0.783	1.96739e-13	1	Myh10
Smo	9.10629e-18	1.00263	0.729	0.536	2.05748e-13	1	Smo
Srsf5	9.43208e-18	0.681648	0.927	0.941	2.13108e-13	1	Srsf5
Gm2a	1.09565e-17	1.04428	0.729	0.573	2.47552e-13	1	Gm2a
Sntb2	1.43224e-17	0.954699	0.802	0.799	3.23601e-13	1	Sntb2
Tfpi	1.8586e-17	0.856745	0.708	0.495	4.19933e-13	1	Tfpi
Fmo1	2.47058e-17	0.95639	0.521	0.176	5.58202e-13	1	Fmo1
Ahnak	2.47359e-17	1.02767	0.792	0.681	5.58883e-13	1	Ahnak
Cmtm3	2.55029e-17	0.978275	0.75	0.56	5.76212e-13	1	Cmtm3
Fblim1	3.00518e-17	0.847536	0.531	0.189	6.7899e-13	1	Fblim1
Igfbp6	3.79518e-17	1.23344	0.833	0.814	8.57483e-13	1	Igfbp6
Rhoc	3.93236e-17	0.9664	0.771	0.69	8.88478e-13	1	Rhoc
Ddx50	4.07141e-17	0.78738	0.833	0.87	9.19895e-13	1	Ddx50
Ccdc80	4.22365e-17	1.03994	0.688	0.449	9.54292e-13	1	Ccdc80
Fosb	4.78073e-17	2.36482	0.76	0.718	1.08016e-12	1	Fosb
Sox4	1.15366e-16	0.971612	0.896	0.737	2.60658e-12	1	Sox4
Pdgfrb	1.17504e-16	0.623102	0.458	0.124	2.65489e-12	1	Pdgfrb
Oaf	1.20073e-16	1.16339	0.729	0.628	2.71294e-12	1	Oaf
Lamb1	1.2664e-16	1.00572	0.875	0.885	2.8613e-12	1	Lamb1
Sri	1.60935e-16	0.829786	0.792	0.774	3.63616e-12	1	Sri
Scarf2	2.03506e-16	0.733236	0.583	0.272	4.59801e-12	1	Scarf2
Chd3	2.09113e-16	0.978614	0.771	0.765	4.72469e-12	1	Chd3
1810058I24Rik	2.2568e-16	0.610814	0.948	0.957	5.09902e-12	1	1810058I24Rik
Flna	2.65215e-16	1.00234	0.802	0.796	5.99226e-12	1	Flna
Hnrnpa0	2.66013e-16	0.669217	0.938	0.944	6.0103e-12	1	Hnrnpa0
Npc2	2.71433e-16	0.619122	0.927	0.935	6.13275e-12	1	Npc2
Frem1	2.75257e-16	0.893447	0.573	0.26	6.21915e-12	1	Frem1
Clic1	3.37098e-16	0.687624	0.854	0.74	7.6164e-12	1	Clic1
Foxl2	3.66556e-16	0.886015	0.833	0.715	8.28197e-12	1	Foxl2
6030408B16Rik	3.71506e-16	1.14901	0.688	0.48	8.39381e-12	1	6030408B16Rik
Snhg18	3.75486e-16	0.921745	0.792	0.836	8.48373e-12	1	Snhg18
C1qtnf7	4.49734e-16	1.12	0.677	0.48	1.01613e-11	1	C1qtnf7
Ntng1	4.66053e-16	0.66309	0.396	0.084	1.053e-11	1	Ntng1
Cd34	4.73134e-16	1.04721	0.615	0.328	1.069e-11	1	Cd34
Acaa2	5.95591e-16	0.805247	0.844	0.774	1.34568e-11	1	Acaa2
Rbms3	7.00686e-16	0.914191	0.677	0.449	1.58313e-11	1	Rbms3
Pdlim2	7.14722e-16	0.886753	0.635	0.341	1.61484e-11	1	Pdlim2
Ugp2	7.15899e-16	0.904912	0.792	0.836	1.6175e-11	1	Ugp2
Ech1	7.87877e-16	0.763306	0.885	0.892	1.78013e-11	1	Ech1
Hnrnpd	8.87362e-16	0.700627	0.927	0.944	2.00491e-11	1	Hnrnpd
Golim4	1.50894e-15	0.842319	0.688	0.498	3.40929e-11	1	Golim4
Lama2	1.74521e-15	0.968896	0.792	0.808	3.94312e-11	1	Lama2
Col4a1	2.27889e-15	0.912037	0.844	0.808	5.14891e-11	1	Col4a1
App	2.455e-15	1.02206	0.812	0.712	5.54684e-11	1	App
Dap	3.59233e-15	0.82926	0.781	0.833	8.11651e-11	1	Dap
Ptov1	3.59968e-15	0.69181	0.927	0.947	8.13311e-11	1	Ptov1
Nid2	3.63514e-15	0.895177	0.625	0.384	8.21323e-11	1	Nid2
Tgfbi	3.76144e-15	1.74867	0.688	0.495	8.49861e-11	1	Tgfbi
Rtn4	4.19494e-15	0.710629	0.906	0.907	9.47806e-11	1	Rtn4
Acta2	4.45265e-15	1.86814	0.719	0.653	1.00603e-10	1	Acta2
Purb	4.51714e-15	0.855336	0.812	0.83	1.0206e-10	1	Purb
Gnb2	4.65774e-15	0.693928	0.885	0.904	1.05237e-10	1	Gnb2
Angptl4	4.95913e-15	1.02919	0.677	0.486	1.12047e-10	1	Angptl4
Fbln1	5.25442e-15	1.0407	0.802	0.817	1.18718e-10	1	Fbln1
Fgl2	6.11954e-15	1.01082	0.531	0.226	1.38265e-10	1	Fgl2
Armcx3	6.27383e-15	0.960781	0.698	0.548	1.41751e-10	1	Armcx3
Nfat5	6.41049e-15	0.870128	0.792	0.789	1.44839e-10	1	Nfat5
Lox	8.19354e-15	0.721818	0.469	0.158	1.85125e-10	1	Lox
Gria3	9.12613e-15	0.659358	0.479	0.167	2.06196e-10	1	Gria3
Blvrb	9.2829e-15	0.915462	0.74	0.737	2.09738e-10	1	Blvrb
Ctnnb1	1.02811e-14	0.586994	0.885	0.944	2.32291e-10	1	Ctnnb1
Camk2n1	1.25195e-14	1.06371	0.646	0.446	2.82867e-10	1	Camk2n1
Lpar1	1.43883e-14	1.08329	0.667	0.502	3.2509e-10	1	Lpar1
Cbx3	1.5494e-14	0.670243	0.844	0.892	3.50072e-10	1	Cbx3
B3gnt9	1.5852e-14	0.734422	0.51	0.207	3.58161e-10	1	B3gnt9
Aes	1.69495e-14	0.591482	0.99	0.947	3.82957e-10	1	Aes
Dpysl3	2.06249e-14	1.08664	0.771	0.774	4.65999e-10	1	Dpysl3
Sptssa	2.33772e-14	0.791928	0.792	0.827	5.28185e-10	1	Sptssa
Cnrip1	2.61008e-14	0.74858	0.562	0.285	5.89721e-10	1	Cnrip1
Cnpy2	2.97194e-14	0.677543	0.927	0.904	6.71481e-10	1	Cnpy2
Fundc2	3.54961e-14	0.92109	0.729	0.7	8.02e-10	1	Fundc2
Rcn2	3.61316e-14	0.6499	0.812	0.858	8.16357e-10	1	Rcn2
Eef1g	3.82633e-14	0.606393	0.979	0.95	8.64522e-10	1	Eef1g
Mmp11	3.9999e-14	0.91821	0.729	0.647	9.03738e-10	1	Mmp11
Col12a1	4.36276e-14	1.19531	0.625	0.415	9.85723e-10	1	Col12a1
Efemp2	4.45817e-14	0.889396	0.698	0.604	1.00728e-09	1	Efemp2
Pid1	4.6276e-14	1.08007	0.635	0.43	1.04556e-09	1	Pid1
Fbxl7	5.18126e-14	1.2604	0.698	0.638	1.17065e-09	1	Fbxl7
Gas1	6.21182e-14	1.52021	0.656	0.477	1.4035e-09	1	Gas1
Postn	8.00617e-14	1.0755	0.542	0.266	1.80891e-09	1	Postn
Adgrl2	8.46775e-14	0.890207	0.698	0.594	1.9132e-09	1	Adgrl2
Efnb1	1.01675e-13	1.00782	0.719	0.684	2.29724e-09	1	Efnb1
Ostc	1.49567e-13	0.759096	0.844	0.92	3.37931e-09	1	Ostc
Gpx7	1.71596e-13	0.889558	0.688	0.573	3.87705e-09	1	Gpx7
Hnrnpm	1.78795e-13	0.704729	0.802	0.898	4.03968e-09	1	Hnrnpm
H1f0	1.82903e-13	1.15722	0.802	0.839	4.13251e-09	1	H1f0
Pamr1	1.86653e-13	0.674167	0.479	0.189	4.21723e-09	1	Pamr1
Cyr61	1.93869e-13	2.13939	0.698	0.663	4.38028e-09	1	Cyr61
Tuba1a	2.09779e-13	1.03267	0.781	0.762	4.73976e-09	1	Tuba1a
Anxa6	2.2107e-13	0.855646	0.76	0.802	4.99486e-09	1	Anxa6
Rnh1	2.34764e-13	0.703754	0.802	0.836	5.30425e-09	1	Rnh1
Rab18	2.44199e-13	0.706893	0.823	0.907	5.51743e-09	1	Rab18
Tia1	2.58812e-13	0.722182	0.781	0.805	5.84759e-09	1	Tia1
Snhg12	2.66311e-13	0.761542	0.719	0.693	6.01702e-09	1	Snhg12
Il11ra1	2.94123e-13	0.87948	0.74	0.755	6.64541e-09	1	Il11ra1
Rhoj	3.05978e-13	0.768267	0.521	0.248	6.91327e-09	1	Rhoj
Akt1	3.89782e-13	0.650409	0.781	0.873	8.80672e-09	1	Akt1
Mrc2	4.14471e-13	0.640069	0.438	0.152	9.36456e-09	1	Mrc2
Tbx2	4.17923e-13	0.942466	0.583	0.35	9.44255e-09	1	Tbx2
Ptgis	4.53015e-13	1.14117	0.708	0.724	1.02354e-08	1	Ptgis
Eci2	4.68672e-13	0.702136	0.771	0.864	1.05892e-08	1	Eci2
Igf1	4.70248e-13	1.41016	0.708	0.672	1.06248e-08	1	Igf1
Ppp1r14b	5.95243e-13	0.881874	0.792	0.836	1.34489e-08	1	Ppp1r14b
Ncam1	5.99527e-13	1.01033	0.542	0.279	1.35457e-08	1	Ncam1
Ndn	6.07809e-13	0.971725	0.719	0.672	1.37328e-08	1	Ndn
Armcx2	6.17828e-13	0.961037	0.656	0.514	1.39592e-08	1	Armcx2
Sox5	6.69656e-13	0.773306	0.583	0.356	1.51302e-08	1	Sox5
Slc9a3r2	8.50348e-13	0.724807	0.719	0.706	1.92128e-08	1	Slc9a3r2
Hspa5	1.01969e-12	0.792294	0.927	0.954	2.30388e-08	1	Hspa5
Smco4	1.08301e-12	0.756832	0.802	0.889	2.44695e-08	1	Smco4
Txn1	1.26111e-12	0.7172	0.865	0.944	2.84936e-08	1	Txn1
Nbl1	1.28859e-12	0.946187	0.615	0.433	2.91144e-08	1	Nbl1
Fn1	1.33802e-12	1.25894	0.677	0.625	3.02312e-08	1	Fn1
Trim35	1.38558e-12	0.709832	0.76	0.771	3.13058e-08	1	Trim35
Tceal8	1.50771e-12	0.741595	0.781	0.82	3.40652e-08	1	Tceal8
Pnisr	1.56066e-12	0.706793	0.917	0.907	3.52615e-08	1	Pnisr
Srsf7	1.62727e-12	0.63347	0.865	0.916	3.67666e-08	1	Srsf7
Ogt	1.84004e-12	0.764555	0.875	0.845	4.1574e-08	1	Ogt
Hmcn1	2.19417e-12	1.02653	0.542	0.291	4.95752e-08	1	Hmcn1
Socs3	2.87591e-12	1.42731	0.656	0.545	6.49783e-08	1	Socs3
Lhfp	2.99479e-12	0.973158	0.698	0.697	6.76642e-08	1	Lhfp
Fbln5	3.11263e-12	1.11527	0.688	0.672	7.03268e-08	1	Fbln5
Prdx4	3.30619e-12	0.776397	0.792	0.839	7.47e-08	1	Prdx4
Apoe	4.08174e-12	1.11654	0.698	0.678	9.22228e-08	1	Apoe
Ccnd3	5.99953e-12	0.680917	0.792	0.882	1.35553e-07	1	Ccnd3
Mxra7	6.34053e-12	0.617017	0.615	0.427	1.43258e-07	1	Mxra7
Prdx5	6.59683e-12	0.697694	0.844	0.941	1.49049e-07	1	Prdx5
Plgrkt	7.42119e-12	0.757739	0.698	0.69	1.67674e-07	1	Plgrkt
Ankrd11	7.44248e-12	0.752861	0.844	0.842	1.68155e-07	1	Ankrd11
Hmgn3	8.69931e-12	0.976332	0.615	0.452	1.96552e-07	1	Hmgn3
Ssr1	8.9476e-12	0.607582	0.812	0.879	2.02162e-07	1	Ssr1
Arhgef25	9.54637e-12	0.834034	0.583	0.39	2.15691e-07	1	Arhgef25
Pth1r	9.72189e-12	0.625353	0.438	0.173	2.19656e-07	1	Pth1r
Fkbp10	1.01089e-11	0.855688	0.656	0.551	2.28401e-07	1	Fkbp10
Atraid	1.04123e-11	0.653066	0.781	0.864	2.35255e-07	1	Atraid
Ngfr	1.06094e-11	0.773455	0.531	0.297	2.39708e-07	1	Ngfr
Ggt5	1.08761e-11	0.895506	0.604	0.399	2.45735e-07	1	Ggt5
Ltbp3	1.1184e-11	0.692798	0.729	0.752	2.52692e-07	1	Ltbp3
Adamts10	1.23133e-11	0.81245	0.656	0.533	2.78207e-07	1	Adamts10
Tspan6	1.24247e-11	0.901639	0.719	0.762	2.80724e-07	1	Tspan6
Gm42418	1.3159e-11	0.808021	1	0.978	2.97315e-07	1	Gm42418
Fat4	1.38153e-11	0.677122	0.448	0.183	3.12144e-07	1	Fat4
Ctdsp2	1.38175e-11	0.700124	0.75	0.854	3.12192e-07	1	Ctdsp2
Epb41l4aos	1.49299e-11	0.887684	0.708	0.724	3.37327e-07	1	Epb41l4aos
Cryab	1.60287e-11	0.641976	0.5	0.245	3.62151e-07	1	Cryab
Tagln2	1.663e-11	1.05887	0.625	0.486	3.75739e-07	1	Tagln2
Kmt2e	1.7317e-11	0.628501	0.792	0.864	3.91259e-07	1	Kmt2e
Lpp	1.95323e-11	0.656383	0.74	0.799	4.41312e-07	1	Lpp
Ncor1	2.08244e-11	0.602589	0.833	0.882	4.70506e-07	1	Ncor1
Khdrbs1	2.11e-11	0.620692	0.792	0.895	4.76734e-07	1	Khdrbs1
Rsrp1	2.3619e-11	0.680832	0.885	0.876	5.33649e-07	1	Rsrp1
Sdcbp	2.58119e-11	0.808211	0.74	0.861	5.83195e-07	1	Sdcbp
Abracl	2.63757e-11	0.912586	0.688	0.644	5.95931e-07	1	Abracl
Phlda3	2.76036e-11	0.752768	0.75	0.573	6.23676e-07	1	Phlda3
Bex3	2.84253e-11	0.725971	0.823	0.851	6.42241e-07	1	Bex3
Zcchc11	3.54803e-11	0.676688	0.771	0.814	8.01642e-07	1	Zcchc11
Wls	3.55252e-11	0.738818	0.667	0.548	8.02657e-07	1	Wls
Cdk4	3.93967e-11	0.893837	0.76	0.851	8.9013e-07	1	Cdk4
C1qtnf6	4.32489e-11	0.75328	0.615	0.464	9.77165e-07	1	C1qtnf6
Tra2a	4.486e-11	0.592087	0.865	0.867	1.01357e-06	1	Tra2a
Ccdc8	4.79207e-11	0.729838	0.635	0.514	1.08272e-06	1	Ccdc8
Igdcc4	5.09461e-11	0.79083	0.698	0.731	1.15108e-06	1	Igdcc4
Srsf6	5.25602e-11	0.591744	0.833	0.901	1.18754e-06	1	Srsf6
Ramp2	6.7864e-11	1.08203	0.698	0.715	1.53332e-06	1	Ramp2
Pltp	7.6189e-11	0.780057	0.5	0.266	1.72141e-06	1	Pltp
H2afz	7.62668e-11	0.870516	0.948	0.975	1.72317e-06	1	H2afz
Crtap	8.14958e-11	0.691753	0.667	0.669	1.84131e-06	1	Crtap
Hmgn2	8.33714e-11	0.869	0.854	0.932	1.88369e-06	1	Hmgn2
Zeb1	9.94362e-11	0.885773	0.698	0.78	2.24666e-06	1	Zeb1
Cavin1	9.99751e-11	0.76436	0.635	0.502	2.25884e-06	1	Cavin1
Myadm	1.24667e-10	0.893286	0.677	0.706	2.81672e-06	1	Myadm
Prkar2b	1.51596e-10	0.809921	0.698	0.771	3.42515e-06	1	Prkar2b
Gucy1a1	2.24393e-10	1.49148	0.604	0.489	5.06994e-06	1	Gucy1a1
Dab2	2.34144e-10	0.783087	0.656	0.598	5.29025e-06	1	Dab2
Ikbip	2.86371e-10	0.741337	0.615	0.523	6.47028e-06	1	Ikbip
Prnp	3.54412e-10	0.897272	0.625	0.554	8.00759e-06	1	Prnp
Lmcd1	4.03057e-10	1.06013	0.49	0.269	9.10667e-06	1	Lmcd1
Pxdn	4.09456e-10	0.800189	0.635	0.598	9.25124e-06	1	Pxdn
Ctsz	4.1587e-10	0.756771	0.698	0.765	9.39617e-06	1	Ctsz
Lgi2	4.20078e-10	0.821245	0.469	0.241	9.49125e-06	1	Lgi2
Col4a2	5.00983e-10	0.789045	0.729	0.709	1.13192e-05	1	Col4a2
Fndc3b	5.13094e-10	0.641676	0.708	0.755	1.15928e-05	1	Fndc3b
Slc16a2	6.25656e-10	0.717226	0.531	0.347	1.41361e-05	1	Slc16a2
Gstt1	6.3891e-10	0.76957	0.521	0.331	1.44355e-05	1	Gstt1
Mbnl2	6.78777e-10	0.754593	0.667	0.638	1.53363e-05	1	Mbnl2
Lpar4	6.92245e-10	0.6283	0.406	0.17	1.56406e-05	1	Lpar4
Nr3c1	8.33706e-10	0.834701	0.656	0.693	1.88367e-05	1	Nr3c1
Acot1	8.77318e-10	0.784621	0.604	0.486	1.98221e-05	1	Acot1
Tmem204	8.96158e-10	0.626063	0.438	0.207	2.02478e-05	1	Tmem204
Calm3	9.06156e-10	0.653317	0.802	0.92	2.04737e-05	1	Calm3
S100a16	9.79703e-10	0.724891	0.656	0.591	2.21354e-05	1	S100a16
Selenop	1.05079e-09	0.859296	0.781	0.777	2.37415e-05	1	Selenop
Txndc5	1.95037e-09	0.611835	0.781	0.895	4.40666e-05	1	Txndc5
Ing4	2.07999e-09	0.670387	0.688	0.777	4.69954e-05	1	Ing4
Vstm2b	2.10562e-09	0.641813	0.365	0.136	4.75745e-05	1	Vstm2b
Dlc1	2.18903e-09	0.659575	0.656	0.653	4.94588e-05	1	Dlc1
Armcx6	2.32749e-09	0.823236	0.583	0.464	5.25872e-05	1	Armcx6
Fkbp11	2.47574e-09	0.612001	0.458	0.245	5.5937e-05	1	Fkbp11
Tril	2.79288e-09	1.00393	0.688	0.663	6.31023e-05	1	Tril
Mcl1	3.04122e-09	0.616642	0.76	0.873	6.87133e-05	1	Mcl1
Ptprs	3.29696e-09	0.681487	0.74	0.833	7.44914e-05	1	Ptprs
Tmem165	3.75225e-09	0.61008	0.75	0.873	8.47784e-05	1	Tmem165
Parva	4.00106e-09	0.649644	0.646	0.607	9.03999e-05	1	Parva
Nhsl2	4.54029e-09	0.594668	0.375	0.155	0.000102583	1	Nhsl2
Ednra	4.93356e-09	0.779682	0.552	0.421	0.000111469	1	Ednra
Phldb2	5.39688e-09	0.842213	0.573	0.449	0.000121937	1	Phldb2
G0s2	5.46116e-09	0.902285	0.49	0.303	0.000123389	1	G0s2
Sgce	5.82244e-09	0.694009	0.583	0.461	0.000131552	1	Sgce
Tead1	6.14171e-09	0.719537	0.698	0.771	0.000138766	1	Tead1
Ttc28	6.33988e-09	0.691106	0.74	0.793	0.000143243	1	Ttc28
Btg2	8.28624e-09	1.42158	0.823	0.913	0.000187219	1	Btg2
Mef2c	8.59161e-09	0.650941	0.396	0.18	0.000194119	1	Mef2c
Top2b	8.75698e-09	0.749352	0.688	0.771	0.000197855	1	Top2b
Akr1b8	8.78184e-09	0.73688	0.562	0.433	0.000198417	1	Akr1b8
Svil	8.95657e-09	0.709214	0.677	0.746	0.000202365	1	Svil
Ccdc141	9.27416e-09	0.839988	0.594	0.523	0.00020954	1	Ccdc141
Copz2	9.64784e-09	0.810649	0.646	0.703	0.000217983	1	Copz2
Zfp503	1.04614e-08	0.693572	0.698	0.808	0.000236364	1	Zfp503
Aff3	1.2496e-08	0.827499	0.635	0.672	0.000282334	1	Aff3
Camk1	1.38933e-08	0.690238	0.594	0.514	0.000313904	1	Camk1
Pkdcc	1.95869e-08	0.902883	0.542	0.424	0.000442546	1	Pkdcc
Tns1	2.16119e-08	0.745879	0.573	0.486	0.0004883	1	Tns1
Tagln	2.33054e-08	1.75896	0.521	0.375	0.000526561	1	Tagln
Rnf144a	2.91759e-08	0.686754	0.562	0.464	0.000659199	1	Rnf144a
Actr3b	2.9654e-08	1.33526	0.625	0.672	0.000670004	1	Actr3b
Eln	3.12512e-08	1.01349	0.615	0.529	0.000706089	1	Eln
Pdlim4	3.5267e-08	0.640891	0.49	0.322	0.000796823	1	Pdlim4
Tgm2	3.75073e-08	0.687602	0.438	0.245	0.000847439	1	Tgm2
Emp2	4.38516e-08	0.589236	0.521	0.359	0.000990783	1	Emp2
Cenpb	4.48805e-08	0.695825	0.656	0.687	0.00101403	1	Cenpb
Soat1	4.74743e-08	0.612487	0.74	0.833	0.00107263	1	Soat1
Hmox1	4.77003e-08	0.635036	0.229	0.703	0.00107774	1	Hmox1
Cpq	5.05753e-08	0.727189	0.646	0.653	0.0011427	1	Cpq
Slc29a1	5.1155e-08	0.797507	0.604	0.604	0.0011558	1	Slc29a1
Timp3	9.22799e-08	0.657554	0.646	0.573	0.00208497	1	Timp3
Kdelc2	9.4381e-08	0.724531	0.604	0.604	0.00213244	1	Kdelc2
Eng	9.462e-08	0.684142	0.417	0.229	0.00213785	1	Eng
Mesd	1.04615e-07	0.634354	0.667	0.752	0.00236367	1	Mesd
Sh3bp5	1.30427e-07	0.788698	0.615	0.601	0.00294686	1	Sh3bp5
Rbp4	1.56398e-07	0.634615	0.333	0.139	0.00353366	1	Rbp4
Spats2l	1.69033e-07	0.678206	0.635	0.632	0.00381912	1	Spats2l
Gata4	1.90908e-07	0.597135	0.646	0.653	0.00431338	1	Gata4
Wt1	1.99937e-07	0.665018	0.771	0.755	0.00451738	1	Wt1
Ptgfrn	2.18544e-07	0.700188	0.646	0.759	0.00493778	1	Ptgfrn
Tcaf1	2.28246e-07	0.681976	0.552	0.464	0.00515698	1	Tcaf1
Plp1	2.36334e-07	1.41324	0.594	0.607	0.00533973	1	Plp1
Adgrl3	2.99047e-07	0.712669	0.479	0.337	0.00675667	1	Adgrl3
Arap1	3.15542e-07	0.803549	0.562	0.533	0.00712936	1	Arap1
Id3	3.21619e-07	1.19021	0.719	0.833	0.00726666	1	Id3
Bmp1	3.35569e-07	0.755969	0.583	0.551	0.00758185	1	Bmp1
Foxs1	3.60039e-07	0.661987	0.531	0.43	0.00813473	1	Foxs1
Hoxc6	3.87929e-07	0.633145	0.542	0.452	0.00876487	1	Hoxc6
Hoxd8	4.87316e-07	0.760465	0.521	0.433	0.0110104	1	Hoxd8
Slc38a2	4.98461e-07	0.75675	0.677	0.771	0.0112622	1	Slc38a2
6330403K07Rik	5.41283e-07	0.71567	0.438	0.279	0.0122297	1	6330403K07Rik
Tnfsf12	5.90615e-07	0.671531	0.594	0.61	0.0133444	1	Tnfsf12
Atf4	6.19688e-07	0.629209	0.698	0.867	0.0140012	1	Atf4
Trip6	6.54138e-07	0.693321	0.573	0.557	0.0147796	1	Trip6
Ier5	6.90671e-07	0.834	0.562	0.523	0.015605	1	Ier5
Ptch1	7.46311e-07	0.988057	0.656	0.796	0.0168622	1	Ptch1
Mfge8	9.00978e-07	0.953411	0.677	0.765	0.0203567	1	Mfge8
Atf5	1.00951e-06	0.802354	0.562	0.548	0.022809	1	Atf5
Actn1	1.12287e-06	0.615972	0.677	0.802	0.0253701	1	Actn1
Cox20	1.12415e-06	0.589064	0.656	0.771	0.0253992	1	Cox20
Hoxd9	1.19802e-06	0.95557	0.573	0.576	0.0270682	1	Hoxd9
Ldha	1.51534e-06	0.629747	0.677	0.749	0.0342377	1	Ldha
S100a6	1.52977e-06	0.980483	0.438	0.294	0.0345636	1	S100a6
Capn2	1.99551e-06	0.630956	0.531	0.458	0.0450865	1	Capn2
Wisp1	2.04942e-06	0.689264	0.479	0.372	0.0463047	1	Wisp1
Ccdc28b	2.06543e-06	0.643343	0.656	0.759	0.0466663	1	Ccdc28b
Hsd11b2	2.11993e-06	0.683062	0.438	0.3	0.0478978	1	Hsd11b2
Akr1b10	2.57998e-06	0.639017	0.594	0.641	0.058292	1	Akr1b10
Lix1l	3.05479e-06	0.633947	0.542	0.495	0.06902	1	Lix1l
Pcdh18	3.10952e-06	0.589056	0.438	0.303	0.0702565	1	Pcdh18
Dbn1	3.62515e-06	0.623962	0.562	0.545	0.0819065	1	Dbn1
Dlk1	4.29718e-06	1.80803	0.615	0.706	0.0970904	1	Dlk1

## Sheet: DEGs Subcluster2
	p_val	avg_log2FC	pct.1	pct.2	p_val_adj	cluster	gene
Sycp3	4.1232e-25	1.1935	1	0.812	9.31595e-21	2	Sycp3
Tex15	6.97007e-25	1.16317	0.929	0.699	1.57482e-20	2	Tex15
Sohlh1	7.70252e-25	0.983619	0.976	0.701	1.74031e-20	2	Sohlh1
Ap3b2	1.0062e-24	0.845207	0.929	0.552	2.2734e-20	2	Ap3b2
Gdpd1	1.54124e-24	1.02821	1	0.815	3.48228e-20	2	Gdpd1
Ofd1	4.66234e-24	0.796427	0.952	0.8	1.05341e-19	2	Ofd1
Map7d2	2.00395e-22	0.740578	0.94	0.681	4.52772e-18	2	Map7d2
Smc1b	2.7951e-22	0.887532	0.988	0.824	6.31525e-18	2	Smc1b
Bnip3l	7.08798e-22	0.636561	1	0.973	1.60146e-17	2	Bnip3l
Ube2c	1.34847e-21	0.84777	1	0.872	3.04673e-17	2	Ube2c
Sfr1	3.45009e-21	0.647086	1	0.988	7.79513e-17	2	Sfr1
Camta1	1.00179e-20	0.676435	0.94	0.791	2.26344e-16	2	Camta1
Elavl2	1.58066e-20	0.768248	0.976	0.779	3.57134e-16	2	Elavl2
Eif3g	5.04268e-20	0.759855	0.988	0.937	1.13934e-15	2	Eif3g
Psmd2	6.76547e-20	0.675256	0.976	0.901	1.52859e-15	2	Psmd2
Syce1	7.15092e-20	0.73698	0.929	0.579	1.61568e-15	2	Syce1
Drosha	1.17363e-19	0.70846	0.94	0.722	2.65169e-15	2	Drosha
Cir1	3.06146e-19	0.642146	0.988	0.851	6.91706e-15	2	Cir1
Fkbp6	3.09918e-19	0.78156	0.976	0.734	7.00229e-15	2	Fkbp6
Figla	5.21116e-19	0.837729	0.988	0.767	1.17741e-14	2	Figla
Gm30198	1.03676e-18	0.861351	0.869	0.567	2.34245e-14	2	Gm30198
Ift27	1.29408e-18	0.774372	0.976	0.836	2.92385e-14	2	Ift27
Fam50a	2.08482e-18	0.659491	0.988	0.815	4.71044e-14	2	Fam50a
Mrnip	3.27089e-18	0.784387	0.917	0.701	7.39026e-14	2	Mrnip
Tspan13	7.35892e-18	0.670761	0.917	0.597	1.66267e-13	2	Tspan13
Gm6878	1.13306e-17	0.592617	0.869	0.496	2.56004e-13	2	Gm6878
Ddx10	1.70274e-17	0.60188	0.917	0.734	3.84716e-13	2	Ddx10
Alg13	2.36954e-17	0.712789	0.929	0.839	5.35373e-13	2	Alg13
Taf5	3.19418e-17	0.628991	0.917	0.71	7.21694e-13	2	Taf5
Bbx	3.55091e-17	0.662508	0.917	0.794	8.02292e-13	2	Bbx
Gtsf1	4.22555e-17	0.856041	1	0.821	9.5472e-13	2	Gtsf1
Ints6	6.5629e-17	0.589325	0.869	0.797	1.48282e-12	2	Ints6
Otud5	7.07912e-17	0.598452	0.952	0.725	1.59946e-12	2	Otud5
Gm11985	8.74214e-17	0.793988	0.988	0.776	1.9752e-12	2	Gm11985
Retreg1	1.52415e-16	0.603392	0.929	0.576	3.44367e-12	2	Retreg1
Vps72	1.80691e-16	0.591137	0.964	0.836	4.08253e-12	2	Vps72
Itpk1	2.6302e-16	0.595672	0.905	0.651	5.94268e-12	2	Itpk1
Rfk	3.07836e-16	0.632578	0.917	0.722	6.95525e-12	2	Rfk
Necap2	3.60603e-16	0.602871	0.94	0.761	8.14747e-12	2	Necap2
Iqgap3	3.84211e-16	0.585636	0.893	0.597	8.68087e-12	2	Iqgap3
G3bp2	4.50497e-16	0.607972	0.988	0.937	1.01785e-11	2	G3bp2
Sycp1	7.69879e-16	0.610742	0.964	0.657	1.73946e-11	2	Sycp1
Pfdn2	7.73014e-16	0.609821	0.988	0.916	1.74655e-11	2	Pfdn2
Epcam	7.93868e-16	0.623822	0.917	0.609	1.79367e-11	2	Epcam
Dctpp1	7.96396e-16	0.655918	0.964	0.857	1.79938e-11	2	Dctpp1
Mael	1.59639e-15	0.756318	0.952	0.666	3.60688e-11	2	Mael
Ckb	1.88254e-15	0.668271	1	0.899	4.25341e-11	2	Ckb
Neb	3.31993e-15	0.645338	0.869	0.618	7.50105e-11	2	Neb
Spc24	3.97481e-15	0.677997	0.964	0.776	8.98068e-11	2	Spc24
Nos1	5.70413e-15	0.666786	0.893	0.633	1.28879e-10	2	Nos1
Aen	5.81212e-15	0.591389	0.917	0.737	1.31319e-10	2	Aen
Cdk1	8.71328e-15	0.629022	0.964	0.8	1.96868e-10	2	Cdk1
Crabp1	9.24209e-15	0.743897	0.893	0.499	2.08816e-10	2	Crabp1
Rab3d	1.00172e-14	0.622059	0.964	0.725	2.26329e-10	2	Rab3d
Dnajc15	1.20949e-14	0.818714	1	0.863	2.73272e-10	2	Dnajc15
Gsta4	1.72684e-14	0.733257	1	0.848	3.90162e-10	2	Gsta4
Mov10l1	3.36153e-14	0.589886	0.893	0.627	7.59505e-10	2	Mov10l1
Eif1b	5.88048e-14	0.586884	1	0.946	1.32863e-09	2	Eif1b
Unc13c	1.26122e-13	0.641832	0.976	0.737	2.8496e-09	2	Unc13c
Xdh	2.09882e-13	0.766999	0.988	0.836	4.74207e-09	2	Xdh
Kit	1.86174e-12	0.589815	0.893	0.693	4.20641e-08	2	Kit
Ttn	2.35653e-12	0.864768	0.821	0.558	5.32435e-08	2	Ttn
H2-K1	2.82725e-12	0.640867	1	0.785	6.3879e-08	2	H2-K1
4930562C15Rik	4.71242e-12	0.618796	0.976	0.737	1.06472e-07	2	4930562C15Rik
Dppa3	4.43721e-10	0.606789	1	0.97	1.00254e-05	2	Dppa3
Gm15389	3.77302e-06	0.691629	0.857	0.57	0.0852476	2	Gm15389

## Sheet: DEGs Subcluster3
	p_val	avg_log2FC	pct.1	pct.2	p_val_adj	cluster	gene
A530040E14Rik	1.80997e-43	3.69919	0.975	0.358	4.08944e-39	3	A530040E14Rik
Zbed3	2.3777e-42	3.408	1	0.908	5.37218e-38	3	Zbed3
Gdf9	6.4886e-44	3.40454	1	0.808	1.46603e-39	3	Gdf9
Dnmt1	1.00561e-43	3.23303	1	0.793	2.27208e-39	3	Dnmt1
Zar1	1.16608e-43	3.08118	1	0.663	2.63464e-39	3	Zar1
Bcl2l10	2.76085e-42	3.07797	1	0.624	6.23786e-38	3	Bcl2l10
Oosp1	3.90698e-46	2.9789	0.975	0.346	8.82743e-42	3	Oosp1
H1foo	3.34029e-42	2.96143	1	0.772	7.54704e-38	3	H1foo
Npm2	8.42192e-43	2.90711	1	0.645	1.90285e-38	3	Npm2
E330034G19Rik	6.62993e-43	2.90239	1	0.68	1.49797e-38	3	E330034G19Rik
Pkd2l2	1.38943e-42	2.7505	1	0.787	3.13927e-38	3	Pkd2l2
Sp110	6.26255e-48	2.74036	1	0.393	1.41496e-43	3	Sp110
Oas1e	1.82371e-43	2.59553	1	0.728	4.12049e-39	3	Oas1e
AC125149.3	1.3455e-42	2.57309	0.914	0.275	3.04002e-38	3	AC125149.3
Eif4e1b	5.80859e-51	2.55899	0.988	0.278	1.31239e-46	3	Eif4e1b
C86187	6.63353e-40	2.54358	1	0.66	1.49878e-35	3	C86187
Khdc3	4.98762e-45	2.52574	1	0.595	1.1269e-40	3	Khdc3
Trim61	1.36805e-41	2.51767	0.988	0.598	3.09096e-37	3	Trim61
Miox	4.32331e-48	2.4718	1	0.414	9.76809e-44	3	Miox
Spin1	5.57885e-40	2.42299	1	0.885	1.26048e-35	3	Spin1
Fbxw24	6.57139e-42	2.40304	0.988	0.604	1.48474e-37	3	Fbxw24
Fbxw15	5.18206e-43	2.37089	1	0.642	1.17084e-38	3	Fbxw15
Bpgm	1.50659e-41	2.28969	1	0.852	3.404e-37	3	Bpgm
Plat	5.46966e-33	2.18422	1	0.725	1.23581e-28	3	Plat
Aspm	7.64324e-24	2.13704	0.926	0.592	1.72691e-19	3	Aspm
Mos	4.38261e-39	2.1254	0.975	0.544	9.90207e-35	3	Mos
Setd4	5.08865e-43	2.09927	1	0.751	1.14973e-38	3	Setd4
Slc45a3	9.6103e-42	2.06476	0.988	0.547	2.17135e-37	3	Slc45a3
Khdc1b	1.16259e-36	2.01677	1	0.843	2.62676e-32	3	Khdc1b
Nlrp14	1.07687e-39	1.96574	1	0.896	2.43308e-35	3	Nlrp14
Zfp57	2.99338e-39	1.9385	0.988	0.769	6.76325e-35	3	Zfp57
Pla2g4c	2.13364e-44	1.93234	0.901	0.228	4.82075e-40	3	Pla2g4c
Omt2b	2.00167e-44	1.92633	0.975	0.408	4.52258e-40	3	Omt2b
Kif17	1.10907e-42	1.90228	0.988	0.423	2.50584e-38	3	Kif17
Ninj2	4.22904e-43	1.89955	0.975	0.47	9.55508e-39	3	Ninj2
E330017A01Rik	3.88625e-36	1.88699	0.988	0.713	8.78059e-32	3	E330017A01Rik
AU022751	7.01341e-36	1.87208	0.963	0.583	1.58461e-31	3	AU022751
Ccdc69	1.64178e-40	1.87069	0.963	0.432	3.70943e-36	3	Ccdc69
E330021D16Rik	2.83279e-41	1.86505	0.914	0.293	6.40041e-37	3	E330021D16Rik
Gyg	1.91514e-42	1.85873	1	0.805	4.32706e-38	3	Gyg
Omt2a	5.91309e-46	1.84649	0.938	0.272	1.336e-41	3	Omt2a
Cdo1	1.65921e-44	1.84603	1	0.473	3.74882e-40	3	Cdo1
Ccno	3.60883e-41	1.84224	1	0.751	8.15379e-37	3	Ccno
Fam46c	2.23002e-39	1.84207	0.975	0.618	5.0385e-35	3	Fam46c
Slbp	1.4424e-29	1.83919	1	0.867	3.25895e-25	3	Slbp
Rhpn2	9.05621e-40	1.79539	0.988	0.586	2.04616e-35	3	Rhpn2
D6Ertd527e	2.07731e-39	1.79162	0.963	0.5	4.69346e-35	3	D6Ertd527e
Rasa4	2.42156e-43	1.79009	0.963	0.361	5.47126e-39	3	Rasa4
Gm813	1.42802e-45	1.77687	0.802	0.101	3.22646e-41	3	Gm813
Cpsf4l	5.18682e-40	1.77065	0.988	0.68	1.17191e-35	3	Cpsf4l
Btg4	9.07645e-37	1.76799	1	0.704	2.05073e-32	3	Btg4
Kpna7	4.21018e-40	1.75216	0.975	0.541	9.51248e-36	3	Kpna7
Rbm38	8.38532e-38	1.7498	0.975	0.689	1.89458e-33	3	Rbm38
Rfpl4	1.47165e-43	1.74502	0.988	0.426	3.32504e-39	3	Rfpl4
Rnf38	4.6128e-39	1.7367	0.988	0.743	1.04222e-34	3	Rnf38
Tle6	3.63817e-40	1.69655	1	0.908	8.22007e-36	3	Tle6
Astl	3.88382e-36	1.69147	0.988	0.601	8.7751e-32	3	Astl
Dppa5a	3.83766e-33	1.67755	1	0.805	8.67082e-29	3	Dppa5a
Tacc3	8.52671e-41	1.66215	1	0.784	1.92653e-36	3	Tacc3
Mphosph6	5.33241e-33	1.65675	1	0.861	1.20481e-28	3	Mphosph6
Ube2d3	1.31527e-41	1.65182	1	0.982	2.97173e-37	3	Ube2d3
Tcl1	4.60258e-40	1.64844	1	0.805	1.03991e-35	3	Tcl1
Gm45645	6.38484e-38	1.64316	0.951	0.506	1.44259e-33	3	Gm45645
Pttg1	4.72329e-36	1.63761	1	0.891	1.06718e-31	3	Pttg1
Oosp2	2.14522e-36	1.63601	0.926	0.45	4.84692e-32	3	Oosp2
Lrrc28	1.24581e-39	1.63266	0.975	0.666	2.81479e-35	3	Lrrc28
Map3k6	9.20999e-40	1.62462	0.988	0.698	2.08091e-35	3	Map3k6
Plac8	5.63555e-39	1.62026	0.877	0.201	1.2733e-34	3	Plac8
Ggct	3.96882e-39	1.61412	0.988	0.686	8.96715e-35	3	Ggct
Bmp15	8.01668e-43	1.6005	0.926	0.278	1.81129e-38	3	Bmp15
AC160336.1	1.98043e-15	1.59827	0.877	0.719	4.47459e-11	3	AC160336.1
Padi6	4.16962e-35	1.5887	1	0.973	9.42085e-31	3	Padi6
Parp12	9.95201e-41	1.5838	0.988	0.654	2.24856e-36	3	Parp12
Pfdn4	2.41471e-37	1.56772	1	0.879	5.45579e-33	3	Pfdn4
Fbxw18	3.83028e-32	1.54419	0.926	0.55	8.65414e-28	3	Fbxw18
Arhgap20os	8.95224e-33	1.53628	0.988	0.707	2.02267e-28	3	Arhgap20os
Zp3	6.13912e-20	1.53038	1	0.899	1.38707e-15	3	Zp3
Lmo1	5.35891e-40	1.52465	0.975	0.503	1.21079e-35	3	Lmo1
Fgf8	4.19103e-46	1.51846	0.704	0.05	9.46922e-42	3	Fgf8
Fbxw27	5.53659e-41	1.51099	0.988	0.595	1.25094e-36	3	Fbxw27
Tcl1b1	5.78062e-41	1.50751	0.963	0.473	1.30607e-36	3	Tcl1b1
Ldhb	8.55979e-36	1.50586	1	1	1.934e-31	3	Ldhb
Obox5	3.07831e-53	1.49317	0.667	0.012	6.95513e-49	3	Obox5
Mtus1	1.96326e-26	1.49019	0.938	0.713	4.43578e-22	3	Mtus1
Fbxw21	3.61228e-45	1.48508	0.963	0.317	8.16159e-41	3	Fbxw21
Klhl8	2.71284e-33	1.47448	0.975	0.683	6.12938e-29	3	Klhl8
Accsl	4.9585e-46	1.47137	0.951	0.281	1.12032e-41	3	Accsl
Zp1	2.65853e-19	1.46278	0.938	0.725	6.00668e-15	3	Zp1
Gng3	3.76381e-39	1.45104	0.889	0.293	8.50394e-35	3	Gng3
Tubb4b	3.47763e-37	1.44947	1	0.932	7.85736e-33	3	Tubb4b
Siah2	9.40774e-37	1.44402	0.963	0.633	2.12558e-32	3	Siah2
Gja4	1.1678e-35	1.43126	0.988	0.663	2.63853e-31	3	Gja4
Pcgf1	1.79416e-36	1.43007	0.963	0.633	4.05373e-32	3	Pcgf1
Bscl2	4.33438e-33	1.42519	0.938	0.642	9.79309e-29	3	Bscl2
Oosp3	6.66769e-49	1.42252	0.889	0.154	1.5065e-44	3	Oosp3
Med28	3.76222e-34	1.39969	0.988	0.852	8.50037e-30	3	Med28
Gm1965	1.42548e-58	1.38647	0.778	0.03	3.22074e-54	3	Gm1965
Prc1	8.97344e-26	1.38271	0.988	0.74	2.02746e-21	3	Prc1
Rdx	3.20178e-20	1.3822	1	0.976	7.23411e-16	3	Rdx
Shisa8	2.42248e-55	1.38143	0.926	0.145	5.47334e-51	3	Shisa8
Pdcd7	2.72746e-23	1.37155	1	0.781	6.16242e-19	3	Pdcd7
Uhrf1	2.43778e-33	1.36767	0.988	0.778	5.50791e-29	3	Uhrf1
Fbxw16	2.93528e-58	1.35401	0.877	0.08	6.63198e-54	3	Fbxw16
Laptm4b	9.66442e-35	1.35399	0.975	0.805	2.18358e-30	3	Laptm4b
Oser1	5.9098e-39	1.34925	0.988	0.84	1.33526e-34	3	Oser1
Tgfb2	1.9238e-30	1.34894	0.951	0.565	4.34663e-26	3	Tgfb2
Tubb6	1.5568e-23	1.33318	0.877	0.609	3.51743e-19	3	Tubb6
Nsf	4.50161e-35	1.3306	0.975	0.713	1.01709e-30	3	Nsf
C130026I21Rik	5.9784e-35	1.33028	0.988	0.639	1.35076e-30	3	C130026I21Rik
Ermp1	1.7439e-31	1.32715	0.914	0.538	3.94017e-27	3	Ermp1
Mtus2	1.92217e-30	1.32492	0.963	0.648	4.34296e-26	3	Mtus2
Zcchc10	9.50501e-31	1.3192	0.975	0.716	2.14756e-26	3	Zcchc10
Adss	5.86838e-33	1.3134	1	0.879	1.3259e-28	3	Adss
Cep78	1.09878e-34	1.31263	0.963	0.565	2.48258e-30	3	Cep78
Cul1	1.14145e-30	1.30887	1	0.867	2.579e-26	3	Cul1
Ccndbp1	3.95873e-38	1.30762	0.988	0.734	8.94435e-34	3	Ccndbp1
Pecr	1.81262e-33	1.30028	1	0.766	4.09544e-29	3	Pecr
Arg2	5.49732e-35	1.29938	0.951	0.485	1.24207e-30	3	Arg2
Mat2b	3.15146e-27	1.29587	1	0.855	7.1204e-23	3	Mat2b
Mtmr14	9.76865e-34	1.2939	1	0.861	2.20713e-29	3	Mtmr14
Myo5b	5.78038e-30	1.29357	0.951	0.66	1.30602e-25	3	Myo5b
Meis2	1.44765e-29	1.29094	0.901	0.349	3.27083e-25	3	Meis2
Nlrp5	2.28904e-13	1.2871	0.951	0.707	5.17185e-09	3	Nlrp5
Tubb3	1.638e-47	1.28693	0.926	0.195	3.7009e-43	3	Tubb3
Haus4	5.66537e-36	1.28503	0.975	0.751	1.28003e-31	3	Haus4
Nkiras1	3.06241e-37	1.28453	0.988	0.731	6.91922e-33	3	Nkiras1
Hirip3	1.71723e-26	1.28011	0.926	0.669	3.87991e-22	3	Hirip3
Arrdc1	2.99577e-38	1.27196	0.951	0.571	6.76864e-34	3	Arrdc1
Avpi1	2.96276e-37	1.26894	0.963	0.615	6.69407e-33	3	Avpi1
Tbc1d15	1.7821e-24	1.26616	0.988	0.799	4.02647e-20	3	Tbc1d15
Enox1	2.13703e-36	1.2613	0.963	0.586	4.82842e-32	3	Enox1
Lsm14b	2.86096e-33	1.25706	0.988	0.849	6.46404e-29	3	Lsm14b
Tubb2b	1.73435e-29	1.24867	1	0.775	3.91859e-25	3	Tubb2b
Elobl	4.42697e-23	1.24509	1	0.766	1.00023e-18	3	Elobl
Smagp	4.77501e-29	1.24309	1	0.734	1.07887e-24	3	Smagp
Nexn	1.4894e-24	1.23343	1	0.793	3.36514e-20	3	Nexn
Khdc1a	2.06668e-22	1.23104	0.963	0.639	4.66946e-18	3	Khdc1a
Atg5	2.83503e-36	1.2301	1	0.769	6.40547e-32	3	Atg5
Ski	1.16218e-28	1.21339	0.938	0.825	2.62582e-24	3	Ski
Ube2t	5.68106e-38	1.2121	1	0.734	1.28358e-33	3	Ube2t
Tubg2	1.30756e-34	1.20949	0.963	0.669	2.95431e-30	3	Tubg2
Glrx	1.19229e-34	1.20938	1	0.757	2.69386e-30	3	Glrx
1700018B24Rik	4.44178e-29	1.20471	0.889	0.482	1.00358e-24	3	1700018B24Rik
Kif4	8.66326e-27	1.19804	0.926	0.704	1.95738e-22	3	Kif4
D10Wsu102e	3.20511e-24	1.18999	1	0.805	7.24162e-20	3	D10Wsu102e
Serpinc1	2.13019e-38	1.18442	0.728	0.101	4.81295e-34	3	Serpinc1
Syce2	1.36281e-38	1.18199	1	0.802	3.07913e-34	3	Syce2
Eloc	3.44637e-39	1.17619	1	0.944	7.78673e-35	3	Eloc
Bod1	8.43124e-37	1.17425	1	0.822	1.90496e-32	3	Bod1
Tubb2a	1.78705e-31	1.17218	0.975	0.82	4.03765e-27	3	Tubb2a
Dazl	1.10584e-28	1.16605	1	0.778	2.49854e-24	3	Dazl
Dusp12	8.81301e-33	1.16403	0.988	0.778	1.99121e-28	3	Dusp12
Glrx5	1.21237e-36	1.16237	1	0.899	2.73924e-32	3	Glrx5
Fbxw20	4.00266e-47	1.1592	0.716	0.053	9.04361e-43	3	Fbxw20
Tuba4a	3.48988e-30	1.1577	0.938	0.648	7.88503e-26	3	Tuba4a
E2f5	1.93281e-34	1.15472	1	0.775	4.36699e-30	3	E2f5
Dclk2	3.078e-30	1.15431	0.914	0.624	6.95444e-26	3	Dclk2
Ccnb1	2.97234e-30	1.14233	0.988	0.68	6.7157e-26	3	Ccnb1
Fabp5	1.49567e-29	1.14151	0.938	0.577	3.37931e-25	3	Fabp5
Mbl2	6.86217e-30	1.13804	0.951	0.642	1.55044e-25	3	Mbl2
Sil1	3.12429e-33	1.13644	0.975	0.707	7.05902e-29	3	Sil1
Nlrp4f	7.78053e-27	1.12559	0.938	0.76	1.75793e-22	3	Nlrp4f
Rbpms2	4.17498e-36	1.1247	0.988	0.831	9.43295e-32	3	Rbpms2
Aurkc	2.73454e-39	1.12366	0.889	0.278	6.17841e-35	3	Aurkc
Rspo2	1.56272e-30	1.11747	0.914	0.577	3.5308e-26	3	Rspo2
Rnf8	3.79964e-27	1.11701	0.963	0.68	8.5849e-23	3	Rnf8
Fam220a	1.28729e-35	1.1157	1	0.828	2.90851e-31	3	Fam220a
Naa30	7.75885e-29	1.11202	0.963	0.678	1.75304e-24	3	Naa30
Dpf3	5.3668e-34	1.11136	0.988	0.746	1.21258e-29	3	Dpf3
C2cd5	1.23647e-22	1.11001	0.914	0.645	2.79369e-18	3	C2cd5
Tor1a	1.19582e-28	1.10581	1	0.846	2.70183e-24	3	Tor1a
Timm9	1.03662e-35	1.1052	1	0.864	2.34215e-31	3	Timm9
Cisd1	3.39111e-33	1.10459	0.988	0.817	7.66186e-29	3	Cisd1
Lpcat1	7.79551e-25	1.10229	0.926	0.707	1.76132e-20	3	Lpcat1
Cnot11	1.65985e-31	1.09625	0.963	0.692	3.75027e-27	3	Cnot11
Sap30	4.49164e-20	1.09337	0.889	0.624	1.01484e-15	3	Sap30
Umodl1	2.07497e-40	1.08958	0.741	0.104	4.6882e-36	3	Umodl1
Wdr76	3.3338e-30	1.0891	0.988	0.663	7.53238e-26	3	Wdr76
Akirin2	1.0561e-29	1.08431	0.988	0.891	2.38614e-25	3	Akirin2
Fam46b	2.09069e-28	1.08138	0.877	0.553	4.7237e-24	3	Fam46b
Fip1l1	2.66882e-29	1.07825	0.988	0.893	6.02993e-25	3	Fip1l1
G6pdx	6.91458e-25	1.07198	0.938	0.716	1.56228e-20	3	G6pdx
Hmgb2	9.96667e-17	1.07085	1	0.944	2.25187e-12	3	Hmgb2
Dtx2	1.10252e-32	1.07073	0.975	0.746	2.49104e-28	3	Dtx2
Esrp1	7.48938e-26	1.06975	0.975	0.716	1.69215e-21	3	Esrp1
Ralbp1	5.46459e-28	1.06267	1	0.891	1.23467e-23	3	Ralbp1
Hmces	3.20659e-32	1.0619	0.963	0.663	7.24498e-28	3	Hmces
Rbbp7	2.27624e-24	1.05743	1	0.97	5.14294e-20	3	Rbbp7
Timm17a	1.24489e-26	1.05692	0.975	0.861	2.8127e-22	3	Timm17a
Rgs17	2.71445e-30	1.05658	0.84	0.305	6.13302e-26	3	Rgs17
Sall4	1.13935e-26	1.05534	0.84	0.423	2.57424e-22	3	Sall4
Slc25a26	9.51247e-31	1.05188	0.951	0.695	2.14925e-26	3	Slc25a26
Ooep	5.42806e-16	1.05073	1	0.985	1.22642e-11	3	Ooep
Ccdc6	8.57919e-24	1.05023	0.926	0.743	1.93838e-19	3	Ccdc6
Ezh2	2.67733e-25	1.04905	0.938	0.775	6.04916e-21	3	Ezh2
Ube2s	5.40962e-25	1.04482	1	0.929	1.22225e-20	3	Ube2s
Dnajb6	2.695e-31	1.04192	1	0.962	6.08909e-27	3	Dnajb6
2023-03-05	1.04355e-30	1.03984	1	0.885	2.35781e-26	3	2023-03-05
Rnf34	2.6858e-30	1.03882	0.963	0.772	6.06829e-26	3	Rnf34
Med17	2.94843e-24	1.03766	0.975	0.74	6.66169e-20	3	Med17
Rnf114	1.70662e-27	1.03574	0.951	0.766	3.85593e-23	3	Rnf114
Wee2	1.39937e-26	1.0316	0.877	0.601	3.16173e-22	3	Wee2
Gm14664	1.50713e-53	1.03118	0.827	0.071	3.4052e-49	3	Gm14664
Hsp90aa1	6.44274e-12	1.03038	1	0.997	1.45567e-07	3	Hsp90aa1
Ddx19a	1.96798e-25	1.02982	0.938	0.722	4.44644e-21	3	Ddx19a
Carhsp1	2.19959e-31	1.02795	0.963	0.843	4.96976e-27	3	Carhsp1
Ube2g1	7.27415e-22	1.02454	0.951	0.781	1.64352e-17	3	Ube2g1
Kif23	1.93057e-27	1.02383	0.914	0.604	4.36193e-23	3	Kif23
Depdc7	2.3973e-28	1.02187	0.951	0.675	5.41646e-24	3	Depdc7
E2f1	6.05944e-32	1.02173	0.963	0.683	1.36907e-27	3	E2f1
Cnot6l	1.84257e-29	1.01624	0.988	0.817	4.16309e-25	3	Cnot6l
Ctps	3.1252e-29	1.00983	0.951	0.689	7.06109e-25	3	Ctps
Pabpc4	6.69108e-24	1.00824	0.988	0.852	1.51178e-19	3	Pabpc4
Cpeb1	1.5605e-21	1.00652	0.988	0.728	3.52579e-17	3	Cpeb1
Nup214	2.30729e-26	1.00358	0.914	0.71	5.2131e-22	3	Nup214
Tex19.1	3.78185e-32	1.00182	0.963	0.595	8.54472e-28	3	Tex19.1
Cpa1	1.27732e-53	1.00047	0.802	0.062	2.88599e-49	3	Cpa1
Zfp979	1.02524e-35	1.00043	0.778	0.157	2.31642e-31	3	Zfp979
Hsph1	1.45464e-20	0.999069	0.951	0.778	3.28661e-16	3	Hsph1
Gm1070	5.24158e-30	0.998231	0.852	0.411	1.18428e-25	3	Gm1070
Slc4a8	2.55004e-18	0.99424	0.827	0.485	5.76157e-14	3	Slc4a8
Tmem243	1.62623e-26	0.993286	0.951	0.734	3.6743e-22	3	Tmem243
Vrtn	1.54629e-41	0.990763	0.741	0.101	3.49369e-37	3	Vrtn
Nuf2	1.34371e-34	0.989878	0.975	0.639	3.03599e-30	3	Nuf2
Dnajc11	1.15777e-28	0.989356	0.938	0.793	2.61587e-24	3	Dnajc11
Paip2b	7.71931e-20	0.989145	0.852	0.678	1.7441e-15	3	Paip2b
Fbxw26	2.57035e-29	0.987302	0.765	0.231	5.80744e-25	3	Fbxw26
Riok1	8.42238e-26	0.984342	0.938	0.822	1.90295e-21	3	Riok1
Efcab6	1.01788e-32	0.983017	0.864	0.34	2.2998e-28	3	Efcab6
Gm43303	1.71676e-33	0.981248	0.951	0.645	3.87884e-29	3	Gm43303
Taf1a	3.34497e-28	0.977754	0.926	0.648	7.55762e-24	3	Taf1a
Birc5	2.77192e-28	0.976693	1	0.861	6.26288e-24	3	Birc5
Birc3	1.5596e-29	0.972842	0.877	0.399	3.52375e-25	3	Birc3
Elof1	2.69933e-31	0.97255	0.988	0.867	6.09887e-27	3	Elof1
Bcar3	1.3939e-24	0.970387	0.889	0.654	3.14937e-20	3	Bcar3
Zp2	7.22984e-10	0.968698	0.988	0.888	1.63351e-05	3	Zp2
Zmynd19	9.02173e-27	0.966883	0.963	0.743	2.03837e-22	3	Zmynd19
Med30	4.39578e-31	0.964758	0.975	0.817	9.93183e-27	3	Med30
Fbxo5	4.82226e-35	0.963351	0.938	0.565	1.08954e-30	3	Fbxo5
Myot	1.67957e-30	0.958948	0.901	0.497	3.79481e-26	3	Myot
Khdc1c	1.78971e-21	0.95881	0.926	0.574	4.04366e-17	3	Khdc1c
Txnip	1.27423e-24	0.958105	1	0.962	2.87899e-20	3	Txnip
Med27	2.47736e-26	0.957451	0.963	0.737	5.59734e-22	3	Med27
Unc50	1.52169e-21	0.95561	0.951	0.799	3.4381e-17	3	Unc50
Bud31	1.99814e-31	0.952687	0.988	0.858	4.51459e-27	3	Bud31
Pik3cd	1.68991e-24	0.948088	0.84	0.473	3.81818e-20	3	Pik3cd
Sec22a	2.26793e-27	0.93999	0.951	0.784	5.12417e-23	3	Sec22a
Tbc1d14	6.85481e-18	0.936419	0.827	0.651	1.54878e-13	3	Tbc1d14
Baiap2l1	1.74262e-31	0.936084	0.938	0.604	3.93729e-27	3	Baiap2l1
Ccdc115	2.60013e-31	0.935794	1	0.784	5.87473e-27	3	Ccdc115
Uchl3	7.6341e-26	0.933984	0.975	0.855	1.72485e-21	3	Uchl3
Kdm1b	1.53541e-19	0.933109	0.963	0.754	3.46909e-15	3	Kdm1b
Cd7	1.2222e-45	0.932135	0.815	0.127	2.76144e-41	3	Cd7
Cdca5	6.78441e-28	0.931951	0.926	0.636	1.53287e-23	3	Cdca5
Tet3	2.46227e-11	0.929007	0.877	0.71	5.56326e-07	3	Tet3
Aunip	6.45919e-28	0.926907	0.963	0.651	1.45939e-23	3	Aunip
Akr1b3	5.34354e-30	0.926348	0.988	0.873	1.20732e-25	3	Akr1b3
Oas1c	9.75731e-24	0.925777	1	0.772	2.20457e-19	3	Oas1c
Exo1	2.49613e-24	0.9257	0.901	0.627	5.63977e-20	3	Exo1
Nlrp9b	2.78464e-47	0.925118	0.58	0.006	6.29162e-43	3	Nlrp9b
Uchl1	1.05344e-24	0.924672	1	0.962	2.38014e-20	3	Uchl1
Gm5065	1.49925e-45	0.922857	0.716	0.059	3.38741e-41	3	Gm5065
Pgs1	7.78532e-21	0.92154	0.914	0.722	1.75902e-16	3	Pgs1
Orai1	2.08667e-29	0.920305	0.914	0.604	4.71462e-25	3	Orai1
Zfyve21	7.10792e-24	0.917864	0.975	0.834	1.60596e-19	3	Zfyve21
Gm14820	2.38566e-25	0.915556	0.889	0.621	5.39016e-21	3	Gm14820
Nlrp4b	4.73056e-27	0.914999	0.79	0.287	1.06882e-22	3	Nlrp4b
Pam16	4.78455e-26	0.913473	0.975	0.855	1.08102e-21	3	Pam16
Ndfip2	6.43486e-20	0.910761	0.938	0.763	1.45389e-15	3	Ndfip2
Fbxo34	1.06541e-24	0.910593	0.926	0.71	2.40719e-20	3	Fbxo34
Elavl3	1.04484e-28	0.905852	0.79	0.269	2.36072e-24	3	Elavl3
Acd	1.59151e-29	0.905685	0.963	0.719	3.59585e-25	3	Acd
Tyw1	1.16562e-30	0.905594	0.938	0.698	2.63361e-26	3	Tyw1
Nusap1	6.63608e-24	0.904883	0.951	0.66	1.49936e-19	3	Nusap1
Prdx2	3.13205e-27	0.90403	1	0.982	7.07656e-23	3	Prdx2
Dynll1	3.82711e-27	0.902709	1	0.994	8.64696e-23	3	Dynll1
Bub1b	3.68596e-25	0.902676	0.889	0.55	8.32806e-21	3	Bub1b
Fbxw19	2.83398e-48	0.901742	0.704	0.041	6.40309e-44	3	Fbxw19
Naa50	7.24446e-30	0.899724	0.988	0.873	1.63681e-25	3	Naa50
Gm13084	2.60181e-14	0.899011	0.58	0.204	5.87853e-10	3	Gm13084
Ccser1	1.18631e-30	0.897711	0.901	0.45	2.68036e-26	3	Ccser1
Tuba1c	8.20419e-26	0.896029	0.963	0.713	1.85366e-21	3	Tuba1c
Crnkl1	9.8181e-24	0.894833	0.938	0.707	2.2183e-19	3	Crnkl1
Pls1	4.72977e-28	0.892965	0.901	0.58	1.06864e-23	3	Pls1
Slc25a15	3.79004e-29	0.891393	0.938	0.609	8.56321e-25	3	Slc25a15
Cdc42se2	2.37763e-26	0.891117	0.938	0.719	5.37201e-22	3	Cdc42se2
Papd7	5.54773e-20	0.889974	0.864	0.633	1.25346e-15	3	Papd7
Nudt5	1.40178e-24	0.889223	0.975	0.743	3.16718e-20	3	Nudt5
Eif4enif1	1.15519e-25	0.887699	0.963	0.811	2.61003e-21	3	Eif4enif1
Gpbp1	5.03926e-24	0.886481	0.963	0.876	1.13857e-19	3	Gpbp1
Lbr	1.99902e-19	0.883884	0.901	0.663	4.51659e-15	3	Lbr
Rbm18	8.43931e-22	0.883122	0.988	0.784	1.90678e-17	3	Rbm18
Abcf3	4.64628e-28	0.879279	0.975	0.734	1.04978e-23	3	Abcf3
Gtf2b	2.68114e-24	0.879256	0.975	0.811	6.05776e-20	3	Gtf2b
Chaf1a	3.65389e-31	0.878674	0.963	0.666	8.25559e-27	3	Chaf1a
Surf4	2.26863e-20	0.87834	0.963	0.855	5.12575e-16	3	Surf4
Phf1	3.07195e-28	0.877497	0.963	0.731	6.94076e-24	3	Phf1
Cdk2ap2	3.01914e-26	0.877055	0.951	0.725	6.82144e-22	3	Cdk2ap2
Pcnt	5.65689e-18	0.875381	0.889	0.675	1.27812e-13	3	Pcnt
Noc4l	1.1697e-27	0.874885	0.963	0.737	2.64282e-23	3	Noc4l
Rac1	1.59022e-29	0.874021	0.988	0.902	3.59295e-25	3	Rac1
Mapk1ip1	3.19034e-26	0.871553	0.938	0.669	7.20824e-22	3	Mapk1ip1
Fdft1	4.73665e-20	0.870938	1	0.787	1.0702e-15	3	Fdft1
Atxn2l	1.05135e-19	0.869998	0.852	0.722	2.37541e-15	3	Atxn2l
Sub1	9.78182e-31	0.869242	1	1	2.2101e-26	3	Sub1
Fbxw13	3.01915e-43	0.867649	0.815	0.127	6.82146e-39	3	Fbxw13
Polr2d	3.78853e-23	0.864739	0.975	0.787	8.5598e-19	3	Polr2d
Nudt7	1.3766e-27	0.861472	0.901	0.609	3.11029e-23	3	Nudt7
Slc30a3	1.31909e-18	0.86095	0.864	0.618	2.98035e-14	3	Slc30a3
Trim27	4.15534e-27	0.85922	0.963	0.811	9.38857e-23	3	Trim27
Wdr20	3.13148e-23	0.858834	0.926	0.68	7.07527e-19	3	Wdr20
Cage1	3.86862e-26	0.857919	0.864	0.509	8.74077e-22	3	Cage1
Dcun1d5	3.81292e-30	0.857898	0.975	0.908	8.61492e-26	3	Dcun1d5
Prkab1	1.54114e-22	0.857482	0.864	0.651	3.48205e-18	3	Prkab1
Rcc2	6.60719e-24	0.856457	0.975	0.805	1.49283e-19	3	Rcc2
Hist1h2bc	1.73174e-18	0.855508	0.889	0.583	3.9127e-14	3	Hist1h2bc
Dnaja1	3.73331e-15	0.855028	1	0.964	8.43504e-11	3	Dnaja1
Chek1	2.07931e-21	0.853247	0.877	0.645	4.698e-17	3	Chek1
Rragc	1.46485e-20	0.851781	0.951	0.754	3.30969e-16	3	Rragc
Smim14	6.24803e-23	0.851679	1	0.935	1.41168e-18	3	Smim14
Gadd45gip1	3.63847e-16	0.850325	0.988	0.861	8.22076e-12	3	Gadd45gip1
Noct	3.78523e-26	0.849468	0.963	0.654	8.55235e-22	3	Noct
Chadl	1.45021e-24	0.844134	0.877	0.63	3.27662e-20	3	Chadl
Gpr137c	1.17418e-26	0.843328	0.926	0.642	2.65294e-22	3	Gpr137c
Daglb	2.85788e-18	0.839539	0.852	0.63	6.4571e-14	3	Daglb
Rraga	2.3783e-19	0.839205	0.938	0.858	5.37352e-15	3	Rraga
Pcgf6	1.96917e-22	0.838832	0.951	0.722	4.44915e-18	3	Pcgf6
Optn	1.16458e-28	0.837265	0.926	0.612	2.63126e-24	3	Optn
Dppa31	7.5232e-14	0.837091	1	0.97	1.69979e-09	3	Dppa3
Nudc	4.81528e-10	0.835471	1	0.959	1.08796e-05	3	Nudc
Foxr1	1.36859e-26	0.83505	0.938	0.592	3.0922e-22	3	Foxr1
Tinf2	5.55225e-23	0.834845	0.914	0.683	1.25448e-18	3	Tinf2
Lcp1	1.97242e-23	0.833962	0.901	0.621	4.45648e-19	3	Lcp1
Tpgs2	5.99217e-26	0.832775	0.963	0.787	1.35387e-21	3	Tpgs2
Foxj3	2.12954e-15	0.825185	0.852	0.698	4.81147e-11	3	Foxj3
Zar1l	2.92549e-54	0.825041	0.765	0.041	6.60986e-50	3	Zar1l
Kcmf1	9.66059e-27	0.824665	0.988	0.861	2.18271e-22	3	Kcmf1
A730082K24Rik	1.24859e-20	0.824663	0.864	0.524	2.82106e-16	3	A730082K24Rik
Fbxo28	4.25076e-23	0.823136	0.901	0.695	9.60417e-19	3	Fbxo28
Pla1a	1.55459e-23	0.822195	0.877	0.607	3.51245e-19	3	Pla1a
Rufy1	1.44898e-18	0.822026	0.877	0.689	3.27384e-14	3	Rufy1
Gm10436	1.55727e-52	0.821112	0.716	0.027	3.51849e-48	3	Gm10436
Anxa7	1.11539e-24	0.820837	1	0.84	2.5201e-20	3	Anxa7
Igf2bp2	1.68778e-17	0.82036	0.901	0.781	3.81337e-13	3	Igf2bp2
Mdm4	1.14645e-17	0.818997	0.951	0.79	2.5903e-13	3	Mdm4
Phc2	1.84371e-21	0.817643	0.938	0.796	4.16568e-17	3	Phc2
Alkbh5	6.93003e-19	0.814915	0.963	0.799	1.56577e-14	3	Alkbh5
Fhod3	1.79206e-24	0.813813	0.864	0.571	4.04898e-20	3	Fhod3
Fcf1	4.13302e-23	0.812141	0.975	0.858	9.33814e-19	3	Fcf1
Rsl1d1	3.71037e-30	0.811676	1	0.929	8.38322e-26	3	Rsl1d1
Maea	5.25868e-25	0.811506	0.975	0.825	1.18815e-20	3	Maea
Nkd1	1.1409e-18	0.810764	0.951	0.825	2.57776e-14	3	Nkd1
Polr2j	1.7297e-20	0.810544	1	0.941	3.90809e-16	3	Polr2j
Ern1	4.95974e-23	0.80954	0.852	0.609	1.1206e-18	3	Ern1
Haus8	7.12796e-25	0.807423	0.914	0.654	1.61049e-20	3	Haus8
Arhgef39	1.43935e-21	0.805745	0.778	0.45	3.25206e-17	3	Arhgef39
Usp19	3.10489e-19	0.805367	0.951	0.79	7.01518e-15	3	Usp19
Insig1	4.28907e-16	0.805124	0.926	0.734	9.69073e-12	3	Insig1
9130204K15Rik	4.16209e-25	0.804923	0.815	0.411	9.40383e-21	3	9130204K15Rik
Klhdc2	1.66116e-23	0.803025	0.975	0.843	3.75321e-19	3	Klhdc2
Mirt1	1.39388e-07	0.802691	0.667	0.538	0.00314934	3	Mirt1
Slc25a48	1.21004e-27	0.801785	0.864	0.488	2.73397e-23	3	Slc25a48
Patl2	4.81758e-33	0.80156	0.778	0.204	1.08848e-28	3	Patl2
D1Ertd622e	1.71383e-21	0.799834	0.889	0.601	3.87222e-17	3	D1Ertd622e
Epn2	2.14304e-17	0.799428	0.938	0.719	4.84198e-13	3	Epn2
Cks2	1.8375e-18	0.799095	1	0.852	4.15166e-14	3	Cks2
2700049A03Rik	1.70135e-20	0.798962	0.84	0.609	3.84403e-16	3	2700049A03Rik
Nlrp4a	2.50555e-35	0.797885	0.765	0.166	5.66103e-31	3	Nlrp4a
Fbxl6	4.31369e-20	0.794755	0.926	0.692	9.74635e-16	3	Fbxl6
Gm47066	1.51565e-29	0.79118	0.877	0.405	3.42446e-25	3	Gm47066
Zfp473	1.34086e-26	0.790148	0.84	0.444	3.02955e-22	3	Zfp473
Mad2l1	3.85976e-19	0.78718	0.975	0.71	8.72075e-15	3	Mad2l1
Fbxw28	6.71992e-43	0.786475	0.593	0.024	1.5183e-38	3	Fbxw28
Cdca8	5.94777e-21	0.78551	0.975	0.719	1.34384e-16	3	Cdca8
Hpf1	3.10535e-22	0.785214	0.988	0.802	7.01622e-18	3	Hpf1
Tm2d3	6.75067e-28	0.781593	0.975	0.831	1.52525e-23	3	Tm2d3
Dusp14	9.61875e-25	0.78145	0.877	0.574	2.17326e-20	3	Dusp14
Akap12	2.81265e-16	0.781043	0.951	0.775	6.3549e-12	3	Akap12
Nceh1	3.58538e-25	0.779454	0.877	0.53	8.10082e-21	3	Nceh1
Gid4	3.74394e-22	0.7791	0.938	0.784	8.45907e-18	3	Gid4
Homer2	5.80312e-27	0.779028	0.963	0.678	1.31116e-22	3	Homer2
Sugt1	7.74539e-17	0.778256	0.963	0.867	1.74999e-12	3	Sugt1
Cdk20	1.36116e-24	0.777985	0.864	0.53	3.07541e-20	3	Cdk20
Skp1a	3.30725e-23	0.777598	0.988	0.929	7.47239e-19	3	Skp1a
Noto	2.4584e-26	0.775549	0.877	0.541	5.55451e-22	3	Noto
Vps26a	1.3511e-17	0.774626	0.926	0.76	3.05267e-13	3	Vps26a
Gm20234	6.73263e-23	0.77257	0.827	0.47	1.52117e-18	3	Gm20234
Rab7	3.64547e-25	0.772111	0.988	0.831	8.23657e-21	3	Rab7
Fbxw14	3.40034e-45	0.770737	0.642	0.03	7.68274e-41	3	Fbxw14
Tcl1b4	4.87863e-51	0.768811	0.827	0.086	1.10228e-46	3	Tcl1b4
Lurap1l	6.54272e-20	0.76813	0.951	0.657	1.47826e-15	3	Lurap1l
Stx5a	4.6997e-27	0.768035	0.988	0.852	1.06185e-22	3	Stx5a
Snx11	7.87559e-25	0.767667	0.901	0.645	1.77941e-20	3	Snx11
Pabpn1l	2.03417e-35	0.767377	0.642	0.077	4.59601e-31	3	Pabpn1l
Macrod2	8.5074e-22	0.767182	0.877	0.624	1.92216e-17	3	Macrod2
Rttn	2.64255e-27	0.766244	0.864	0.414	5.97058e-23	3	Rttn
Pole4	1.1714e-22	0.765768	0.975	0.834	2.64666e-18	3	Pole4
Asgr2	2.68874e-24	0.76517	0.877	0.527	6.07494e-20	3	Asgr2
Zfp707	1.11491e-25	0.762007	0.901	0.592	2.51903e-21	3	Zfp707
Elmod2	1.10996e-16	0.761333	0.852	0.642	2.50785e-12	3	Elmod2
Ippk	1.84863e-21	0.760531	0.914	0.719	4.17679e-17	3	Ippk
Atad1	1.16824e-14	0.75997	0.938	0.728	2.63951e-10	3	Atad1
Gbx2	3.79953e-21	0.759759	0.765	0.388	8.58466e-17	3	Gbx2
Zfp296	4.10907e-24	0.757052	0.84	0.432	9.28403e-20	3	Zfp296
Slain1	1.93964e-21	0.756895	0.877	0.586	4.38241e-17	3	Slain1
Me1	1.69244e-16	0.754792	0.877	0.68	3.82389e-12	3	Me1
Srpk1	2.48854e-19	0.753508	0.988	0.858	5.62262e-15	3	Srpk1
Plcb1	1.04034e-48	0.753421	0.79	0.071	2.35054e-44	3	Plcb1
Fam53c	5.2861e-15	0.750454	0.815	0.678	1.19434e-10	3	Fam53c
Tmcc3	6.56551e-24	0.74912	0.938	0.612	1.48341e-19	3	Tmcc3
Kpna2	6.06953e-17	0.748645	0.914	0.678	1.37135e-12	3	Kpna2
Cdv3	2.01625e-21	0.745459	1	0.905	4.55553e-17	3	Cdv3
Tmem14c	1.00956e-20	0.745298	1	0.941	2.28099e-16	3	Tmem14c
Rybp	6.12298e-24	0.745195	0.926	0.781	1.38343e-19	3	Rybp
Dynll2	4.15142e-26	0.744969	0.988	0.891	9.37973e-22	3	Dynll2
Cnnm2	1.75211e-22	0.744843	0.852	0.609	3.95871e-18	3	Cnnm2
Bms1	2.86161e-16	0.744217	0.926	0.79	6.46552e-12	3	Bms1
Fam151a	1.15541e-33	0.742974	0.852	0.305	2.61052e-29	3	Fam151a
Cltb	7.93809e-22	0.742837	0.938	0.79	1.79353e-17	3	Cltb
Derl3	9.93629e-21	0.742686	0.889	0.657	2.24501e-16	3	Derl3
Pabpc1l	1.61234e-41	0.739444	0.63	0.038	3.64291e-37	3	Pabpc1l
Ier5l	3.07249e-18	0.738436	0.877	0.722	6.94198e-14	3	Ier5l
Gng12	7.37162e-24	0.738318	0.975	0.817	1.66554e-19	3	Gng12
Nus1	1.81134e-17	0.737952	0.852	0.666	4.09254e-13	3	Nus1
Chga	1.23387e-29	0.73726	0.815	0.322	2.7878e-25	3	Chga
Txndc9	9.07539e-21	0.736733	0.988	0.908	2.05049e-16	3	Txndc9
Mfsd2a	6.66167e-43	0.736472	0.642	0.038	1.50514e-38	3	Mfsd2a
Pou5f1	7.05959e-18	0.735461	0.988	0.713	1.59504e-13	3	Pou5f1
Gm2479	1.00691e-38	0.733613	0.741	0.107	2.27501e-34	3	Gm2479
Ttll11	2.90959e-28	0.732343	0.84	0.382	6.57393e-24	3	Ttll11
Bmp6	7.69449e-24	0.731711	0.877	0.444	1.73849e-19	3	Bmp6
Usp46	3.0534e-13	0.730789	0.864	0.63	6.89884e-09	3	Usp46
Plk1	2.20975e-24	0.730429	0.889	0.609	4.99271e-20	3	Plk1
Lrrfip2	7.75507e-20	0.729528	0.963	0.793	1.75218e-15	3	Lrrfip2
Klf17	9.64823e-49	0.728674	0.852	0.115	2.17992e-44	3	Klf17
Map2k1	1.69715e-19	0.727677	0.901	0.725	3.83455e-15	3	Map2k1
Phospho2	4.66381e-23	0.727288	0.914	0.686	1.05374e-18	3	Phospho2
Zcrb1	9.18046e-22	0.726013	0.975	0.914	2.07423e-17	3	Zcrb1
Pstpip1	9.63813e-35	0.724947	0.852	0.281	2.17764e-30	3	Pstpip1
Clec10a	1.31407e-30	0.724651	0.889	0.438	2.96901e-26	3	Clec10a
Ywhag	1.62154e-15	0.724214	0.901	0.808	3.66372e-11	3	Ywhag
Jag1	5.17644e-17	0.722296	0.864	0.621	1.16957e-12	3	Jag1
1110008F13Rik	2.24253e-18	0.721493	0.926	0.885	5.06678e-14	3	1110008F13Rik
Rnf168	8.42556e-20	0.721419	0.926	0.695	1.90367e-15	3	Rnf168
Creld2	1.35212e-20	0.720766	0.889	0.71	3.05497e-16	3	Creld2
Fpgs	2.37076e-27	0.72022	0.938	0.651	5.3565e-23	3	Fpgs
Tdrd12	1.56464e-23	0.719033	0.815	0.464	3.53515e-19	3	Tdrd12
Eif1ax	4.63615e-22	0.717548	1	0.935	1.04749e-17	3	Eif1ax
Rab38	2.64821e-30	0.717488	0.79	0.263	5.98337e-26	3	Rab38
Aven	3.44147e-21	0.714512	0.938	0.754	7.77566e-17	3	Aven
Oas1d	1.51663e-12	0.71321	0.963	0.811	3.42668e-08	3	Oas1d
Pold3	3.94382e-21	0.711698	0.963	0.722	8.91066e-17	3	Pold3
Tiam1	8.41777e-15	0.711307	0.815	0.66	1.90191e-10	3	Tiam1
Eef2k	1.66903e-19	0.710616	0.877	0.624	3.771e-15	3	Eef2k
Tm2d1	7.24102e-21	0.708753	0.975	0.864	1.63604e-16	3	Tm2d1
Camk2g	1.58824e-20	0.708248	0.889	0.713	3.58846e-16	3	Camk2g
Dsn1	3.37259e-23	0.706633	0.926	0.633	7.62004e-19	3	Dsn1
Btbd10	3.47092e-18	0.701311	0.877	0.695	7.84219e-14	3	Btbd10
Calm1	4.25226e-26	0.700958	1	0.962	9.60756e-22	3	Calm1
Zfp706	7.75008e-26	0.700199	1	0.911	1.75105e-21	3	Zfp706
Wdr5	1.74277e-17	0.699923	0.877	0.713	3.9376e-13	3	Wdr5
AU015836	8.05496e-12	0.699809	0.901	0.686	1.81994e-07	3	AU015836
Uxs1	2.78364e-17	0.697313	0.84	0.66	6.28936e-13	3	Uxs1
Rras2	2.07612e-22	0.697166	0.951	0.678	4.69079e-18	3	Rras2
Scg3	2.84926e-48	0.69681	0.827	0.104	6.43763e-44	3	Scg3
Eif4e3	3.61356e-20	0.696748	0.852	0.627	8.16448e-16	3	Eif4e3
Dnajc14	9.57044e-25	0.695987	0.914	0.707	2.16235e-20	3	Dnajc14
Slc6a9	4.06679e-17	0.6953	0.926	0.704	9.18851e-13	3	Slc6a9
Glmn	1.02049e-17	0.694958	0.889	0.704	2.3057e-13	3	Glmn
Dedd	6.4074e-21	0.694196	0.926	0.683	1.44769e-16	3	Dedd
Ddx28	4.03567e-22	0.693912	0.901	0.651	9.11819e-18	3	Ddx28
Tdrd5	3.19361e-19	0.692702	0.951	0.817	7.21565e-15	3	Tdrd5
Blcap	1.21089e-20	0.691776	0.889	0.713	2.73589e-16	3	Blcap
Hhex	3.69626e-21	0.690996	0.691	0.231	8.35133e-17	3	Hhex
Rdh11	6.32866e-21	0.689951	0.889	0.651	1.4299e-16	3	Rdh11
Tnfaip8	3.25843e-19	0.689455	0.926	0.716	7.36211e-15	3	Tnfaip8
Rubcn	7.73997e-16	0.689444	0.765	0.571	1.74877e-11	3	Rubcn
Cox10	1.95061e-23	0.689193	0.914	0.68	4.40721e-19	3	Cox10
Lypd3	4.15433e-26	0.685432	0.815	0.411	9.38629e-22	3	Lypd3
Cmya5	5.27221e-18	0.685106	0.827	0.518	1.1912e-13	3	Cmya5
Slco3a1	9.11545e-14	0.684287	0.852	0.639	2.05955e-09	3	Slco3a1
Lsm14a	9.39527e-20	0.683575	0.938	0.763	2.12277e-15	3	Lsm14a
Zfp598	2.33125e-22	0.682656	0.864	0.621	5.26722e-18	3	Zfp598
Tmcc2	8.72186e-21	0.679967	0.815	0.553	1.97062e-16	3	Tmcc2
Ttc9c	1.86658e-18	0.679608	0.889	0.692	4.21735e-14	3	Ttc9c
1700067K01Rik	3.31174e-25	0.679606	0.852	0.473	7.48254e-21	3	1700067K01Rik
Natd1	3.41135e-19	0.678892	0.852	0.621	7.70761e-15	3	Natd1
Arfip1	1.68396e-22	0.677329	0.901	0.621	3.80474e-18	3	Arfip1
Mrpl18	5.71895e-23	0.675748	0.975	0.87	1.29214e-18	3	Mrpl18
Ninj1	1.08867e-19	0.675538	0.975	0.781	2.45974e-15	3	Ninj1
Cds1	4.38715e-22	0.675177	0.963	0.672	9.91233e-18	3	Cds1
Cdt1	3.16712e-23	0.675142	0.914	0.654	7.15579e-19	3	Cdt1
Atp6v1e1	7.04212e-20	0.674982	0.926	0.846	1.5911e-15	3	Atp6v1e1
Kifc1	1.36902e-19	0.67461	0.938	0.663	3.09316e-15	3	Kifc1
Ube2a	1.64038e-22	0.674397	0.975	0.802	3.70627e-18	3	Ube2a
Dut	1.22831e-21	0.67286	0.963	0.858	2.77525e-17	3	Dut
Sypl	2.36864e-18	0.672798	0.975	0.817	5.35171e-14	3	Sypl
Tdrkh	4.81788e-17	0.671906	0.877	0.609	1.08855e-12	3	Tdrkh
Mapre2	1.14663e-15	0.671765	0.864	0.692	2.59069e-11	3	Mapre2
Rad23b	2.2578e-20	0.671104	0.951	0.858	5.10128e-16	3	Rad23b
Pramef12	5.69839e-17	0.670517	0.938	0.701	1.28749e-12	3	Pramef12
Cry1	4.11726e-14	0.669735	0.802	0.562	9.30253e-10	3	Cry1
Ube2k	3.38685e-20	0.669289	0.975	0.855	7.65224e-16	3	Ube2k
Kif2c	7.42555e-23	0.66743	0.914	0.663	1.67773e-18	3	Kif2c
AI987944	1.93153e-19	0.667326	0.827	0.568	4.3641e-15	3	AI987944
Lsm10	2.19502e-19	0.666617	0.914	0.763	4.95943e-15	3	Lsm10
Zfand5	4.47701e-14	0.664891	0.951	0.902	1.01154e-09	3	Zfand5
Brix1	1.06894e-17	0.664698	0.951	0.822	2.41517e-13	3	Brix1
Tmbim6	6.36378e-19	0.663109	0.975	0.92	1.43783e-14	3	Tmbim6
Spats2	8.82362e-20	0.662633	0.951	0.808	1.99361e-15	3	Spats2
Galm	2.99213e-23	0.661774	0.84	0.536	6.76041e-19	3	Galm
Tdrd1	1.85167e-11	0.659942	0.914	0.704	4.18367e-07	3	Tdrd1
Ndufa9	3.23588e-20	0.659906	0.988	0.822	7.31116e-16	3	Ndufa9
Lpin2	1.48183e-14	0.65966	0.827	0.713	3.34804e-10	3	Lpin2
Fbxw22	1.53107e-33	0.65963	0.63	0.08	3.45931e-29	3	Fbxw22
Brdt	8.91424e-19	0.659494	0.864	0.601	2.01408e-14	3	Brdt
Pacsin2	4.73706e-20	0.658022	0.938	0.778	1.07029e-15	3	Pacsin2
Kcnh3	7.31332e-19	0.658016	0.827	0.509	1.65237e-14	3	Kcnh3
Eif4a1	1.25317e-17	0.656921	1	0.991	2.83141e-13	3	Eif4a1
Dnajb1	5.06071e-15	0.656402	0.877	0.79	1.14342e-10	3	Dnajb1
Fam241b	2.98808e-20	0.655898	0.914	0.636	6.75126e-16	3	Fam241b
Pou2f2	1.81071e-26	0.655403	0.79	0.257	4.09112e-22	3	Pou2f2
Wwc2	1.77338e-15	0.655173	0.901	0.855	4.00678e-11	3	Wwc2
4931428L18Rik	7.5607e-26	0.654753	0.654	0.145	1.70826e-21	3	4931428L18Rik
Ltc4s	2.47935e-22	0.654584	0.778	0.429	5.60184e-18	3	Ltc4s
Eif2b1	2.21551e-16	0.654347	1	0.763	5.00572e-12	3	Eif2b1
Gfer	6.51186e-15	0.653655	0.988	0.837	1.47129e-10	3	Gfer
Emc8	5.39359e-20	0.651726	0.926	0.784	1.21863e-15	3	Emc8
Polr2c	1.41459e-18	0.651517	0.914	0.828	3.19612e-14	3	Polr2c
Tvp23b	2.60763e-17	0.651493	0.926	0.754	5.89168e-13	3	Tvp23b
Ccdc117	1.3394e-21	0.649941	0.901	0.672	3.02623e-17	3	Ccdc117
Dcaf8	4.32049e-22	0.649903	0.988	0.899	9.76171e-18	3	Dcaf8
Dcaf12	1.30707e-19	0.648648	0.889	0.716	2.9532e-15	3	Dcaf12
Ppp2r2b	1.10603e-11	0.64759	0.654	0.328	2.49897e-07	3	Ppp2r2b
6430710C18Rik	6.79172e-20	0.647177	0.827	0.435	1.53452e-15	3	6430710C18Rik
Ube2w	1.39768e-20	0.646276	0.963	0.784	3.15792e-16	3	Ube2w
Mthfd2	1.35118e-21	0.645985	0.864	0.615	3.05286e-17	3	Mthfd2
Acsl3	2.7088e-18	0.644715	0.889	0.654	6.12026e-14	3	Acsl3
Pcbd1	7.19055e-17	0.644139	0.753	0.408	1.62463e-12	3	Pcbd1
Hmgcs1	1.12932e-13	0.64373	0.914	0.754	2.55159e-09	3	Hmgcs1
2310033P09Rik	6.69999e-21	0.643392	0.901	0.734	1.5138e-16	3	2310033P09Rik
Mrpl9	1.41744e-23	0.642719	0.951	0.772	3.20256e-19	3	Mrpl9
Knstrn	2.88075e-21	0.642614	0.864	0.601	6.50877e-17	3	Knstrn
Kif22	2.22593e-22	0.642485	0.914	0.639	5.02927e-18	3	Kif22
Ubl5	4.05376e-22	0.641923	0.988	0.964	9.15907e-18	3	Ubl5
Taf9b	6.31258e-21	0.640504	0.778	0.325	1.42627e-16	3	Taf9b
Slc25a31	9.5224e-16	0.637106	0.963	0.66	2.15149e-11	3	Slc25a31
Sfmbt1	2.38197e-10	0.636495	0.765	0.645	5.38182e-06	3	Sfmbt1
Dcp1a	9.35751e-11	0.636458	0.802	0.618	2.11424e-06	3	Dcp1a
Zfp212	2.64222e-18	0.635654	0.926	0.648	5.96984e-14	3	Zfp212
1700116B05Rik	8.34764e-08	0.635154	0.556	0.302	0.00188606	3	1700116B05Rik
Eif4e	7.09613e-13	0.635134	0.963	0.879	1.6033e-08	3	Eif4e
Trip12	1.96172e-12	0.633721	0.926	0.846	4.4323e-08	3	Trip12
Kat14	1.64898e-18	0.633621	0.827	0.615	3.7257e-14	3	Kat14
Gm17018	1.42179e-16	0.633268	0.889	0.669	3.21239e-12	3	Gm17018
Pak1	7.66657e-21	0.632213	0.852	0.604	1.73218e-16	3	Pak1
Mybl2	3.30392e-17	0.631763	0.938	0.63	7.46489e-13	3	Mybl2
Ubxn2a	2.74659e-18	0.631375	0.864	0.666	6.20563e-14	3	Ubxn2a
Pdcd2l	4.58428e-15	0.630385	0.901	0.716	1.03577e-10	3	Pdcd2l
Utp4	1.03156e-14	0.630304	0.975	0.778	2.3307e-10	3	Utp4
Fmnl3	9.67652e-13	0.629933	0.79	0.675	2.18631e-08	3	Fmnl3
Mark2	6.10063e-19	0.629434	0.914	0.763	1.37838e-14	3	Mark2
Ccdc186	1.5648e-16	0.62743	0.901	0.772	3.53551e-12	3	Ccdc186
Slc6a7	2.69046e-28	0.627229	0.691	0.178	6.07883e-24	3	Slc6a7
Cnpy4	1.90014e-14	0.625505	0.802	0.547	4.29318e-10	3	Cnpy4
Zc3h6	5.13076e-12	0.625459	0.852	0.66	1.15924e-07	3	Zc3h6
Mrps22	6.10159e-18	0.625349	0.926	0.734	1.37859e-13	3	Mrps22
Cenpf	1.2987e-13	0.624742	0.975	0.734	2.93429e-09	3	Cenpf
Ranbp9	2.32708e-16	0.624463	0.951	0.743	5.25781e-12	3	Ranbp9
Znrf2	2.34794e-15	0.621784	0.802	0.642	5.30493e-11	3	Znrf2
Larp1b	5.64421e-12	0.620693	0.938	0.68	1.27525e-07	3	Larp1b
Magoh	1.17441e-15	0.619216	0.988	0.902	2.65345e-11	3	Magoh
Polr3a	6.04098e-18	0.619106	0.827	0.621	1.3649e-13	3	Polr3a
Furin	5.59797e-13	0.618764	0.852	0.754	1.2648e-08	3	Furin
Ddx4	2.47018e-13	0.618209	0.938	0.707	5.58113e-09	3	Ddx4
Fam160a1	3.178e-16	0.617854	0.84	0.604	7.18038e-12	3	Fam160a1
Sap18	7.47345e-19	0.617791	1	0.905	1.68855e-14	3	Sap18
Plekhg3	5.21515e-17	0.616813	0.753	0.462	1.17831e-12	3	Plekhg3
Med22	3.43679e-19	0.61667	0.901	0.713	7.76508e-15	3	Med22
Hmga2	1.26854e-07	0.614248	0.815	0.66	0.00286615	3	Hmga2
Kbtbd8	3.08946e-16	0.613269	0.827	0.568	6.98032e-12	3	Kbtbd8
Gstm5	6.75152e-12	0.612733	0.914	0.852	1.52544e-07	3	Gstm5
Psme3	2.73318e-19	0.611707	0.901	0.728	6.17535e-15	3	Psme3
Rab21	9.58264e-15	0.611642	0.938	0.834	2.1651e-10	3	Rab21
AC168977.1	3.02102e-31	0.611093	0.691	0.115	6.8257e-27	3	AC168977.1
Sin3a	1.59338e-14	0.610911	0.864	0.725	3.60008e-10	3	Sin3a
Nsmce2	7.44389e-12	0.610374	0.864	0.766	1.68187e-07	3	Nsmce2
Dusp7	1.21041e-12	0.610237	0.877	0.698	2.73479e-08	3	Dusp7
Appl1	4.2332e-12	0.610224	0.914	0.775	9.56449e-08	3	Appl1
Ifit1bl2	6.689e-20	0.608535	0.79	0.426	1.51131e-15	3	Ifit1bl2
Scamp1	3.79682e-13	0.608438	0.852	0.689	8.57854e-09	3	Scamp1
Gm3143	3.89891e-17	0.607786	0.654	0.225	8.8092e-13	3	Gm3143
Trim75	3.47095e-18	0.607247	0.728	0.337	7.84226e-14	3	Trim75
Mlf2	3.01464e-22	0.607065	0.988	0.899	6.81128e-18	3	Mlf2
Aurka	2.81263e-20	0.60659	0.926	0.645	6.35485e-16	3	Aurka
Noxo1	6.94135e-24	0.605459	0.815	0.393	1.56833e-19	3	Noxo1
Ndufaf4	1.79633e-14	0.604669	0.963	0.769	4.05863e-10	3	Ndufaf4
Fnbp1l	6.17315e-17	0.604472	0.938	0.769	1.39476e-12	3	Fnbp1l
Edc4	6.69182e-15	0.604358	0.827	0.701	1.51195e-10	3	Edc4
Gse1	5.16424e-14	0.604134	0.802	0.618	1.16681e-09	3	Gse1
Zfp655	8.61266e-19	0.603044	0.914	0.704	1.94595e-14	3	Zfp655
Pigf	1.01302e-20	0.602453	0.988	0.713	2.28883e-16	3	Pigf
Dpy30	1.44528e-21	0.602316	0.951	0.864	3.26546e-17	3	Dpy30
Mff	2.5723e-17	0.601816	0.963	0.914	5.81185e-13	3	Mff
Herpud2	1.46645e-20	0.601144	0.938	0.751	3.31329e-16	3	Herpud2
Brf2	8.48813e-20	0.600993	0.963	0.678	1.91781e-15	3	Brf2
Mtf1	7.40783e-19	0.600756	0.877	0.704	1.67372e-14	3	Mtf1
Smarcd2	1.3395e-16	0.600528	0.889	0.716	3.02646e-12	3	Smarcd2
Psenen	1.55079e-15	0.600186	0.988	0.923	3.50386e-11	3	Psenen
Orc5	4.21814e-17	0.599965	0.864	0.678	9.53045e-13	3	Orc5
4921524J17Rik	2.74217e-11	0.599724	0.951	0.79	6.19566e-07	3	4921524J17Rik
Cenps	1.24667e-14	0.599621	0.951	0.692	2.81673e-10	3	Cenps
Gm4961	5.14115e-18	0.599503	0.802	0.538	1.16159e-13	3	Gm4961
Traip	6.41469e-21	0.599411	0.852	0.612	1.44933e-16	3	Traip
Cenpn	3.96414e-12	0.59938	1	0.757	8.95657e-08	3	Cenpn
Hexdc	9.79955e-08	0.597729	0.951	0.793	0.00221411	3	Hexdc
Lrrc8e	3.74093e-41	0.596538	0.765	0.115	8.45227e-37	3	Lrrc8e
E2f4	3.39263e-16	0.59508	0.901	0.707	7.66531e-12	3	E2f4
Reep4	2.52533e-15	0.594137	0.84	0.645	5.70573e-11	3	Reep4
Asf1b	3.38547e-18	0.59404	0.889	0.636	7.64913e-14	3	Asf1b
Hsdl2	1.06149e-16	0.594035	0.914	0.686	2.39832e-12	3	Hsdl2
Lamtor3	1.70987e-20	0.592554	0.963	0.82	3.86329e-16	3	Lamtor3
Asb8	4.83851e-18	0.592006	0.938	0.725	1.09321e-13	3	Asb8
Ypel5	3.04346e-15	0.591656	0.938	0.751	6.8764e-11	3	Ypel5
Tm9sf2	2.30213e-14	0.591544	0.951	0.84	5.20143e-10	3	Tm9sf2
Tpd52	1.70776e-15	0.591259	0.975	0.784	3.85851e-11	3	Tpd52
Acbd3	1.43818e-08	0.591217	0.901	0.79	0.000324942	3	Acbd3
Lsm1	2.15894e-19	0.591058	0.975	0.831	4.87791e-15	3	Lsm1
Rrm2b	3.76901e-13	0.590643	0.827	0.624	8.5157e-09	3	Rrm2b
Gda	3.48901e-12	0.589975	0.815	0.618	7.88308e-08	3	Gda
Esco2	1.04404e-15	0.589679	0.926	0.675	2.3589e-11	3	Esco2
Tcte2	7.28946e-14	0.589352	0.938	0.675	1.64698e-09	3	Tcte2
Tfap2e	6.91431e-31	0.588703	0.556	0.056	1.56222e-26	3	Tfap2e
Ube2e1	1.80166e-17	0.588351	0.951	0.873	4.07068e-13	3	Ube2e1
Mycbp	1.73415e-22	0.588273	0.963	0.751	3.91814e-18	3	Mycbp
Isl2	5.38888e-19	0.588159	0.765	0.417	1.21756e-14	3	Isl2
Jpt2	2.43139e-13	0.587617	0.864	0.68	5.49348e-09	3	Jpt2
E030030I06Rik	5.95376e-18	0.587474	0.864	0.621	1.34519e-13	3	E030030I06Rik
Ptbp2	4.16422e-15	0.586724	0.938	0.796	9.40863e-11	3	Ptbp2
Tmem251	2.53363e-17	0.586332	0.852	0.686	5.72449e-13	3	Tmem251
Ybx3	1.41802e-19	0.585811	1	0.947	3.20388e-15	3	Ybx3
Gm42817	1.25817e-22	0.585525	0.753	0.322	2.84271e-18	3	Gm42817
Pak1ip1	8.53383e-15	0.585287	0.926	0.802	1.92813e-10	3	Pak1ip1

## Sheet: DEGs Subcluster4
	p_val	avg_log2FC	pct.1	pct.2	p_val_adj	cluster	gene
Kctd14	8.60076e-33	2.14995	1	0.692	1.94326e-28	4	Kctd14
Gatm	1.24596e-35	2.11963	1	0.625	2.81513e-31	4	Gatm
Serpinb6a	3.86623e-33	2.0842	1	0.925	8.73536e-29	4	Serpinb6a
Gm2044	3.65419e-26	1.99229	0.931	0.539	8.25628e-22	4	Gm2044
Ccnd2	9.29039e-31	1.84607	1	0.769	2.09907e-26	4	Ccnd2
Gstm2	3.08822e-33	1.82795	1	0.697	6.97752e-29	4	Gstm2
Akr1cl	8.87035e-24	1.79557	0.986	0.844	2.00417e-19	4	Akr1cl
Itga6	1.52471e-35	1.78134	1	0.706	3.44493e-31	4	Itga6
Chchd10	2.00893e-30	1.76104	1	0.888	4.53898e-26	4	Chchd10
Anxa2	2.47963e-26	1.72898	1	0.686	5.60248e-22	4	Anxa2
Dag1	1.42897e-35	1.6209	1	0.772	3.22861e-31	4	Dag1
Maged21	6.11275e-20	1.6209	1	0.876	1.38111e-15	4	Maged2
Sdc4	2.09059e-33	1.59903	0.986	0.478	4.72348e-29	4	Sdc4
Bst2	4.11342e-27	1.52483	0.986	0.746	9.29386e-23	4	Bst2
Cpe	1.41251e-33	1.51304	0.986	0.602	3.19143e-29	4	Cpe
Aldh1a1	4.00426e-32	1.50104	0.972	0.55	9.04722e-28	4	Aldh1a1
Klf2	9.11812e-29	1.48967	1	0.663	2.06015e-24	4	Klf2
Hs6st2	1.49623e-30	1.4598	0.986	0.654	3.38058e-26	4	Hs6st2
Col18a1	2.20775e-38	1.44682	1	0.524	4.98819e-34	4	Col18a1
AC167229.1	3.58118e-37	1.43505	0.986	0.349	8.09133e-33	4	AC167229.1
Isyna1	2.43305e-30	1.43395	1	0.735	5.49724e-26	4	Isyna1
S100a10	5.60327e-24	1.43317	0.986	0.709	1.266e-19	4	S100a10
Gstm1	7.00753e-23	1.43298	1	0.749	1.58328e-18	4	Gstm1
Inha	7.98048e-25	1.41032	0.986	0.651	1.80311e-20	4	Inha
Amhr2	1.48235e-34	1.37837	0.986	0.519	3.34922e-30	4	Amhr2
Pcsk6	1.20261e-33	1.3587	1	0.671	2.71718e-29	4	Pcsk6
Tmsb4x1	1.20281e-14	1.33302	1	0.908	2.71762e-10	4	Tmsb4x
Hspb1	9.09858e-24	1.31456	0.847	0.346	2.05573e-19	4	Hspb1
Serpine2	2.79505e-22	1.3009	0.986	0.841	6.31514e-18	4	Serpine2
Cdc42ep5	1.61757e-27	1.29958	0.986	0.648	3.65475e-23	4	Cdc42ep5
Map1b	6.078e-29	1.29594	1	0.671	1.37326e-24	4	Map1b
Ivns1abp	6.4504e-32	1.25894	1	0.726	1.4574e-27	4	Ivns1abp
Cst12	1.90518e-26	1.24941	0.889	0.334	4.30455e-22	4	Cst12
Fst	2.96657e-29	1.23761	0.917	0.415	6.70266e-25	4	Fst
Sox41	4.19012e-21	1.22996	1	0.726	9.46717e-17	4	Sox4
H2-D1	1.23123e-27	1.22836	0.958	0.571	2.78183e-23	4	H2-D1
Mgst1	7.06679e-26	1.2008	0.986	0.637	1.59667e-21	4	Mgst1
Aard	4.15164e-34	1.17532	0.972	0.447	9.38022e-30	4	Aard
Clu	9.9343e-22	1.15399	0.972	0.686	2.24456e-17	4	Clu
Gm37350	8.11094e-33	1.14386	0.875	0.231	1.83259e-28	4	Gm37350
Arxes2	9.23605e-30	1.13128	1	0.669	2.08679e-25	4	Arxes2
Wfdc10	5.51871e-27	1.10302	0.889	0.383	1.2469e-22	4	Wfdc10
Krt79	1.59643e-31	1.09411	0.972	0.45	3.60697e-27	4	Krt79
Ucp2	1.43797e-28	1.08881	1	0.631	3.24894e-24	4	Ucp2
St3gal5	3.27917e-25	1.08301	1	0.787	7.40895e-21	4	St3gal5
Clic11	1.08862e-18	1.07348	0.986	0.72	2.45963e-14	4	Clic1
Wnt6	2.77431e-32	1.06606	0.944	0.406	6.26828e-28	4	Wnt6
Atp1b1	6.20644e-22	1.05776	0.972	0.784	1.40228e-17	4	Atp1b1
Scd2	1.52781e-29	1.03134	1	0.625	3.45194e-25	4	Scd2
Neat1	2.5116e-18	1.02196	0.819	0.352	5.67471e-14	4	Neat1
Klf6	1.0402e-22	1.01927	0.931	0.576	2.35023e-18	4	Klf6
Slc18a2	1.35971e-16	1.00907	0.889	0.576	3.07213e-12	4	Slc18a2
Tnni3	1.82419e-26	1.00437	0.903	0.441	4.12157e-22	4	Tnni3
Rhob1	7.97504e-20	1.00416	0.972	0.723	1.80188e-15	4	Rhob
Mt1	3.51817e-10	0.987517	0.694	0.317	7.94895e-06	4	Mt1
Socs2	3.24629e-22	0.969711	0.986	0.703	7.33468e-18	4	Socs2
Wt11	3.65958e-22	0.961527	0.986	0.712	8.26845e-18	4	Wt1
Fabp3	2.70017e-33	0.961309	0.917	0.352	6.10077e-29	4	Fabp3
Bmyc	2.27395e-24	0.957045	1	0.732	5.13777e-20	4	Bmyc
Etnk2	1.63809e-31	0.942285	0.958	0.429	3.70109e-27	4	Etnk2
Ano1	9.21293e-26	0.93264	0.903	0.447	2.08157e-21	4	Ano1
Hsd3b1	3.98836e-10	0.926232	0.861	0.568	9.0113e-06	4	Hsd3b1
Pdpn	9.31799e-27	0.92525	1	0.611	2.10531e-22	4	Pdpn
Fxyd6	1.38804e-16	0.920637	0.986	0.816	3.13614e-12	4	Fxyd6
Col4a11	2.43213e-14	0.91799	0.972	0.784	5.49516e-10	4	Col4a1
Tsc22d11	2.33573e-14	0.911278	1	0.974	5.27734e-10	4	Tsc22d1
Nupr1	1.00867e-17	0.910103	0.931	0.576	2.27899e-13	4	Nupr1
Nrn1	1.36681e-25	0.909927	0.944	0.461	3.08816e-21	4	Nrn1
Fras1	4.41977e-38	0.898923	0.958	0.311	9.98603e-34	4	Fras1
Cyb5a	4.81868e-24	0.898357	1	0.937	1.08873e-19	4	Cyb5a
Cdkn1b	6.16886e-25	0.894832	0.986	0.686	1.39379e-20	4	Cdkn1b
Bicd1	5.86112e-29	0.893152	0.944	0.389	1.32426e-24	4	Bicd1
Tgfb1i1	1.26238e-24	0.886492	1	0.582	2.85222e-20	4	Tgfb1i1
Pabpn1	1.71188e-27	0.881822	1	0.706	3.86782e-23	4	Pabpn1
Gls	5.8861e-26	0.875119	1	0.732	1.3299e-21	4	Gls
Creg1	1.13492e-20	0.86384	0.972	0.677	2.56424e-16	4	Creg1
Mast4	6.27059e-27	0.858526	0.972	0.605	1.41678e-22	4	Mast4
Rnf213	9.01428e-27	0.85639	0.958	0.591	2.03669e-22	4	Rnf213
Arhgap31	2.27693e-26	0.854706	0.944	0.447	5.14449e-22	4	Arhgap31
Tst	3.38201e-25	0.84378	0.986	0.608	7.6413e-21	4	Tst
Ezr	3.27797e-20	0.833812	0.972	0.643	7.40624e-16	4	Ezr
Gstm6	2.98725e-26	0.816155	0.903	0.412	6.7494e-22	4	Gstm6
Ptges	2.99714e-22	0.815282	0.931	0.637	6.77173e-18	4	Ptges
Igfbp2	1.39809e-28	0.796845	0.931	0.389	3.15885e-24	4	Igfbp2
Ephx2	1.27399e-28	0.795545	0.972	0.499	2.87844e-24	4	Ephx2
Kitl	3.64504e-19	0.791385	0.944	0.53	8.23561e-15	4	Kitl
Ier21	6.10749e-12	0.78988	0.972	0.896	1.37993e-07	4	Ier2
Foxl21	2.83759e-16	0.778443	0.972	0.695	6.41124e-12	4	Foxl2
Krt8	7.64769e-32	0.778401	0.917	0.297	1.72792e-27	4	Krt8
S100a111	1.94908e-13	0.774153	0.986	0.821	4.40376e-09	4	S100a11
Fam13a	2.79368e-17	0.773122	0.875	0.539	6.31204e-13	4	Fam13a
Acaa21	2.49481e-14	0.769307	0.972	0.752	5.63678e-10	4	Acaa2
Peg3	4.56282e-16	0.767236	1	0.749	1.03092e-11	4	Peg3
Bex4	6.57824e-22	0.765637	0.972	0.588	1.48629e-17	4	Bex4
Ctsl	3.19454e-08	0.762882	0.986	0.89	0.000721774	4	Ctsl
Pgam1	9.00246e-18	0.761932	1	0.807	2.03402e-13	4	Pgam1
Idh1	3.64418e-23	0.757685	0.986	0.683	8.23365e-19	4	Idh1
Tceal91	1.21707e-13	0.755718	1	0.87	2.74984e-09	4	Tceal9
Myo1e	3.36273e-26	0.743706	0.972	0.582	7.59776e-22	4	Myo1e
Cmbl	1.1939e-37	0.740635	0.958	0.294	2.6975e-33	4	Cmbl
Ece1	6.06167e-30	0.739308	0.986	0.458	1.36957e-25	4	Ece1
Lgals7	3.25699e-16	0.734802	0.889	0.576	7.35885e-12	4	Lgals7
Smarca1	1.18309e-23	0.731712	0.972	0.499	2.67307e-19	4	Smarca1
Camk2d	8.12502e-22	0.729182	0.972	0.66	1.83577e-17	4	Camk2d
Arhgap29	2.8543e-20	0.725544	0.972	0.646	6.44901e-16	4	Arhgap29
Smad3	4.305e-21	0.721825	0.917	0.637	9.72671e-17	4	Smad3
Timp31	2.60503e-15	0.716174	0.931	0.519	5.8858e-11	4	Timp3
Gem	4.33194e-22	0.703291	0.847	0.343	9.78758e-18	4	Gem
Gapdh	6.77024e-20	0.692276	1	0.951	1.52967e-15	4	Gapdh
C1galt1	3.54572e-25	0.68951	0.972	0.591	8.01121e-21	4	C1galt1
Aldoa	1.51071e-15	0.68922	0.986	0.939	3.4133e-11	4	Aldoa
Aldh1b1	3.05148e-31	0.68549	0.889	0.285	6.89451e-27	4	Aldh1b1
Xist1	9.25448e-13	0.672069	1	0.824	2.09096e-08	4	Xist
Gata6	8.08986e-23	0.668917	0.986	0.516	1.82782e-18	4	Gata6
Tubb51	1.6737e-10	0.665968	1	0.96	3.78155e-06	4	Tubb5
Rgs11	5.87975e-32	0.665865	0.903	0.343	1.32847e-27	4	Rgs11
Gadd45g	1.66976e-21	0.663339	0.833	0.349	3.77265e-17	4	Gadd45g
Frmd4b	3.00794e-25	0.662796	0.944	0.386	6.79614e-21	4	Frmd4b
Slc40a1	1.90333e-19	0.6582	0.931	0.51	4.30039e-15	4	Slc40a1
Nexmif	3.48864e-22	0.657978	0.972	0.47	7.88223e-18	4	Nexmif
Psme1	1.63042e-20	0.656174	0.986	0.611	3.68377e-16	4	Psme1
Syne2	7.14289e-13	0.652219	0.986	0.841	1.61386e-08	4	Syne2
Ier3	2.18269e-08	0.647935	0.639	0.311	0.000493157	4	Ier3
Msi2	2.90993e-21	0.647755	0.958	0.585	6.57469e-17	4	Msi2
Fth1	1.89963e-18	0.642845	1	0.994	4.29203e-14	4	Fth1
Itm2b	3.66815e-17	0.642805	1	0.98	8.28782e-13	4	Itm2b
F11r	1.12851e-21	0.641036	0.944	0.519	2.54976e-17	4	F11r
B2m	1.40844e-16	0.639198	0.972	0.793	3.18224e-12	4	B2m
Tanc2	3.63872e-23	0.636925	1	0.689	8.22133e-19	4	Tanc2
Capns1	5.19453e-14	0.633035	1	0.919	1.17365e-09	4	Capns1
Tmem184a	3.14927e-30	0.630727	0.944	0.418	7.11545e-26	4	Tmem184a
Msmo1	1.74659e-10	0.630613	0.833	0.53	3.94624e-06	4	Msmo1
Chka	9.17275e-18	0.629804	1	0.723	2.07249e-13	4	Chka
Gprasp1	5.04385e-19	0.62756	0.931	0.683	1.13961e-14	4	Gprasp1
Chp2	1.78122e-36	0.626579	0.903	0.236	4.02448e-32	4	Chp2
Adamts9	7.06241e-25	0.626005	0.931	0.455	1.59568e-20	4	Adamts9
Thbs11	1.43207e-16	0.620149	0.944	0.522	3.23562e-12	4	Thbs1
Arhgdig	9.4938e-29	0.618709	0.889	0.357	2.14503e-24	4	Arhgdig
Mras	1.20895e-24	0.612991	0.972	0.648	2.73149e-20	4	Mras
Tuba1a1	5.45793e-12	0.609369	0.944	0.729	1.23317e-07	4	Tuba1a
2023-06-01	1.84323e-13	0.609127	1	0.836	4.1646e-09	4	Jun
Nfe2l2	1.86071e-16	0.608665	0.944	0.7	4.20408e-12	4	Nfe2l2
Mphosph8	2.10687e-09	0.602373	0.972	0.833	4.76026e-05	4	Mphosph8
Tenm41	1.93921e-15	0.601542	0.986	0.741	4.38146e-11	4	Tenm4
Hmgcs2	1.02697e-25	0.598183	0.986	0.487	2.32035e-21	4	Hmgcs2
Rgcc	2.39747e-14	0.597857	0.819	0.412	5.41684e-10	4	Rgcc
Actg11	3.21401e-06	0.594608	1	1	0.0726174	4	Actg1
Sqstm1	5.96694e-14	0.594089	0.986	0.749	1.34817e-09	4	Sqstm1
Fkbp5	2.13605e-18	0.593973	0.972	0.703	4.82618e-14	4	Fkbp5
Plxnc1	1.17754e-20	0.592089	0.958	0.565	2.66053e-16	4	Plxnc1
Ptms1	1.07371e-12	0.587788	1	0.888	2.42595e-08	4	Ptms

## Sheet: DEGs Subcluster5
	p_val	avg_log2FC	pct.1	pct.2	p_val_adj	cluster	gene
Mdm2	7.06937e-27	2.16154	1	0.796	1.59725e-22	5	Mdm2
9930012K11Rik	9.18897e-37	1.65889	1	0.329	2.07616e-32	5	9930012K11Rik
Slc6a8	7.94218e-36	1.53861	1	0.283	1.79446e-31	5	Slc6a8
Zc3h3	1.67707e-27	1.48098	1	0.674	3.78918e-23	5	Zc3h3
Bag4	1.28219e-24	1.4683	1	0.736	2.89699e-20	5	Bag4
Cdkn1a	1.21057e-27	1.44319	1	0.59	2.73516e-23	5	Cdkn1a
Cst6	1.81716e-44	1.4372	0.902	0.12	4.10569e-40	5	Cst6
Cbr2	8.7762e-58	1.42031	0.902	0.057	1.9829e-53	5	Cbr2
Fermt3	1.20401e-43	1.41562	0.961	0.136	2.72034e-39	5	Fermt3
Sart3	2.61183e-25	1.32099	1	0.78	5.90117e-21	5	Sart3
Tmem8	3.4162e-28	1.32095	1	0.609	7.71857e-24	5	Tmem8
Eif3b	2.29197e-19	1.30293	0.98	0.861	5.17847e-15	5	Eif3b
Fermt1	5.92802e-62	1.29435	0.961	0.06	1.33938e-57	5	Fermt1
D630023F18Rik	1.15847e-28	1.28527	0.961	0.359	2.61745e-24	5	D630023F18Rik
Ifitm10	1.6254e-32	1.24614	0.961	0.337	3.67244e-28	5	Ifitm10
Tbcd	1.91653e-20	1.1419	0.961	0.704	4.3302e-16	5	Tbcd
Prickle3	1.16219e-29	1.08406	0.98	0.391	2.62584e-25	5	Prickle3
Acp4	6.38184e-30	1.08074	0.922	0.315	1.44191e-25	5	Acp4
1700007K13Rik	4.61734e-45	1.05831	0.941	0.136	1.04324e-40	5	1700007K13Rik
Gtse1	9.11596e-27	1.04646	0.961	0.576	2.05966e-22	5	Gtse1
Ccdc88b	7.24814e-43	1.02457	0.941	0.155	1.63764e-38	5	Ccdc88b
Wdr61	4.85139e-23	1.01297	0.98	0.807	1.09612e-18	5	Wdr61
Ccdc88c	5.15249e-22	1.00092	0.98	0.655	1.16415e-17	5	Ccdc88c
Dcxr	5.2872e-24	0.966863	0.961	0.59	1.19459e-19	5	Dcxr
Ddit4	8.04566e-25	0.962936	0.98	0.438	1.81784e-20	5	Ddit4
Cdc42bpg	8.27446e-24	0.942546	0.941	0.538	1.86953e-19	5	Cdc42bpg
Hmcn2	4.35022e-43	0.929575	0.882	0.12	9.82889e-39	5	Hmcn2
Pard6g	1.75349e-20	0.926583	0.961	0.679	3.96184e-16	5	Pard6g
Bbc3	4.2352e-26	0.907943	0.922	0.405	9.56901e-22	5	Bbc3
Trim7	1.55695e-26	0.907517	0.922	0.394	3.51777e-22	5	Trim7
Pycard	2.29107e-24	0.902953	0.882	0.285	5.17645e-20	5	Pycard
Id1	3.9191e-17	0.887599	0.961	0.63	8.85482e-13	5	Id1
Perp	1.29066e-23	0.870746	0.961	0.576	2.91611e-19	5	Perp
Lpin1	1.6346e-20	0.856659	0.922	0.625	3.69323e-16	5	Lpin1
Espn	1.24235e-22	0.84128	0.941	0.579	2.80697e-18	5	Espn
Ckap2	5.87551e-21	0.840497	0.98	0.66	1.32751e-16	5	Ckap2
Siva1	2.67938e-20	0.837058	1	0.965	6.0538e-16	5	Siva1
Phlda31	1.86608e-17	0.833517	0.961	0.565	4.21621e-13	5	Phlda3
Gm153891	1.07089e-07	0.831456	0.922	0.587	0.00241956	5	Gm15389
Tchp	2.57338e-25	0.82301	0.98	0.576	5.8143e-21	5	Tchp
Gm119851	6.35761e-12	0.821047	1	0.793	1.43644e-07	5	Gm11985
Macrod1	1.50169e-19	0.815268	0.961	0.571	3.39292e-15	5	Macrod1
Socs7	4.24192e-19	0.807908	0.961	0.66	9.58419e-15	5	Socs7
Ascc1	2.45296e-19	0.807037	0.961	0.715	5.54221e-15	5	Ascc1
Uba5	7.01702e-15	0.801009	0.941	0.679	1.58542e-10	5	Uba5
Casz1	3.32127e-22	0.794959	0.902	0.467	7.50407e-18	5	Casz1
Shmt2	4.60243e-22	0.793322	0.98	0.715	1.03987e-17	5	Shmt2
9030624J02Rik	5.61611e-21	0.789793	1	0.785	1.2689e-16	5	9030624J02Rik
Zbtb7a	1.70268e-17	0.789195	0.961	0.707	3.84704e-13	5	Zbtb7a
Fam212a	1.13224e-31	0.782963	0.941	0.196	2.55819e-27	5	Fam212a
Procr	5.02961e-47	0.782858	0.882	0.092	1.13639e-42	5	Procr
Kat8	1.95734e-15	0.778593	1	0.755	4.4224e-11	5	Kat8
Cd164l2	2.1031e-13	0.776611	1	0.804	4.75175e-09	5	Cd164l2
Hps4	7.29338e-16	0.773023	0.863	0.606	1.64787e-11	5	Hps4
Ly6a	1.5564e-16	0.771885	0.922	0.541	3.51653e-12	5	Ly6a
Necab2	2.17574e-21	0.769357	0.961	0.601	4.91586e-17	5	Necab2
Pinlyp	3.40149e-13	0.767	0.98	0.671	7.68533e-09	5	Pinlyp
Hes6	9.69474e-21	0.766064	0.98	0.685	2.19043e-16	5	Hes6
1110012L19Rik	4.84284e-18	0.763624	0.961	0.723	1.09419e-13	5	1110012L19Rik
Mcm3ap	1.50385e-21	0.75866	0.98	0.696	3.3978e-17	5	Mcm3ap
Llph	2.28392e-23	0.753075	1	0.899	5.1603e-19	5	Llph
Hagh	3.14371e-21	0.749893	0.98	0.685	7.1029e-17	5	Hagh
Traf3	4.43566e-25	0.747476	0.961	0.519	1.00219e-20	5	Traf3
Fkbp61	3.38478e-13	0.746488	1	0.753	7.64758e-09	5	Fkbp6
Efna1	6.13046e-24	0.743826	0.98	0.59	1.38512e-19	5	Efna1
Reep5	3.16362e-17	0.739787	1	0.918	7.14789e-13	5	Reep5
Galnt6	2.04806e-24	0.738873	0.882	0.353	4.62738e-20	5	Galnt6
Ajuba	1.79424e-21	0.738129	0.941	0.508	4.0539e-17	5	Ajuba
Cenpm	3.43541e-13	0.734908	1	0.769	7.76196e-09	5	Cenpm
Igsf3	5.85125e-14	0.734103	0.922	0.712	1.32203e-09	5	Igsf3
Ndufa4l2	1.3812e-27	0.733108	0.922	0.312	3.12069e-23	5	Ndufa4l2
Sycp31	4.10345e-09	0.730503	1	0.829	9.27134e-05	5	Sycp3
Gle1	7.18207e-20	0.721439	1	0.766	1.62272e-15	5	Gle1
Rfng	2.43294e-22	0.720344	0.961	0.636	5.49699e-18	5	Rfng
Rflnb	1.84795e-16	0.710736	0.922	0.693	4.17525e-12	5	Rflnb
Csnk1e	1.93637e-16	0.709041	1	0.897	4.37503e-12	5	Csnk1e
Ssbp3	3.8963e-20	0.707136	1	0.856	8.80329e-16	5	Ssbp3
Zxdc	1.39755e-19	0.706355	0.941	0.636	3.15763e-15	5	Zxdc
Atxn10	2.05378e-15	0.704342	1	0.867	4.6403e-11	5	Atxn10
Cspg5	3.1405e-16	0.702185	0.98	0.62	7.09565e-12	5	Cspg5
Srp72	4.80884e-16	0.702141	1	0.883	1.08651e-11	5	Srp72
Cpne2	5.33132e-26	0.701024	0.902	0.312	1.20456e-21	5	Cpne2
Gdpd11	4.70585e-09	0.698858	1	0.832	0.000106324	5	Gdpd1
Nudt18	1.35805e-20	0.698803	0.902	0.538	3.06838e-16	5	Nudt18
Mea1	2.32623e-13	0.694253	0.98	0.837	5.25588e-09	5	Mea1
Mthfd1	3.08331e-19	0.693464	0.961	0.677	6.96643e-15	5	Mthfd1
Lmf1	6.98975e-19	0.693145	0.902	0.59	1.57926e-14	5	Lmf1
Eif3k	3.94535e-16	0.690519	1	0.989	8.91412e-12	5	Eif3k
Pdgfa	1.70671e-14	0.686414	0.98	0.747	3.85615e-10	5	Pdgfa
Sfn	6.9066e-24	0.685574	0.902	0.418	1.56048e-19	5	Sfn
Gpr132	5.75339e-57	0.679343	0.902	0.052	1.29992e-52	5	Gpr132
Rgs12	4.84392e-18	0.675795	0.941	0.685	1.09444e-13	5	Rgs12
Arvcf	6.14377e-23	0.671496	0.961	0.546	1.38812e-18	5	Arvcf
Gm648	4.93081e-50	0.666575	0.882	0.065	1.11407e-45	5	Gm648
Spc241	6.12193e-12	0.66475	1	0.788	1.38319e-07	5	Spc24
Fam114a2	8.01362e-18	0.661722	0.98	0.772	1.8106e-13	5	Fam114a2
Thyn1	8.35836e-17	0.659475	0.961	0.804	1.88849e-12	5	Thyn1
Jag2	5.96945e-15	0.658341	0.961	0.655	1.34874e-10	5	Jag2
Sp2	6.27209e-20	0.657334	0.961	0.584	1.41712e-15	5	Sp2
Epcam1	8.63717e-13	0.656592	0.98	0.628	1.95148e-08	5	Epcam
Baiap2	4.66233e-20	0.651098	0.922	0.592	1.05341e-15	5	Baiap2
AC149090.1	2.01163e-12	0.65043	0.882	0.595	4.54507e-08	5	AC149090.1
Mbd2	4.46308e-17	0.64872	1	0.807	1.00839e-12	5	Mbd2
Frs3	7.5733e-29	0.647251	0.882	0.239	1.71111e-24	5	Frs3
Tgfbr1	7.7716e-15	0.644859	0.961	0.726	1.75591e-10	5	Tgfbr1
Ube2c1	4.43833e-09	0.644263	1	0.883	0.00010028	5	Ube2c
Cox4i2	1.09182e-09	0.643767	1	0.731	2.46685e-05	5	Cox4i2
Nle1	4.41642e-18	0.642319	0.902	0.603	9.97845e-14	5	Nle1
Wfs1	2.52375e-14	0.642269	0.922	0.639	5.70215e-10	5	Wfs1
Fbxw7	3.42923e-16	0.642208	0.98	0.682	7.748e-12	5	Fbxw7
Dynlrb1	9.4168e-17	0.640706	1	0.959	2.12763e-12	5	Dynlrb1
Lama5	1.98409e-27	0.637723	0.863	0.217	4.48286e-23	5	Lama5
Ick	2.93757e-23	0.637437	0.961	0.541	6.63715e-19	5	Ick
Cobll1	6.69505e-19	0.636654	0.961	0.62	1.51268e-14	5	Cobll1
Micall1	4.04309e-22	0.634152	0.882	0.378	9.13497e-18	5	Micall1
Pfdn6	6.44633e-13	0.633745	1	0.91	1.45648e-08	5	Pfdn6
Arhgef16	6.85372e-19	0.631623	0.961	0.639	1.54853e-14	5	Arhgef16
Pou3f1	7.73375e-22	0.627271	0.922	0.418	1.74736e-17	5	Pou3f1
Mael1	9.28245e-08	0.626988	0.98	0.688	0.00209728	5	Mael
Ppm1d	4.33099e-20	0.623374	0.941	0.66	9.78544e-16	5	Ppm1d
Ptgds	3.94523e-08	0.622475	0.941	0.606	0.000891386	5	Ptgds
Dnajc151	2.09386e-06	0.622229	1	0.875	0.0473086	5	Dnajc15
Tuft1	1.12257e-26	0.622152	0.98	0.5	2.53633e-22	5	Tuft1
Ndufv1	2.17327e-13	0.6206	0.98	0.867	4.91029e-09	5	Ndufv1
Marcksl1	5.55439e-11	0.620399	1	0.908	1.25496e-06	5	Marcksl1
Luzp1	8.78726e-14	0.619551	0.902	0.766	1.98539e-09	5	Luzp1
Mta2	1.0987e-14	0.619222	0.882	0.606	2.48241e-10	5	Mta2
Snap47	6.70606e-17	0.618844	0.98	0.788	1.51517e-12	5	Snap47
Mroh1	3.19125e-19	0.618539	0.902	0.562	7.2103e-15	5	Mroh1
Smc1b1	1.23686e-07	0.616897	1	0.837	0.00279456	5	Smc1b
Dnaja3	1.72252e-16	0.612613	0.98	0.726	3.89186e-12	5	Dnaja3
Ndufs7	5.16865e-16	0.612514	1	0.897	1.1678e-11	5	Ndufs7
Aspscr1	1.25911e-15	0.608328	1	0.802	2.84483e-11	5	Aspscr1
Eif3g1	8.88327e-10	0.60491	1	0.94	2.00708e-05	5	Eif3g
Actr8	4.3251e-14	0.602905	0.961	0.679	9.77213e-10	5	Actr8
Ccdc124	3.27092e-11	0.602442	0.961	0.812	7.39031e-07	5	Ccdc124
Pip5k1a	3.72534e-16	0.601511	0.941	0.671	8.41702e-12	5	Pip5k1a
Hip1r	1.00628e-15	0.600372	1	0.641	2.27359e-11	5	Hip1r
Rapgefl1	2.7333e-21	0.598702	0.922	0.514	6.17561e-17	5	Rapgefl1
Akr7a5	2.29391e-14	0.596047	0.98	0.851	5.18286e-10	5	Akr7a5
Mcam	3.11345e-41	0.595718	0.882	0.117	7.03452e-37	5	Mcam
Gpn3	4.92977e-16	0.590682	0.98	0.644	1.11383e-11	5	Gpn3
Fam50a1	1.63228e-12	0.589936	1	0.829	3.68797e-08	5	Fam50a
Cd151	9.76865e-14	0.589685	0.922	0.745	2.20713e-09	5	Cd151
Hras	1.00518e-14	0.586369	0.961	0.796	2.27111e-10	5	Hras
4930550C14Rik	8.6169e-16	0.586359	0.941	0.62	1.9469e-11	5	4930550C14Rik
Mob3a	3.586e-19	0.585057	0.824	0.397	8.10221e-15	5	Mob3a

## Sheet: DEGs Subcluster6
	p_val	avg_log2FC	pct.1	pct.2	p_val_adj	cluster	gene
Mrnip1	2.69733e-08	0.658578	0.943	0.727	0.000609435	6	Mrnip
Crabp11	1.01238e-07	0.69857	0.914	0.547	0.00228737	6	Crabp1
Gtsf11	1.54481e-07	0.696805	1	0.844	0.00349035	6	Gtsf1
Gdpd12	1.77337e-07	0.672883	1	0.839	0.00400676	6	Gdpd1
Nos11	8.41198e-07	0.60495	0.971	0.659	0.019006	6	Nos1
