# Supplementary material for: Single-cell and bulk transcriptional profiling of mouse ovaries reveals novel genes and pathways associated with DNA damage response in oocytes
Source: Dev Biol. Author manuscript; Available in PMC 2025 Sep 2. (PMC12403231; doi:10.1016/j.ydbio.2024.09.007)
Supplement: Supp 5 [file NIHMS2102123-supplement-Supp_5.xlsx]

## Sheet: Marker genes
	p_val	avg_log2FC	pct.1	pct.2	p_val_adj	cluster	gene
Bmp4	3.87e-19	1.01324	0.72	0.2	8.75e-15	1	Bmp4
Klf2	2.12e-17	1.6888	0.96	0.71	4.79e-13	1	Klf2
Rhob	5.25e-14	1.31734	0.96	0.818	1.19e-09	1	Rhob
Rgs11	2.93e-13	0.6533	0.9	0.505	6.62e-09	1	Rgs11
Ubc	3.67e-13	0.80359	1	0.993	8.3e-09	1	Ubc
Tsc22d1	8.86e-13	0.710219	1	0.995	2e-08	1	Tsc22d1
Malat1	2.83e-12	0.8421	1	1	6.4e-08	1	Malat1
Prkab2	8.6e-12	0.627139	0.82	0.425	1.94e-07	1	Prkab2
Itm2b	1.12e-11	0.614008	1	0.98	2.54e-07	1	Itm2b
Frmd4b	1.94e-11	0.730724	0.84	0.55	4.39e-07	1	Frmd4b
Pdzd2	2.25e-11	0.701524	0.82	0.435	5.08e-07	1	Pdzd2
Ier2	2.26e-11	1.2688	0.96	0.932	5.12e-07	1	Ier2
Atp1b1	3.83e-11	0.925187	0.98	0.87	8.66e-07	1	Atp1b1
Gatm	6.98e-11	0.819976	1	0.958	1.58e-06	1	Gatm
Hey1	1e-10	0.860585	0.74	0.385	2.27e-06	1	Hey1
Ezr	1.42e-10	0.718937	0.98	0.863	3.21e-06	1	Ezr
Actg1	1.67e-10	0.63795	1	1	3.76e-06	1	Actg1
Grb14	2.1e-10	0.778419	0.76	0.452	4.75e-06	1	Grb14
Fras1	2.96e-10	1.01369	0.84	0.54	6.68e-06	1	Fras1
Col18a1	5.09e-10	0.692652	1	0.94	1.15e-05	1	Col18a1
Eif4a2	7.1e-10	0.619107	1	0.968	1.6e-05	1	Eif4a2
Itga6	8.42e-10	0.621863	1	0.983	1.9e-05	1	Itga6
Nsg1	1.22e-09	0.692687	0.84	0.57	2.75e-05	1	Nsg1
Fxyd6	1.51e-09	0.852284	0.98	0.875	3.42e-05	1	Fxyd6
Sptbn1	2.14e-09	0.714366	1	0.965	4.83e-05	1	Sptbn1
Sparc	3.36e-09	0.605743	1	0.983	7.59e-05	1	Sparc
Angptl6	5.64e-09	1.06811	0.7	0.422	0.000127395	1	Angptl6
Ly6g6e	1e-08	0.735308	0.74	0.422	0.000226383	1	Ly6g6e
Col4a1	1.08e-08	0.797676	0.94	0.77	0.000244458	1	Col4a1
Ano1	1.57e-08	0.75597	0.84	0.547	0.000355085	1	Ano1
H2-D1	1.61e-08	1.1311	0.94	0.795	0.000363604	1	H2-D1
Btg1	1.98e-08	0.637687	0.98	0.877	0.000446471	1	Btg1
Myo1e	3.22e-08	0.647332	0.98	0.825	0.000728386	1	Myo1e
Igfbp2	3.31e-08	0.9388	0.92	0.685	0.000746972	1	Igfbp2
2024-03-02	6.47e-08	0.589948	0.98	0.9	0.00146234	1	2024-03-02
Txnip	9.21e-08	0.858981	0.94	0.84	0.00208093	1	Txnip
H2-K1	1.68e-07	0.997403	0.92	0.84	0.00380639	1	H2-K1
Gem	1.73e-07	0.68625	0.74	0.49	0.00390829	1	Gem
Tril	1.82e-07	0.639898	0.84	0.68	0.00410106	1	Tril
Sdc2	1.84e-07	0.725978	0.96	0.86	0.00415307	1	Sdc2
Aldh1a1	2.98e-07	0.67335	0.98	0.897	0.00674332	1	Aldh1a1
Aard	3.36e-07	0.694446	0.92	0.83	0.00758425	1	Aard
Tuba1a	4.07e-07	0.786434	0.9	0.7	0.00919792	1	Tuba1a
Pik3r1	5.87e-07	0.778429	0.88	0.71	0.0132724	1	Pik3r1
Phlda1	7.89e-07	0.840108	0.82	0.585	0.0178202	1	Phlda1
Fermt2	7.9e-07	0.665098	0.94	0.81	0.0178421	1	Fermt2
Btg2	9.6e-07	1.13326	0.96	0.755	0.0217	1	Btg2
Cdkn1b	1.05e-06	0.640633	0.92	0.823	0.0236332	1	Cdkn1b
Mphosph8	1.35e-06	0.671568	0.96	0.897	0.0305319	1	Mphosph8
Nupr1	1.48e-06	0.787219	0.84	0.557	0.0333393	1	Nupr1
Serpinb6a	2.17e-06	0.84105	0.98	0.993	0.0489843	1	Serpinb6a
Jun	2.41e-06	0.770596	0.98	0.968	0.054545	1	Jun
Thbs1	3.18e-06	0.610835	0.9	0.743	0.0719051	1	Thbs1
Arhgap42	3.44e-06	0.674032	0.8	0.665	0.0777709	1	Arhgap42
Amh	1.02e-08	1.07777	0.96	0.677	0.00023034	2	Amh
AC167229.1	1.42e-08	0.631386	1	0.882	0.000321589	2	AC167229.1
Inha	4.1e-08	0.646707	1	0.94	0.00092548	2	Inha
Aard1	1.52e-06	0.600465	0.98	0.823	0.0342316	2	Aard
Mcm3	5.42e-25	1.15955	0.98	0.37	1.22e-20	3	Mcm3
Ung	1.12e-24	1.11271	1	0.492	2.52e-20	3	Ung
Mcm2	5.67e-23	0.956127	0.94	0.362	1.28e-18	3	Mcm2
Gins2	3.84e-22	0.667883	0.98	0.345	8.68e-18	3	Gins2
Mcm7	4.16e-21	1.10953	1	0.637	9.4e-17	3	Mcm7
Mcm5	2.26e-20	0.773084	0.92	0.332	5.1e-16	3	Mcm5
Chaf1b	4.42e-19	0.692122	0.8	0.242	9.99e-15	3	Chaf1b
Hells	4.44e-19	0.949931	0.94	0.39	1e-14	3	Hells
Mcm6	2.4e-18	0.981269	1	0.603	5.43e-14	3	Mcm6
Tipin	1.26e-16	0.80217	0.98	0.608	2.85e-12	3	Tipin
Dtl	1.67e-16	0.693889	0.84	0.295	3.77e-12	3	Dtl
Rpa2	4.45e-16	0.810629	0.94	0.505	1.01e-11	3	Rpa2
Gmnn	9.25e-16	0.788831	0.9	0.342	2.09e-11	3	Gmnn
Pcna	2.16e-15	0.750106	0.9	0.425	4.87e-11	3	Pcna
Dut	1.07e-14	0.877135	1	0.795	2.41e-10	3	Dut
Mif	2.28e-14	0.59037	1	0.985	5.15e-10	3	Mif
Rfc3	3e-14	0.643409	0.94	0.512	6.77e-10	3	Rfc3
Dctpp1	1.66e-13	0.698267	0.98	0.765	3.74e-09	3	Dctpp1
Nasp	2e-13	0.76811	1	0.82	4.51e-09	3	Nasp
Lig1	2.18e-13	0.876927	0.96	0.715	4.93e-09	3	Lig1
Ranbp1	4.2e-13	0.678546	1	0.95	9.49e-09	3	Ranbp1
Dnajc9	8.75e-13	0.636682	0.94	0.565	1.98e-08	3	Dnajc9
Atad2	2.67e-12	0.698789	0.88	0.4	6.03e-08	3	Atad2
Hspd1	5.69e-12	0.649756	1	0.932	1.29e-07	3	Hspd1
Srm	9.83e-12	0.644969	0.92	0.608	2.22e-07	3	Srm
Dhfr	2.15e-11	0.628684	0.78	0.362	4.85e-07	3	Dhfr
Dtymk	2.8e-11	0.594037	1	0.823	6.32e-07	3	Dtymk
Orc6	3.72e-11	0.600416	0.9	0.542	8.4e-07	3	Orc6
Inha1	5.79e-10	0.680376	1	0.94	1.31e-05	3	Inha
Nop56	6.55e-10	0.661201	0.98	0.782	1.48e-05	3	Nop56
Pop5	1.52e-09	0.618458	0.92	0.688	3.43e-05	3	Pop5
Ctsl	8.83e-08	0.610799	1	0.948	0.00199543	3	Ctsl
Hsd17b1	2.25e-07	0.600568	0.94	0.703	0.00507708	3	Hsd17b1
Pclaf	8.46e-07	0.701331	0.7	0.345	0.0191179	3	Pclaf
Esco2	2.26e-53	1.11568	0.92	0.078	5.11e-49	4	Esco2
Knl1	2.85e-50	1.19377	0.9	0.08	6.44e-46	4	Knl1
Cdca2	4.87e-50	1.07862	0.92	0.098	1.1e-45	4	Cdca2
Nusap1	2.23e-49	1.74379	0.94	0.11	5.03e-45	4	Nusap1
Melk	1.63e-47	0.801258	0.9	0.09	3.68e-43	4	Melk
Ckap2l	5.54e-47	1.05957	0.9	0.092	1.25e-42	4	Ckap2l
Aurkb	6.03e-47	1.45796	0.9	0.112	1.36e-42	4	Aurkb
Nuf2	1.88e-46	0.883641	0.9	0.095	4.24e-42	4	Nuf2
Kif11	8.38e-46	1.42894	0.9	0.105	1.89e-41	4	Kif11
Bub1	3.12e-45	0.930901	0.84	0.08	7.06e-41	4	Bub1
Hist1h2ae	3.04e-44	1.32843	0.84	0.092	6.87e-40	4	Hist1h2ae
Hist1h2ap	5.32e-44	1.59434	0.84	0.092	1.2e-39	4	Hist1h2ap
Aspm	8.67e-44	1.10028	0.9	0.102	1.96e-39	4	Aspm
Ndc80	1.44e-43	0.952971	0.82	0.082	3.25e-39	4	Ndc80
Pbk	2.2e-43	1.70476	0.96	0.175	4.97e-39	4	Pbk
Cdca3	1.62e-42	1.38853	1	0.168	3.67e-38	4	Cdca3
Kif15	2.15e-42	1.2111	0.92	0.135	4.86e-38	4	Kif15
Aurka	6.13e-42	1.1072	0.84	0.098	1.39e-37	4	Aurka
Hmmr	8.7e-42	1.25011	0.9	0.108	1.97e-37	4	Hmmr
Sgo1	1.04e-41	1.01392	0.84	0.095	2.35e-37	4	Sgo1
Sgo2a	1.54e-41	1.03391	0.9	0.115	3.48e-37	4	Sgo2a
Spc25	7.06e-41	1.56136	0.94	0.18	1.59e-36	4	Spc25
Prc1	2.12e-40	2.05554	0.98	0.205	4.78e-36	4	Prc1
Mxd3	2.85e-40	0.743457	0.74	0.068	6.44e-36	4	Mxd3
Kif4	4.25e-40	0.874866	0.88	0.117	9.61e-36	4	Kif4
Neil3	1.69e-39	0.839381	0.86	0.11	3.83e-35	4	Neil3
Cit	1.95e-39	0.643506	0.82	0.09	4.42e-35	4	Cit
Bub1b	3.16e-39	1.18593	0.98	0.175	7.14e-35	4	Bub1b
Ccnf	4.36e-39	0.617008	0.78	0.08	9.86e-35	4	Ccnf
Plk1	6.45e-39	1.09784	0.88	0.12	1.46e-34	4	Plk1
Ccna2	7.12e-39	1.42364	0.94	0.172	1.61e-34	4	Ccna2
Kif23	1.07e-38	1.54226	0.98	0.202	2.42e-34	4	Kif23
Shcbp1	1.12e-38	0.901202	0.88	0.132	2.53e-34	4	Shcbp1
Tpx2	1.79e-38	1.67823	1	0.21	4.04e-34	4	Tpx2
Cdca8	1.86e-38	1.827	1	0.26	4.2e-34	4	Cdca8
Anln	3.52e-38	1.00614	0.88	0.122	7.95e-34	4	Anln
Cdca5	5.57e-38	0.639118	0.7	0.06	1.26e-33	4	Cdca5
Mki67	6.14e-38	2.45244	1	0.268	1.39e-33	4	Mki67
Mis18bp1	1.87e-37	1.30614	0.9	0.152	4.22e-33	4	Mis18bp1
Ncapg	9.39e-37	1.00513	0.82	0.112	2.12e-32	4	Ncapg
Kif2c	1.3e-36	0.917108	0.84	0.112	2.93e-32	4	Kif2c
Ube2t	1.3e-36	0.757593	0.88	0.138	2.94e-32	4	Ube2t
Racgap1	9.48e-36	1.52558	1	0.24	2.14e-31	4	Racgap1
Kif20a	1.32e-35	0.864129	0.84	0.11	2.99e-31	4	Kif20a
Cenpe	2.14e-35	1.41357	0.96	0.192	4.83e-31	4	Cenpe
Cenpf	4.19e-35	2.38836	0.98	0.232	9.46e-31	4	Cenpf
Incenp	4.2e-35	1.51681	0.98	0.288	9.5e-31	4	Incenp
Cep55	7.16e-35	0.675973	0.72	0.072	1.62e-30	4	Cep55
Ncaph	2.23e-34	0.867565	0.86	0.15	5.05e-30	4	Ncaph
Cdk1	3.8e-34	2.10582	1	0.358	8.6e-30	4	Cdk1
Tk1	6.69e-34	1.10992	0.88	0.165	1.51e-29	4	Tk1
Spag5	8.94e-34	0.669864	0.78	0.105	2.02e-29	4	Spag5
Depdc1a	2.16e-33	0.615055	0.68	0.068	4.89e-29	4	Depdc1a
Spc24	2.21e-33	1.47069	0.96	0.278	5e-29	4	Spc24
Top2a	6.98e-33	2.77924	0.96	0.338	1.58e-28	4	Top2a
Arhgap11a	1.46e-32	0.796546	0.84	0.145	3.29e-28	4	Arhgap11a
Pimreg	1.6e-32	0.880264	0.72	0.09	3.61e-28	4	Pimreg
Fbxo5	1.74e-32	1.21251	0.92	0.225	3.94e-28	4	Fbxo5
Ube2c	3.18e-32	2.62857	1	0.365	7.19e-28	4	Ube2c
Birc5	6.33e-32	1.9544	0.98	0.312	1.43e-27	4	Birc5
Kif20b	8.82e-32	1.1599	0.9	0.202	1.99e-27	4	Kif20b
Gas2l3	9.8e-32	0.777673	0.76	0.102	2.21e-27	4	Gas2l3
Kif22	1.59e-31	1.13447	0.94	0.248	3.58e-27	4	Kif22
Rad51ap1	3.73e-31	0.797709	0.84	0.145	8.43e-27	4	Rad51ap1
Clspn	1.21e-30	0.885488	0.82	0.138	2.74e-26	4	Clspn
Ccnb1	1.43e-30	1.26007	0.88	0.182	3.24e-26	4	Ccnb1
Ect2	1.63e-30	0.647388	0.78	0.11	3.68e-26	4	Ect2
Ncapd2	7.13e-30	1.02955	0.98	0.3	1.61e-25	4	Ncapd2
Rad51	9.51e-30	0.687263	0.9	0.18	2.15e-25	4	Rad51
Ckap2	1.77e-29	1.04027	0.82	0.152	4e-25	4	Ckap2
Rrm2	6.56e-29	1.41247	0.88	0.225	1.48e-24	4	Rrm2
Pclaf1	1.01e-28	1.94171	0.96	0.312	2.28e-24	4	Pclaf
Hmgb2	7.59e-28	2.13843	1	0.78	1.72e-23	4	Hmgb2
Tubb5	2.33e-27	1.33629	1	1	5.26e-23	4	Tubb5
Smc4	2.49e-27	1.7203	1	0.547	5.63e-23	4	Smc4
Tacc3	1.77e-26	0.884568	0.94	0.262	4e-22	4	Tacc3
Tuba1b	2.28e-26	1.49234	1	0.953	5.14e-22	4	Tuba1b
Smc2	3e-26	1.53128	0.98	0.527	6.77e-22	4	Smc2
Diaph3	5.7e-26	0.717088	0.82	0.175	1.29e-21	4	Diaph3
Cenpk	4.52e-25	0.752761	0.92	0.28	1.02e-20	4	Cenpk
Ncapg2	7.05e-25	0.678943	0.82	0.192	1.59e-20	4	Ncapg2
Dbf4	7.2e-25	0.903657	0.86	0.24	1.63e-20	4	Dbf4
Cenpm	8.42e-25	0.885356	0.92	0.278	1.9e-20	4	Cenpm
Gmnn1	1.51e-24	1.05528	0.96	0.335	3.4e-20	4	Gmnn
Fam83d	1.71e-24	0.69047	0.78	0.168	3.87e-20	4	Fam83d
H2afz	2.86e-24	1.53913	1	0.988	6.45e-20	4	H2afz
Cks2	5.4e-24	1.8068	0.98	0.635	1.22e-19	4	Cks2
Rangap1	7.15e-24	1.06555	0.96	0.442	1.62e-19	4	Rangap1
Knstrn	9.57e-24	0.829881	0.84	0.202	2.16e-19	4	Knstrn
Cenpp	9.59e-24	0.679951	0.8	0.195	2.17e-19	4	Cenpp
Stmn1	9.91e-24	1.45244	1	0.955	2.24e-19	4	Stmn1
Plk4	1.78e-23	0.645618	0.9	0.258	4.01e-19	4	Plk4
Hist1h1e	2.79e-23	0.621048	0.76	0.165	6.31e-19	4	Hist1h1e
Ezh2	3.5e-23	1.14652	0.98	0.56	7.91e-19	4	Ezh2
Ube2s	5.26e-23	1.37747	1	0.922	1.19e-18	4	Ube2s
Mad2l1	7.18e-23	0.728163	0.88	0.245	1.62e-18	4	Mad2l1
Tmpo	7.27e-23	1.18096	0.98	0.765	1.64e-18	4	Tmpo
Trim59	2.15e-22	0.865983	0.88	0.29	4.86e-18	4	Trim59
Lmnb1	2.38e-22	1.34684	0.98	0.635	5.37e-18	4	Lmnb1
Cdc20	3.36e-22	1.29929	0.86	0.25	7.6e-18	4	Cdc20
H2afx	7.9e-22	1.64645	0.94	0.61	1.78e-17	4	H2afx
Kpna2	1.09e-21	0.631295	0.64	0.115	2.47e-17	4	Kpna2
Mns1	1.58e-21	0.697941	0.86	0.248	3.56e-17	4	Mns1
Cks1b	1.81e-21	1.00784	1	0.815	4.08e-17	4	Cks1b
Nucks1	5.5e-21	1.13794	1	0.905	1.24e-16	4	Nucks1
Dut1	1.38e-20	1.19835	0.98	0.797	3.12e-16	4	Dut
H1fx	1.89e-20	1.37329	0.98	0.625	4.26e-16	4	H1fx
Dek	1.95e-20	1.07592	0.96	0.875	4.4e-16	4	Dek
Rrm1	2.39e-20	1.01387	0.96	0.525	5.39e-16	4	Rrm1
G2e3	6.04e-20	0.896831	0.84	0.3	1.37e-15	4	G2e3
Rfc4	1.23e-19	0.811694	0.9	0.382	2.78e-15	4	Rfc4
Cenpw	1.27e-19	0.869825	0.94	0.47	2.87e-15	4	Cenpw
Cenpa	1.91e-19	1.28133	0.82	0.235	4.32e-15	4	Cenpa
Hjurp	2.18e-19	0.976023	0.98	0.733	4.93e-15	4	Hjurp
Usp1	2.65e-19	0.901299	0.98	0.677	6e-15	4	Usp1
Brca2	4.14e-19	0.710067	0.92	0.368	9.35e-15	4	Brca2
Jpt1	1.2e-18	1.05288	1	0.925	2.7e-14	4	Jpt1
Selenoh	1.33e-18	0.960398	1	0.873	3.01e-14	4	Selenoh
Anp32b	1.55e-18	0.774483	1	0.983	3.5e-14	4	Anp32b
Wee1	2.27e-18	0.646346	0.88	0.32	5.13e-14	4	Wee1
Tyms	3.11e-18	1.10198	0.9	0.498	7.02e-14	4	Tyms
Hsp90aa1	3.29e-18	0.906163	1	0.973	7.44e-14	4	Hsp90aa1
Ran	3.49e-18	0.922251	1	0.955	7.89e-14	4	Ran
Hist1h1b	4.2e-18	1.85337	0.82	0.408	9.49e-14	4	Hist1h1b
Lsm2	4.71e-18	0.791675	0.98	0.752	1.06e-13	4	Lsm2
Rad21	5.03e-18	1.0336	0.98	0.748	1.14e-13	4	Rad21
Srsf3	1.02e-17	0.83058	0.98	0.963	2.31e-13	4	Srsf3
Ccdc34	1.14e-17	0.946172	0.98	0.745	2.58e-13	4	Ccdc34
Cmc2	1.24e-17	0.732551	0.94	0.472	2.8e-13	4	Cmc2
Dnajc91	1.82e-17	0.8948	0.98	0.56	4.12e-13	4	Dnajc9
Cdkn3	2.56e-17	0.642864	0.64	0.14	5.79e-13	4	Cdkn3
Ckap5	2.88e-17	0.961379	0.96	0.657	6.5e-13	4	Ckap5
Anp32e	4.61e-17	0.876034	0.98	0.733	1.04e-12	4	Anp32e
H2afv	4.9e-17	0.944793	0.98	0.953	1.11e-12	4	H2afv
Tubb4b	7.86e-17	1.36097	1	0.835	1.78e-12	4	Tubb4b
Ccnb2	8.28e-17	0.8859	0.8	0.225	1.87e-12	4	Ccnb2
Snrpd1	8.42e-17	0.828012	0.98	0.912	1.9e-12	4	Snrpd1
Hmgb1	1.12e-16	0.819919	1	0.993	2.53e-12	4	Hmgb1
Atad21	2.06e-16	1.05879	0.88	0.4	4.65e-12	4	Atad2
Hmgn2	2.15e-16	0.922165	1	0.915	4.85e-12	4	Hmgn2
Hirip3	2.23e-16	0.722876	0.84	0.352	5.03e-12	4	Hirip3
Lockd	2.54e-16	0.936166	0.9	0.395	5.75e-12	4	Lockd
Ranbp11	1.09e-15	0.825082	1	0.95	2.47e-11	4	Ranbp1
Haus4	1.44e-15	0.630365	0.88	0.342	3.26e-11	4	Haus4
Tuba1c	3.04e-15	0.998173	0.86	0.385	6.86e-11	4	Tuba1c
Dnmt1	3.05e-15	0.826513	0.88	0.415	6.89e-11	4	Dnmt1
Smc1a	3.78e-15	0.727004	0.96	0.752	8.55e-11	4	Smc1a
Reep4	5.05e-15	0.615369	0.82	0.318	1.14e-10	4	Reep4
Bub3	5.54e-15	0.858516	0.94	0.78	1.25e-10	4	Bub3
Tipin1	5.59e-15	0.779386	0.96	0.61	1.26e-10	4	Tipin
Alyref	8.15e-15	0.726131	0.94	0.733	1.84e-10	4	Alyref
Dtl1	8.32e-15	0.644928	0.84	0.295	1.88e-10	4	Dtl
Hells1	1.35e-14	0.647606	0.96	0.388	3.06e-10	4	Hells
Prdx4	5.88e-14	0.735693	0.96	0.782	1.33e-09	4	Prdx4
Nap1l1	1.17e-13	0.728312	0.98	0.94	2.63e-09	4	Nap1l1
Rfc2	1.7e-13	0.645403	0.96	0.585	3.85e-09	4	Rfc2
Tagln2	1.84e-13	0.792668	0.88	0.442	4.16e-09	4	Tagln2
Topbp1	3.31e-13	0.585271	0.92	0.455	7.48e-09	4	Topbp1
Tubg1	5.19e-13	0.609308	0.88	0.498	1.17e-08	4	Tubg1
Nsmce4a	7.5e-13	0.761381	0.96	0.835	1.7e-08	4	Nsmce4a
Hnrnpd	8.31e-13	0.637602	0.98	0.963	1.88e-08	4	Hnrnpd
Ssrp1	9.53e-13	0.653643	0.98	0.853	2.15e-08	4	Ssrp1
Lsm3	1.43e-12	0.588833	0.96	0.738	3.24e-08	4	Lsm3
Nxt1	1.63e-12	0.627982	0.94	0.565	3.69e-08	4	Nxt1
Dtymk1	1.99e-12	0.635578	0.98	0.825	4.49e-08	4	Dtymk
Nt5dc2	2.47e-12	0.65091	0.98	0.557	5.57e-08	4	Nt5dc2
Srsf2	2.76e-12	0.622223	1	0.955	6.24e-08	4	Srsf2
Nasp1	4.56e-12	0.728113	0.98	0.823	1.03e-07	4	Nasp
Smc6	6.84e-12	0.60919	0.98	0.81	1.54e-07	4	Smc6
Smchd1	6.87e-12	0.632144	0.94	0.725	1.55e-07	4	Smchd1
Srsf7	9.62e-12	0.631694	0.96	0.915	2.17e-07	4	Srsf7
G3bp1	1.07e-11	0.612139	0.98	0.905	2.42e-07	4	G3bp1
Pa2g4	1.11e-11	0.626076	0.98	0.863	2.52e-07	4	Pa2g4
Nde1	1.14e-11	0.639317	0.78	0.368	2.58e-07	4	Nde1
Baz1b	1.25e-11	0.592996	0.96	0.672	2.83e-07	4	Baz1b
Sae1	1.26e-11	0.620868	0.96	0.728	2.84e-07	4	Sae1
Suz12	1.82e-11	0.656315	0.98	0.662	4.11e-07	4	Suz12
Cycs	1.86e-11	0.682801	0.96	0.818	4.21e-07	4	Cycs
Lig11	2.04e-11	0.738758	0.96	0.715	4.61e-07	4	Lig1
Fabp5	2.62e-11	0.638287	0.82	0.35	5.92e-07	4	Fabp5
Rpa21	3.18e-11	0.585054	0.94	0.505	7.19e-07	4	Rpa2
Mcm71	3.92e-11	0.67541	0.96	0.642	8.86e-07	4	Mcm7
Hspd11	2.47e-09	0.595251	1	0.932	5.59e-05	4	Hspd1
Calm2	8.24e-09	0.615976	1	0.938	0.000186085	4	Calm2
Ywhah	5.5e-08	0.603717	0.98	0.887	0.00124256	4	Ywhah
Arl6ip1	3.74e-07	0.862582	0.98	0.875	0.00845495	4	Arl6ip1
Slbp	7.51e-07	0.627295	0.9	0.78	0.0169792	4	Slbp
Ccnb21	1.95e-35	1.61139	0.96	0.205	4.41e-31	5	Ccnb2
Hist1h2bc	8.88e-25	1.20698	0.74	0.16	2.01e-20	5	Hist1h2bc
Cenpa1	1.16e-24	1.53635	0.86	0.23	2.62e-20	5	Cenpa
Dynll1	6.42e-23	1.26038	1	0.97	1.45e-18	5	Dynll1
Cdkn31	1.12e-19	0.703419	0.66	0.138	2.52e-15	5	Cdkn3
Hmgb11	3.63e-19	0.833963	1	0.993	8.2e-15	5	Hmgb1
Tubb4b1	7.67e-19	1.53927	1	0.835	1.73e-14	5	Tubb4b
Selenoh1	7.01e-18	0.952398	1	0.873	1.58e-13	5	Selenoh
Stmn11	7.53e-18	1.09121	1	0.955	1.7e-13	5	Stmn1
Knstrn1	1e-17	0.762929	0.76	0.212	2.26e-13	5	Knstrn
H2afz1	1.4e-17	1.20537	1	0.988	3.17e-13	5	H2afz
Cox7a2	3.05e-16	0.610115	1	0.968	6.88e-12	5	Cox7a2
Txn1	4.33e-16	0.723971	1	0.95	9.77e-12	5	Txn1
Hsp90aa11	4.68e-16	0.898991	1	0.973	1.06e-11	5	Hsp90aa1
Ran1	5.87e-16	0.87898	1	0.955	1.33e-11	5	Ran
Atp5b	7.63e-15	0.636213	1	0.963	1.72e-10	5	Atp5b
Cct5	9.09e-15	0.629635	1	0.93	2.05e-10	5	Cct5
Hsp90b1	1.19e-14	0.801782	0.98	0.98	2.69e-10	5	Hsp90b1
Birc51	3.01e-14	0.975513	0.84	0.33	6.81e-10	5	Birc5
Odc1	5.24e-14	0.757498	1	0.825	1.18e-09	5	Odc1
H2afv1	6.59e-14	0.743554	1	0.95	1.49e-09	5	H2afv
Gpx7	2.24e-13	0.78411	0.94	0.682	5.06e-09	5	Gpx7
Psma2	3.81e-13	0.640384	1	0.91	8.61e-09	5	Psma2
Cacybp	4.91e-13	0.688701	0.98	0.853	1.11e-08	5	Cacybp
Ube2s1	1.06e-12	0.915372	0.98	0.925	2.39e-08	5	Ube2s
Cdc201	1.32e-12	1.13197	0.7	0.27	2.99e-08	5	Cdc20
Racgap11	2.32e-12	0.673198	0.76	0.27	5.23e-08	5	Racgap1
Snrpd11	2.66e-12	0.641993	1	0.91	6.02e-08	5	Snrpd1
Hmgn21	3.3e-12	0.825705	1	0.915	7.47e-08	5	Hmgn2
Ddx39	3.42e-12	0.645784	0.9	0.517	7.72e-08	5	Ddx39
Psmb5	4.61e-12	0.637013	1	0.882	1.04e-07	5	Psmb5
Prdx41	9.36e-12	0.684149	1	0.777	2.11e-07	5	Prdx4
Snrpa1	2.49e-11	0.607657	0.98	0.708	5.62e-07	5	Snrpa1
Lsm4	2.89e-11	0.640643	1	0.868	6.53e-07	5	Lsm4
Snrpf	1.43e-10	0.644189	1	0.927	3.24e-06	5	Snrpf
Amh1	1.96e-10	0.922675	1	0.672	4.43e-06	5	Amh
Nucks11	2.54e-10	0.651488	1	0.905	5.74e-06	5	Nucks1
H1fx1	9.38e-10	0.744261	0.94	0.63	2.12e-05	5	H1fx
Ppa1	2.66e-09	0.617998	0.92	0.72	6e-05	5	Ppa1
Tpx21	5.47e-08	0.656477	0.62	0.258	0.00123674	5	Tpx2
Cks21	8.7e-08	0.928757	0.86	0.65	0.00196573	5	Cks2
Col8a1	5.36e-35	1.57859	0.72	0.088	1.21e-30	6	Col8a1
Clu	2.66e-25	2.1862	1	0.948	6e-21	6	Clu
Kitl	2.21e-23	1.69984	1	0.895	4.99e-19	6	Kitl
1190002N15Rik	2.6e-23	1.84799	0.96	0.507	5.88e-19	6	1190002N15Rik
Ramp1	6.35e-20	1.1224	0.64	0.15	1.43e-15	6	Ramp1
Ncam1	1.03e-19	1.31893	0.76	0.252	2.32e-15	6	Ncam1
Myl9	1.39e-19	2.29818	0.86	0.422	3.14e-15	6	Myl9
Shtn1	1.65e-17	0.753482	0.76	0.275	3.72e-13	6	Shtn1
Hmgcs2	4.29e-16	1.36772	0.96	0.895	9.68e-12	6	Hmgcs2
Aes	9.6e-16	0.638123	1	0.988	2.17e-11	6	Aes
Tdrd5	1.59e-15	1.30706	0.94	0.603	3.59e-11	6	Tdrd5
Pdlim4	1.62e-15	0.924242	0.72	0.258	3.67e-11	6	Pdlim4
Ifitm1	2.64e-15	1.7003	0.88	0.562	5.96e-11	6	Ifitm1
Myo1b	1.31e-14	0.977503	0.98	0.845	2.97e-10	6	Myo1b
Akr1c19	7.34e-14	1.03609	0.46	0.095	1.66e-09	6	Akr1c19
Lrrfip1	1.03e-13	1.05281	0.78	0.412	2.32e-09	6	Lrrfip1
Dlgap1	1.13e-13	0.608729	0.7	0.278	2.54e-09	6	Dlgap1
Thbs11	1.66e-13	1.35981	0.96	0.735	3.75e-09	6	Thbs1
Atxn10	2.04e-13	0.685442	0.98	0.875	4.6e-09	6	Atxn10
Dlgap4	2.07e-13	0.760585	0.92	0.675	4.69e-09	6	Dlgap4
Tmsb10	2.43e-13	0.827084	1	0.99	5.5e-09	6	Tmsb10
Gpc4	3.66e-13	0.808809	0.94	0.772	8.28e-09	6	Gpc4
Plin2	1.39e-12	0.965624	0.96	0.772	3.14e-08	6	Plin2
Hsd3b1	2.14e-12	1.6109	0.94	0.782	4.84e-08	6	Hsd3b1
Aplp2	2.33e-12	0.65833	1	0.978	5.26e-08	6	Aplp2
Ppt1	2.95e-12	0.72773	0.92	0.762	6.66e-08	6	Ppt1
Smim1	3.51e-12	0.877988	0.94	0.79	7.94e-08	6	Smim1
Cpe	3.93e-12	0.693007	1	0.965	8.88e-08	6	Cpe
S100a11	4.02e-12	0.779229	1	0.955	9.09e-08	6	S100a11
Gstm1	4.06e-12	0.794308	1	0.968	9.18e-08	6	Gstm1
Vim	6.71e-12	0.797972	1	0.955	1.52e-07	6	Vim
Ifitm2	7.76e-12	0.798854	1	0.95	1.75e-07	6	Ifitm2
St3gal5	9.53e-12	0.780035	1	0.93	2.15e-07	6	St3gal5
Akr1c14	1.19e-11	1.09847	0.92	0.755	2.69e-07	6	Akr1c14
Mapk13	1.3e-11	0.924593	0.8	0.507	2.94e-07	6	Mapk13
Tsc22d11	1.44e-11	0.749263	1	0.995	3.25e-07	6	Tsc22d1
Lgals1	2.78e-11	0.77391	0.98	0.84	6.28e-07	6	Lgals1
Fndc5	5.39e-11	0.756832	0.96	0.81	1.22e-06	6	Fndc5
Rasd1	7.26e-11	1.29761	0.84	0.555	1.64e-06	6	Rasd1
Neat1	1.03e-10	1.33149	0.8	0.522	2.33e-06	6	Neat1
S100a10	1.14e-10	0.777193	0.98	0.943	2.58e-06	6	S100a10
Rtn4	1.4e-10	0.725885	0.98	0.885	3.16e-06	6	Rtn4
Itga9	1.86e-10	0.658685	0.74	0.445	4.2e-06	6	Itga9
Cited2	5.73e-10	0.791161	0.94	0.693	1.29e-05	6	Cited2
Phf20l1	9.49e-10	0.630903	0.94	0.752	2.14e-05	6	Phf20l1
Runx1	1.21e-09	0.707042	0.86	0.667	2.73e-05	6	Runx1
Nrbp2	1.41e-09	0.596335	0.92	0.66	3.18e-05	6	Nrbp2
Kctd14	1.55e-09	0.933748	1	0.995	3.51e-05	6	Kctd14
Tnrc18	1.82e-09	0.685614	0.9	0.695	4.12e-05	6	Tnrc18
Plxnc1	1.83e-09	0.635684	0.94	0.865	4.13e-05	6	Plxnc1
Soat1	2.33e-09	0.767763	0.98	0.915	5.26e-05	6	Soat1
Nfat5	2.34e-09	0.724215	0.9	0.713	5.29e-05	6	Nfat5
Bcat1	2.53e-09	0.658093	0.72	0.422	5.72e-05	6	Bcat1
Igfbp5	3.17e-09	1.04175	0.8	0.507	7.16e-05	6	Igfbp5
Jund	5.94e-09	0.802021	1	0.988	0.000134215	6	Jund
Slc26a7	6.17e-09	0.718036	0.9	0.713	0.000139404	6	Slc26a7
Irf2bp2	6.2e-09	0.611874	0.9	0.807	0.000140116	6	Irf2bp2
Rap2b	8.43e-09	0.675011	0.94	0.703	0.000190496	6	Rap2b
Plxna2	1.88e-08	0.745592	0.7	0.425	0.000423701	6	Plxna2
Prkar2b	2.02e-08	0.836467	0.92	0.828	0.000456852	6	Prkar2b
Pank1	3.45e-08	0.69825	0.9	0.757	0.000780343	6	Pank1
Ifi27	5.6e-08	0.76954	0.96	0.835	0.00126597	6	Ifi27
Plxdc2	9.35e-08	0.724968	0.88	0.693	0.00211165	6	Plxdc2
Zg16	1.08e-07	0.631324	0.86	0.68	0.00244731	6	Zg16
Mmp23	1.23e-07	0.603004	0.92	0.8	0.00277982	6	Mmp23
Anxa6	1.29e-07	0.59681	0.86	0.655	0.00291821	6	Anxa6
Heg1	1.88e-07	0.656861	0.8	0.588	0.00425748	6	Heg1
Fdx1	2.02e-07	0.768884	0.86	0.713	0.00456498	6	Fdx1
Gm20441	2.18e-07	0.827622	0.92	0.792	0.0049281	6	Gm2044
Sox4	2.64e-07	0.585308	0.98	0.98	0.00597534	6	Sox4
Akr1b3	2.79e-07	0.61661	0.92	0.81	0.00629511	6	Akr1b3
Fosb	3.44e-07	1.31599	0.76	0.6	0.00776669	6	Fosb
Lmcd1	5.95e-07	0.613107	0.46	0.182	0.0134367	6	Lmcd1
Gata6	6.29e-07	0.654713	0.94	0.922	0.0142099	6	Gata6
Ephx2	6.8e-07	0.701372	0.94	0.843	0.0153657	6	Ephx2
Casp6	7.67e-07	0.714907	0.86	0.757	0.0173284	6	Casp6
Gm26532	9.52e-07	0.915334	0.7	0.465	0.0215074	6	Gm26532
Mdk	1.57e-06	0.714923	0.9	0.647	0.0354022	6	Mdk
Ctsh	1.9e-06	0.608878	0.6	0.348	0.0428711	6	Ctsh
Ank2	3.3e-06	0.642442	0.82	0.603	0.0746553	6	Ank2
Dhrs7	3.72e-06	0.622956	0.74	0.58	0.0839864	6	Dhrs7
Clmp	1.57e-47	0.654149	0.78	0.05	3.54e-43	7	Clmp
Ogn	2.47e-46	0.710923	0.78	0.055	5.58e-42	7	Ogn
Cdh11	6.12e-44	1.02353	0.84	0.088	1.38e-39	7	Cdh11
Col6a3	1.1e-43	0.923448	0.94	0.138	2.49e-39	7	Col6a3
Pdgfra	4.66e-43	1.15891	0.84	0.098	1.05e-38	7	Pdgfra
Prrx1	1.28e-42	0.674103	0.68	0.04	2.88e-38	7	Prrx1
Emilin1	1.81e-42	0.786121	0.9	0.112	4.09e-38	7	Emilin1
Islr	1.62e-41	1.15469	0.94	0.152	3.66e-37	7	Islr
Postn	1.22e-40	0.642687	0.66	0.04	2.76e-36	7	Postn
Fn1	3.21e-40	0.69773	0.76	0.068	7.26e-36	7	Fn1
Lrrc17	8.69e-39	0.595491	0.78	0.075	1.96e-34	7	Lrrc17
Lama2	1.88e-38	0.694303	0.68	0.055	4.25e-34	7	Lama2
Sparcl1	2.58e-38	1.38128	0.98	0.23	5.84e-34	7	Sparcl1
Rbp1	3.05e-38	1.64781	0.98	0.258	6.9e-34	7	Rbp1
Bgn	1.61e-36	1.71816	1	0.31	3.64e-32	7	Bgn
Igfbp7	3.46e-35	1.49279	0.94	0.235	7.82e-31	7	Igfbp7
Bicc1	3.89e-35	0.747039	0.76	0.09	8.8e-31	7	Bicc1
Cnn2	1.06e-34	0.830287	0.82	0.112	2.4e-30	7	Cnn2
Tcf21	7.04e-34	0.930395	0.8	0.125	1.59e-29	7	Tcf21
Lum	1.71e-33	1.18323	0.84	0.145	3.87e-29	7	Lum
Col1a1	3.32e-33	2.70739	0.98	0.428	7.5e-29	7	Col1a1
Ptn	5.69e-33	1.005	0.9	0.168	1.29e-28	7	Ptn
Col4a4	3.45e-32	0.684943	0.6	0.05	7.8e-28	7	Col4a4
Mmp2	3.89e-32	1.29002	0.98	0.298	8.8e-28	7	Mmp2
Mfap4	4.98e-32	1.88609	0.98	0.352	1.13e-27	7	Mfap4
Tagln	5.47e-32	1.55582	0.66	0.072	1.24e-27	7	Tagln
Dcn	1.52e-31	2.67381	0.98	0.4	3.42e-27	7	Dcn
Col5a1	5.68e-31	0.751347	0.86	0.162	1.28e-26	7	Col5a1
Tpm2	7.18e-31	0.992399	0.88	0.18	1.62e-26	7	Tpm2
Col1a2	1.31e-30	3.04112	0.98	0.565	2.95e-26	7	Col1a2
Sfrp1	3.66e-30	1.22829	0.76	0.132	8.27e-26	7	Sfrp1
Cxcl12	1.62e-29	0.801255	0.64	0.075	3.65e-25	7	Cxcl12
Col3a1	2.1e-28	2.32441	1	0.715	4.73e-24	7	Col3a1
Csrp1	1.28e-27	1.0552	0.84	0.198	2.89e-23	7	Csrp1
Lsp1	1.9e-27	1.22827	0.86	0.22	4.3e-23	7	Lsp1
Ltbp4	8.71e-27	0.983207	0.94	0.268	1.97e-22	7	Ltbp4
Igfbp4	1.4e-26	1.63459	0.96	0.442	3.17e-22	7	Igfbp4
Gpc3	4.58e-26	0.939419	0.84	0.2	1.04e-21	7	Gpc3
Selenom	6.58e-26	0.83559	0.84	0.208	1.49e-21	7	Selenom
Dlk1	2e-25	1.02007	0.66	0.108	4.52e-21	7	Dlk1
Itih5	2.67e-25	1.38216	0.96	0.425	6.03e-21	7	Itih5
Cygb	1.35e-24	1.08976	0.94	0.335	3.06e-20	7	Cygb
Grb10	3.14e-24	0.699707	0.82	0.202	7.1e-20	7	Grb10
Nfix	4.24e-24	1.05011	0.94	0.398	9.57e-20	7	Nfix
Col6a1	5.39e-24	1.2711	0.98	0.428	1.22e-19	7	Col6a1
Fhl2	5.67e-24	0.747898	0.68	0.128	1.28e-19	7	Fhl2
Cped1	1.27e-22	0.58995	0.76	0.16	2.87e-18	7	Cped1
Mylk	2.23e-22	1.07091	0.92	0.318	5.03e-18	7	Mylk
Kcnk2	3.01e-22	0.722231	0.76	0.168	6.79e-18	7	Kcnk2
Palld	9.7e-22	0.589931	0.92	0.228	2.19e-17	7	Palld
Col6a2	1.49e-21	1.11901	0.96	0.372	3.38e-17	7	Col6a2
Htra3	1.61e-21	0.596836	0.72	0.162	3.64e-17	7	Htra3
Id2	2.61e-21	0.980581	0.8	0.225	5.89e-17	7	Id2
Igfbp6	2.91e-21	0.847188	0.9	0.275	6.56e-17	7	Igfbp6
Col5a2	1.16e-20	0.627604	0.94	0.325	2.62e-16	7	Col5a2
Cfh	3.24e-20	1.43293	0.96	0.655	7.31e-16	7	Cfh
Nr2f2	4.96e-20	1.04471	0.92	0.398	1.12e-15	7	Nr2f2
Meg3	1.62e-19	1.37096	0.96	0.43	3.67e-15	7	Meg3
Acta2	1.82e-19	1.81973	0.86	0.348	4.12e-15	7	Acta2
Tpm1	5.82e-19	1.10963	1	0.765	1.31e-14	7	Tpm1
Fstl1	3.28e-17	0.883502	0.98	0.52	7.42e-13	7	Fstl1
Mdk1	9.96e-17	1.13179	1	0.635	2.25e-12	7	Mdk
Mfap2	1.01e-16	0.897578	1	0.873	2.28e-12	7	Mfap2
Lmcd11	2.99e-16	0.597678	0.64	0.16	6.76e-12	7	Lmcd1
Rcn3	5.77e-16	0.683311	0.96	0.52	1.3e-11	7	Rcn3
Pmp22	6.88e-16	0.672171	0.96	0.488	1.55e-11	7	Pmp22
Rarres2	8.88e-16	0.686418	0.94	0.445	2.01e-11	7	Rarres2
Itm2a	1.64e-15	0.866662	1	0.642	3.71e-11	7	Itm2a
Lgals11	6.18e-15	1.03588	1	0.838	1.4e-10	7	Lgals1
Mgp	8.03e-15	1.13257	1	0.623	1.82e-10	7	Mgp
Ifitm3	3.54e-14	0.642626	0.92	0.372	7.99e-10	7	Ifitm3
Pmepa1	3.91e-14	0.825982	0.82	0.35	8.83e-10	7	Pmepa1
Sparc1	1.15e-13	0.832744	1	0.983	2.59e-09	7	Sparc
Lamb1	1.2e-12	0.664942	0.98	0.662	2.7e-08	7	Lamb1
Cyr61	4.38e-12	1.0431	0.88	0.422	9.9e-08	7	Cyr61
Eva1b	1.94e-11	0.691968	0.94	0.59	4.37e-07	7	Eva1b
Myl6	4.32e-11	0.611176	1	0.945	9.75e-07	7	Myl6
Nid1	1.15e-10	0.620466	0.98	0.62	2.6e-06	7	Nid1
Zfp36l1	1.18e-10	0.782454	0.96	0.818	2.66e-06	7	Zfp36l1
Cald11	3.66e-10	0.594031	1	0.627	8.28e-06	7	Cald1
Mfap5	2.17e-08	0.636005	0.42	0.125	0.000489628	7	Mfap5
Igfbp51	2.5e-08	0.682992	0.88	0.498	0.000565947	7	Igfbp5
Lmna	2.75e-08	0.599505	0.9	0.598	0.000621656	7	Lmna
Zfp361	2.98e-08	0.603224	0.78	0.4	0.000673671	7	Zfp36
Socs3	4.61e-08	0.731589	0.74	0.39	0.00104263	7	Socs3
Col4a11	7.69e-08	0.693778	0.98	0.765	0.00173682	7	Col4a1
Tgfbi	1.24e-07	0.75608	0.84	0.465	0.00279596	7	Tgfbi
Junb2	1.81e-07	0.841352	0.96	0.708	0.00409717	7	Junb
Btg22	4.48e-07	0.702962	0.98	0.752	0.0101163	7	Btg2
Fcgr2b	2.33e-56	0.978323	0.7	0.018	5.26e-52	8	Fcgr2b
Fam129a	1.06e-51	1.18571	0.96	0.11	2.4e-47	8	Fam129a
Spon1	4e-44	1.08637	0.68	0.04	9.04e-40	8	Spon1
Pcp4	1.3e-40	0.976545	0.5	0.01	2.94e-36	8	Pcp4
Lgr5	6.86e-40	0.875162	0.56	0.022	1.55e-35	8	Lgr5
Aldh1a2	1.73e-38	2.12739	1	0.272	3.9e-34	8	Aldh1a2
Stom	6.47e-36	1.22991	0.88	0.175	1.46e-31	8	Stom
Stk26	1.74e-35	0.637817	0.62	0.045	3.93e-31	8	Stk26
Mt2	4.07e-35	1.51926	0.66	0.065	9.2e-31	8	Mt2
Ccnd1	6.8e-35	1.49288	0.68	0.07	1.54e-30	8	Ccnd1
Krt18	1.37e-31	2.42096	0.96	0.318	3.11e-27	8	Krt18
Nrgn	2.53e-31	0.934399	0.7	0.095	5.71e-27	8	Nrgn
Kalrn	3.48e-31	0.703599	0.62	0.062	7.87e-27	8	Kalrn
Irx3	8.01e-31	1.57368	0.88	0.225	1.81e-26	8	Irx3
Crygb1	9.82e-31	1.52197	0.74	0.102	2.22e-26	8	Crygb
Cd44	1.33e-30	0.72868	0.68	0.09	3e-26	8	Cd44
Colec11	1.51e-30	0.885763	0.6	0.058	3.41e-26	8	Colec11
Epcam	1.94e-29	0.919798	0.6	0.065	4.39e-25	8	Epcam
Susd4	2.84e-29	0.828052	0.66	0.088	6.41e-25	8	Susd4
Tmsb4x	2.72e-28	2.3978	1	0.98	6.14e-24	8	Tmsb4x
Ces2g	1.33e-27	0.703577	0.68	0.102	3.01e-23	8	Ces2g
Cald12	3.03e-26	2.04832	1	0.627	6.84e-22	8	Cald1
Eln	3.61e-26	1.39346	0.8	0.18	8.15e-22	8	Eln
Serinc3	5.53e-26	1.26827	1	0.925	1.25e-21	8	Serinc3
Timp3	7.99e-25	1.53139	0.96	0.462	1.81e-20	8	Timp3
Hspb1	8.02e-25	1.88955	0.9	0.35	1.81e-20	8	Hspb1
Gstm11	1.04e-24	1.65798	1	0.968	2.35e-20	8	Gstm1
Podxl	6.97e-24	0.786334	0.68	0.128	1.57e-19	8	Podxl
Plxna4	8.87e-24	0.616947	0.52	0.06	2e-19	8	Plxna4
Aldh2	1.28e-23	1.75472	1	0.905	2.88e-19	8	Aldh2
Itm2c	1.33e-23	1.38032	1	0.902	3.01e-19	8	Itm2c
Ano11	1.62e-23	1.66709	0.96	0.532	3.66e-19	8	Ano1
Anxa2	2.09e-23	1.53636	0.98	0.91	4.71e-19	8	Anxa2
Pcp4l1	2.99e-23	0.786505	0.72	0.16	6.76e-19	8	Pcp4l1
Isg15	6.77e-23	0.982209	0.46	0.045	1.53e-18	8	Isg15
Apoc1	7.96e-23	1.05784	0.62	0.11	1.8e-18	8	Apoc1
Sulf1	1.34e-22	1.04275	0.74	0.18	3.02e-18	8	Sulf1
Prdx1	1.97e-22	1.25397	0.98	0.98	4.44e-18	8	Prdx1
Tnni1	2.2e-22	1.62478	0.76	0.235	4.97e-18	8	Tnni1
Spats2l	2.83e-22	1.6844	0.9	0.418	6.39e-18	8	Spats2l
Akr1a1	2.56e-21	1.06821	1	0.978	5.78e-17	8	Akr1a1
Arl6ip11	3.1e-21	1.48524	1	0.873	7.01e-17	8	Arl6ip1
Gstm6	3.23e-21	1.64731	0.96	0.62	7.29e-17	8	Gstm6
Tspan7	4.42e-21	1.23266	0.9	0.472	9.98e-17	8	Tspan7
Oaz2	5.65e-21	1.25885	0.94	0.703	1.28e-16	8	Oaz2
Acaa2	6.36e-21	1.49039	1	0.877	1.44e-16	8	Acaa2
Sorbs2	1.07e-20	1.32956	0.92	0.46	2.43e-16	8	Sorbs2
Glb1l2	1.09e-20	0.687057	0.58	0.105	2.47e-16	8	Glb1l2
Tspan5	1.4e-20	0.761045	0.78	0.26	3.15e-16	8	Tspan5
Rec8	2.08e-20	0.645842	0.62	0.128	4.7e-16	8	Rec8
Col4a2	2.48e-20	1.15625	1	0.627	5.61e-16	8	Col4a2
Rdh10	2.59e-20	0.585369	0.56	0.095	5.85e-16	8	Rdh10
Cst9	2.66e-20	0.745933	0.5	0.07	6e-16	8	Cst9
Gstm2	5.97e-20	1.28517	1	0.988	1.35e-15	8	Gstm2
Mgp1	7.24e-20	2.3381	0.94	0.63	1.64e-15	8	Mgp
Plat	1.34e-19	0.792901	0.6	0.122	3.02e-15	8	Plat
Slc15a2	1.68e-19	0.664633	0.54	0.088	3.8e-15	8	Slc15a2
Lsr	3.28e-19	0.844281	0.84	0.33	7.41e-15	8	Lsr
Hacd4	3.58e-19	0.644265	0.66	0.148	8.09e-15	8	Hacd4
Gadd45b	4.2e-19	0.861722	0.82	0.278	9.49e-15	8	Gadd45b
Gng13	4.23e-19	1.09734	0.52	0.085	9.55e-15	8	Gng13
Axin2	4.9e-19	0.812321	0.66	0.18	1.11e-14	8	Axin2
Sptbn11	5.22e-19	1.13134	1	0.965	1.18e-14	8	Sptbn1
Lhx9	1.56e-18	0.841595	0.72	0.22	3.52e-14	8	Lhx9
Cpe1	1.58e-18	1.06182	1	0.965	3.56e-14	8	Cpe
Krt8	1.78e-18	1.54317	0.94	0.552	4.02e-14	8	Krt8
Creg1	1.94e-18	1.45989	0.92	0.812	4.38e-14	8	Creg1
Rbpms	2.49e-18	1.10704	0.88	0.458	5.62e-14	8	Rbpms
Atp1b11	3.87e-18	1.28543	0.98	0.87	8.74e-14	8	Atp1b1
Mest	5.62e-18	0.980634	0.78	0.29	1.27e-13	8	Mest
Lgals7	6.59e-18	1.99649	0.96	0.708	1.49e-13	8	Lgals7
Adgrl3	7.54e-18	0.642899	0.68	0.178	1.7e-13	8	Adgrl3
Maged2	9.79e-18	1.38308	1	0.963	2.21e-13	8	Maged2
Prcd	9.9e-18	1.33243	0.88	0.512	2.24e-13	8	Prcd
Prelp	1.12e-17	0.732947	0.58	0.112	2.53e-13	8	Prelp
Oat	1.43e-17	0.970814	0.98	0.787	3.23e-13	8	Oat
Col4a12	1.49e-17	1.28854	1	0.762	3.37e-13	8	Col4a1
Epb41l2	1.58e-17	1.12811	0.94	0.738	3.57e-13	8	Epb41l2
Adora1	1.63e-17	0.86792	0.72	0.248	3.69e-13	8	Adora1
Cgnl1	1.97e-17	0.703776	0.72	0.235	4.44e-13	8	Cgnl1
Rragd	2.77e-17	0.602942	0.6	0.152	6.27e-13	8	Rragd
Dtx1	3.42e-17	0.987358	0.68	0.208	7.72e-13	8	Dtx1
Rasl11a	4.34e-17	1.01902	0.64	0.175	9.8e-13	8	Rasl11a
Palm	5.52e-17	0.792518	0.74	0.27	1.25e-12	8	Palm
Mgst1	5.88e-17	1.02514	1	0.905	1.33e-12	8	Mgst1
Tnfrsf19	8.65e-17	0.78244	0.76	0.28	1.95e-12	8	Tnfrsf19
Add3	2.05e-16	1.09091	0.86	0.59	4.64e-12	8	Add3
Retreg1	2.82e-16	0.671044	0.7	0.228	6.38e-12	8	Retreg1
Palld1	3.64e-16	0.805048	0.74	0.25	8.23e-12	8	Palld
Spint2	3.74e-16	0.788604	0.98	0.833	8.44e-12	8	Spint2
Gas1	5.67e-16	1.19668	0.78	0.335	1.28e-11	8	Gas1
Selenop	1.03e-15	1.01175	0.86	0.48	2.33e-11	8	Selenop
App	1.03e-15	0.872411	1	0.922	2.34e-11	8	App
Rhou	1.19e-15	0.854226	0.86	0.415	2.69e-11	8	Rhou
Ildr2	1.34e-15	0.696297	0.64	0.185	3.02e-11	8	Ildr2
Smpx	1.59e-15	0.668002	0.74	0.262	3.6e-11	8	Smpx
H19	1.85e-15	1.02493	0.48	0.098	4.19e-11	8	H19
Gatm1	1.99e-15	1.2196	0.98	0.96	4.49e-11	8	Gatm
Rbms3	7.17e-15	0.6296	0.8	0.35	1.62e-10	8	Rbms3
1810058I24Rik	7.69e-15	0.692774	1	0.958	1.74e-10	8	1810058I24Rik
Mt1	1.44e-14	2.5105	0.8	0.455	3.26e-10	8	Mt1
Rin2	1.48e-14	0.848809	0.84	0.46	3.35e-10	8	Rin2
Myl61	1.5e-14	0.853171	1	0.945	3.39e-10	8	Myl6
Oasl2	2.1e-14	0.741199	0.66	0.215	4.74e-10	8	Oasl2
Ets1	2.3e-14	0.757505	0.72	0.282	5.19e-10	8	Ets1
Rras2	2.54e-14	0.681625	0.84	0.43	5.73e-10	8	Rras2
Gucy1a1	2.71e-14	0.803178	0.86	0.448	6.12e-10	8	Gucy1a1
S100a101	2.94e-14	0.86539	1	0.94	6.64e-10	8	S100a10
Apoe1	3.92e-14	1.22393	0.88	0.458	8.87e-10	8	Apoe
Celf2	4.03e-14	0.935257	0.84	0.492	9.1e-10	8	Celf2
Tmem176b	4.16e-14	0.823518	0.98	0.9	9.39e-10	8	Tmem176b
Rnf213	4.61e-14	0.865057	0.98	0.835	1.04e-09	8	Rnf213
Fxyd61	4.95e-14	1.13537	0.96	0.877	1.12e-09	8	Fxyd6
Ccdc80	8.45e-14	0.772804	0.76	0.318	1.91e-09	8	Ccdc80
Psap	1.07e-13	0.670634	1	0.97	2.41e-09	8	Psap
Atp2b4	1.38e-13	1.05469	0.86	0.578	3.13e-09	8	Atp2b4
Zfp36l11	1.61e-13	0.769381	1	0.812	3.64e-09	8	Zfp36l1
Pam	1.67e-13	0.772482	0.94	0.632	3.76e-09	8	Pam
Auts2	1.84e-13	0.827201	0.96	0.823	4.15e-09	8	Auts2
Arpc2	1.85e-13	0.742387	0.98	0.935	4.19e-09	8	Arpc2
Cdkn1b1	1.87e-13	0.89467	0.96	0.818	4.22e-09	8	Cdkn1b
Slc4a4	1.92e-13	0.613005	0.56	0.152	4.34e-09	8	Slc4a4
Pebp1	2.41e-13	0.793135	1	0.973	5.45e-09	8	Pebp1
2810001G20Rik	2.85e-13	0.612182	0.86	0.482	6.44e-09	8	2810001G20Rik
Calm21	3.5e-13	0.991662	1	0.938	7.91e-09	8	Calm2
Gsn	4.16e-13	0.859695	0.74	0.348	9.41e-09	8	Gsn
Rspo1	5.08e-13	1.03597	0.82	0.475	1.15e-08	8	Rspo1
Gpcpd1	5.12e-13	0.732232	0.74	0.36	1.16e-08	8	Gpcpd1
Ctsc	5.43e-13	0.608711	0.66	0.252	1.23e-08	8	Ctsc
Mier3	5.49e-13	0.919254	0.78	0.408	1.24e-08	8	Mier3
Capns1	8.09e-13	1.03581	1	0.93	1.83e-08	8	Capns1
Arpc1b	1.95e-12	0.849827	0.92	0.795	4.41e-08	8	Arpc1b
Plin21	2.45e-12	0.96554	0.88	0.782	5.53e-08	8	Plin2
Wfdc1	2.69e-12	0.661977	0.66	0.25	6.09e-08	8	Wfdc1
Gxylt2	2.95e-12	0.729529	0.74	0.335	6.67e-08	8	Gxylt2
Cgn	5.31e-12	0.783964	0.82	0.515	1.2e-07	8	Cgn
Rsrp1	8.67e-12	0.640333	1	0.943	1.96e-07	8	Rsrp1
Nectin2	9.03e-12	0.682589	0.86	0.56	2.04e-07	8	Nectin2
Esr1	1.11e-11	0.597043	0.8	0.402	2.51e-07	8	Esr1
Idh1	2.08e-11	0.778068	0.96	0.873	4.69e-07	8	Idh1
Tpm11	2.21e-11	0.688614	0.96	0.77	4.99e-07	8	Tpm1
Stard10	2.32e-11	0.71974	0.72	0.352	5.24e-07	8	Stard10
Ahnak	2.58e-11	0.887024	0.94	0.72	5.82e-07	8	Ahnak
Clec2l	2.69e-11	0.779868	0.52	0.168	6.07e-07	8	Clec2l
Airn	3.06e-11	0.655167	0.62	0.255	6.9e-07	8	Airn
F11r	3.09e-11	0.838634	0.92	0.708	6.98e-07	8	F11r
Gab1	3.31e-11	0.729195	0.8	0.555	7.47e-07	8	Gab1
Degs1	4.44e-11	0.620632	0.86	0.645	1e-06	8	Degs1
Klf9	4.72e-11	0.650474	0.7	0.338	1.07e-06	8	Klf9
Pdcd4	4.95e-11	0.681642	0.96	0.815	1.12e-06	8	Pdcd4
Ltbp41	5.07e-11	0.722081	0.7	0.298	1.15e-06	8	Ltbp4
Kcne1l	5.32e-11	0.614656	0.38	0.082	1.2e-06	8	Kcne1l
Wls	5.48e-11	0.641519	0.94	0.728	1.24e-06	8	Wls
Fam117a	5.61e-11	0.632713	0.78	0.425	1.27e-06	8	Fam117a
Smpdl3b	6.83e-11	0.751891	0.92	0.748	1.54e-06	8	Smpdl3b
Sparc2	6.83e-11	0.808582	1	0.983	1.54e-06	8	Sparc
Frmd4b1	8.07e-11	0.690157	0.86	0.547	1.82e-06	8	Frmd4b
Tnfrsf1a	8.27e-11	0.670857	0.84	0.58	1.87e-06	8	Tnfrsf1a
Kank3	1.12e-10	0.68067	0.82	0.515	2.54e-06	8	Kank3
Krt19	3.99e-10	1.18123	0.36	0.08	9.01e-06	8	Krt19
Nfib1	4.06e-10	0.729259	0.9	0.623	9.18e-06	8	Nfib
Prnp	4.11e-10	0.657439	0.68	0.325	9.28e-06	8	Prnp
Ptprf	5.2e-10	0.633041	0.96	0.78	1.17e-05	8	Ptprf
Cyb5r3	5.22e-10	0.639215	0.92	0.775	1.18e-05	8	Cyb5r3
Tmem86a	5.27e-10	0.594524	0.9	0.615	1.19e-05	8	Tmem86a
Tspo	6.92e-10	0.79306	0.82	0.728	1.56e-05	8	Tspo
Arid5b	8.43e-10	0.656637	0.78	0.45	1.9e-05	8	Arid5b
Me2	8.48e-10	0.750291	0.98	0.787	1.92e-05	8	Me2
Fbxo21	1.15e-09	0.807153	0.94	0.785	2.59e-05	8	Fbxo21
Map1lc3b	1.41e-09	0.626797	0.98	0.868	3.2e-05	8	Map1lc3b
Igfbp61	1.9e-09	0.674824	0.68	0.302	4.28e-05	8	Igfbp6
Pdzd21	1.94e-09	0.654552	0.76	0.442	4.38e-05	8	Pdzd2
Malat11	1.99e-09	0.848819	1	1	4.5e-05	8	Malat1
Myh10	2.12e-09	0.668906	0.88	0.738	4.8e-05	8	Myh10
Dmrta1	2.19e-09	0.703137	0.78	0.488	4.95e-05	8	Dmrta1
Smarca2	2.43e-09	0.637575	0.88	0.695	5.5e-05	8	Smarca2
Fkbp9	2.58e-09	0.619781	0.92	0.815	5.83e-05	8	Fkbp9
Prss35	2.67e-09	0.615076	0.6	0.268	6.03e-05	8	Prss35
Cyp1b1	2.8e-09	0.595125	0.62	0.28	6.33e-05	8	Cyp1b1
Hoxc8	3.26e-09	0.619178	0.72	0.385	7.37e-05	8	Hoxc8
Reep3	3.35e-09	0.585965	0.92	0.695	7.56e-05	8	Reep3
Mphosph81	3.4e-09	0.807483	0.96	0.897	7.68e-05	8	Mphosph8
Tst	3.66e-09	0.639701	0.92	0.91	8.27e-05	8	Tst
Me1	6.45e-09	0.725293	0.88	0.755	0.000145633	8	Me1
Sdc21	1.03e-08	0.792343	0.96	0.86	0.0002332	8	Sdc2
Nid11	1.06e-08	0.70833	0.86	0.635	0.00023941	8	Nid1
Meg31	1.07e-08	0.772219	0.82	0.448	0.000241103	8	Meg3
Atpif1	1.08e-08	0.589801	1	0.978	0.000243385	8	Atpif1
Blmh	1.29e-08	0.671852	0.92	0.748	0.000291406	8	Blmh
Tapbp	1.76e-08	0.676008	0.8	0.552	0.000396952	8	Tapbp
Olfm1	2.3e-08	0.598314	0.6	0.27	0.000520359	8	Olfm1
Selenow	2.63e-08	0.649607	0.98	0.905	0.00059511	8	Selenow
Csad	2.71e-08	0.617413	0.82	0.608	0.000613285	8	Csad
Hs3st1	3.82e-08	0.615699	0.72	0.418	0.000863363	8	Hs3st1
Thra	7.32e-08	0.590766	0.94	0.853	0.0016539	8	Thra
Aldh1b1	8.98e-08	0.802378	0.84	0.7	0.00202865	8	Aldh1b1
Cryl1	1.14e-07	0.660137	0.92	0.72	0.00258346	8	Cryl1
Bsg	2.93e-07	0.602604	1	0.958	0.00662812	8	Bsg
Pld3	3.03e-07	0.693626	0.66	0.46	0.00685248	8	Pld3
Espn	4.27e-07	0.664679	0.74	0.512	0.00963799	8	Espn
Nkd1	4.42e-07	0.588917	0.74	0.495	0.00999142	8	Nkd1
Txnip1	5.38e-07	0.771745	0.94	0.84	0.0121462	8	Txnip
Vcl	5.46e-07	0.591667	0.64	0.368	0.0123467	8	Vcl
Vmp1	6.31e-07	0.746387	0.8	0.69	0.0142552	8	Vmp1
Id31	6.89e-07	0.964233	0.88	0.698	0.0155632	8	Id3
Lasp1	9.85e-07	0.603023	0.82	0.677	0.0222455	8	Lasp1
Lockd1	1.46e-06	0.609805	0.74	0.415	0.0329006	8	Lockd
Lgals12	2.17e-06	0.986972	0.94	0.845	0.0490708	8	Lgals1
Gm42418	1.77e-25	1.70298	1	1	4e-21	9	Gm42418
Tenm4	3.16e-17	1.10521	1	0.96	7.15e-13	9	Tenm4
Slc18a2	2.45e-13	0.865669	1	0.853	5.54e-09	9	Slc18a2
Scd2	4.28e-13	0.85429	0.96	0.98	9.67e-09	9	Scd2
Cdv3	4.57e-12	0.864167	0.92	0.945	1.03e-07	9	Cdv3
Nr5a2	1.62e-11	1.09426	0.88	0.8	3.65e-07	9	Nr5a2
Adgrl1	2.59e-11	1.01818	0.82	0.84	5.85e-07	9	Adgrl1
Mast4	1.18e-09	0.948328	0.88	0.902	2.66e-05	9	Mast4
Camta1	2.18e-09	0.8443	0.86	0.838	4.93e-05	9	Camta1
Cbx3	2.22e-09	0.847634	0.86	0.92	5.02e-05	9	Cbx3
Rpgrip1	2.35e-09	1.20913	0.56	0.29	5.32e-05	9	Rpgrip1
Ptbp3	4.13e-09	0.750372	0.84	0.907	9.32e-05	9	Ptbp3
Synpo	8.17e-09	1.02604	0.88	0.828	0.000184623	9	Synpo
Dag1	1.13e-08	0.773567	0.98	0.998	0.000256118	9	Dag1
Fam13a	1.49e-08	1.18981	0.84	0.807	0.000337625	9	Fam13a
Ccnd2	1.81e-08	0.593507	1	0.995	0.000408904	9	Ccnd2
Pcsk6	2.26e-08	0.613391	0.94	0.998	0.000511191	9	Pcsk6
Myo10	2.85e-08	0.758574	0.88	0.948	0.000644419	9	Myo10
Fkbp5	3.23e-08	0.699711	0.88	0.897	0.0007293	9	Fkbp5
Zmym3	3.81e-08	0.763247	0.78	0.818	0.000860346	9	Zmym3
P4hb	4.17e-08	0.770747	0.86	0.94	0.000941214	9	P4hb
Csde1	5.09e-08	0.622724	0.9	0.953	0.00115083	9	Csde1
Tanc2	8.35e-08	0.94391	0.84	0.865	0.00188599	9	Tanc2
Slf2	9.81e-08	0.708105	0.86	0.875	0.00221683	9	Slf2
Itgav	1.65e-07	0.9184	0.86	0.86	0.00373811	9	Itgav
Syne2	2.53e-07	0.680814	0.98	0.983	0.00570612	9	Syne2
Ivns1abp	2.63e-07	0.605778	0.98	0.98	0.00593871	9	Ivns1abp
Socs2	7.44e-07	0.664873	0.98	0.953	0.0168074	9	Socs2
Arhgap31	1.8e-06	0.5925	0.86	0.85	0.040726	9	Arhgap31
Lrrc58	1.85e-06	0.813949	0.78	0.882	0.0418873	9	Lrrc58
Luc7l2	2.07e-06	0.650528	0.9	0.96	0.046881	9	Luc7l2
Slc26a71	2.21e-06	0.751025	0.8	0.725	0.0499434	9	Slc26a7
Ston2	2.28e-06	0.78283	0.7	0.752	0.0514236	9	Ston2

## Sheet: DEGs_C01
	p_val	avg_log2FC	pct.1	pct.2	p_val_adj	cluster	gene
AC149090.1	1.61071e-95	0.593773	0.892	0.685	3.63923e-91	Chk2KO_IR_B1	AC149090.1
Hmgcs1	2.52646e-32	0.599931	0.835	0.742	5.70829e-28	WT_BL6_IR_B1	Hmgcs1
Wnt4	1.11215e-50	0.609912	0.66	0.447	2.5128e-46	WT_BL6_IR_B1	Wnt4
Msmo1	4.38524e-47	0.613405	0.795	0.643	9.90801e-43	WT_BL6_IR_B1	Msmo1
Cxcl10	2.74841e-12	0.618376	0.292	0.181	6.20977e-08	WT_BL6_IR_B1	Cxcl10
Tubb4b	2.21073e-91	0.622155	0.944	0.834	4.99493e-87	WT_BL6_IR_B1	Tubb4b
Gm14226	5.91687e-57	0.628811	0.892	0.773	1.33686e-52	WT_BL6_NonIR_B1	Gm14226
Id3	1.90828e-20	0.632585	0.832	0.74	4.31156e-16	Chk2KO_IR_B1	Id3
Ifitm3	3.05869e-73	0.676001	0.56	0.297	6.9108e-69	WT_BL6_IR_B1	Ifitm3
Hspb1	6.98183e-21	0.676375	0.753	0.641	1.57748e-16	WT_BL6_IR_B1	Hspb1
Tnfrsf12a	5.19653e-105	0.70622	0.394	0.099	1.1741e-100	WT_BL6_IR_B1	Tnfrsf12a
Gm2044	6.90524e-39	0.712807	0.932	0.833	1.56017e-34	WT_BL6_NonIR_B1	Gm2044
Uba52	5.00158e-152	0.739784	0.94	0.744	1.13006e-147	WT_BL6_NonIR_B1	Uba52
Bax	1.3608e-156	0.752515	0.951	0.821	3.07459e-152	WT_BL6_IR_B1	Bax
Cyr61	5.49352e-20	0.75478	0.545	0.434	1.24121e-15	Chk2KO_NonIR_B1	Cyr61
Cdkn1a	1.24248e-197	0.850763	0.429	0.036	2.80727e-193	WT_BL6_IR_B1	Cdkn1a
Gm10076	2.64268e-228	0.964529	0.989	0.922	5.97087e-224	WT_BL6_NonIR_B1	Gm10076
Mt1	1.05813e-36	1.25063	0.405	0.222	2.39073e-32	WT_BL6_IR_B1	Mt1

## Sheet: DEGs_C02
	p_val	avg_log2FC	pct.1	pct.2	p_val_adj	cluster	gene
Gm10076	2.29281e-239	1.05494	1	0.974	5.18038e-235	WT_BL6_NonIR_B1	Gm10076
Bax	1.80278e-195	1.08469	0.984	0.888	4.0732e-191	WT_BL6_IR_B1	Bax
Cdkn1a	2.09297e-195	0.942866	0.478	0.024	4.72886e-191	WT_BL6_IR_B1	Cdkn1a
Uba52	1.96181e-150	0.753335	0.979	0.847	4.43252e-146	WT_BL6_NonIR_B1	Uba52
Ccng1	6.22941e-124	0.776578	0.665	0.266	1.40747e-119	WT_BL6_IR_B1	Ccng1
H2afj	7.80235e-106	0.704411	0.967	0.905	1.76286e-101	WT_BL6_IR_B1	H2afj
Phlda3	1.35218e-101	0.792116	0.731	0.381	3.05512e-97	WT_BL6_IR_B1	Phlda3
Gm2044	9.47604e-31	0.588546	0.959	0.909	2.14102e-26	WT_BL6_NonIR_B1	Gm2044
Hspa1a	2.53702e-22	0.629473	0.459	0.284	5.73215e-18	Chk2KO_NonIR_B1	Hspa1a
Igfbp5	1.89675e-06	0.685744	0.449	0.387	0.0428552	Chk2KO_IR_B1	Igfbp5

## Sheet: DEGs_C03
	p_val	avg_log2FC	pct.1	pct.2	p_val_adj	cluster	gene
Gm10076	3.46453e-239	1.11238	1	0.984	7.82775e-235	WT_BL6_NonIR_B1	Gm10076
Uba52	1.51845e-166	0.775101	0.989	0.888	3.4308e-162	WT_BL6_NonIR_B1	Uba52
Gm2044	7.54712e-43	0.809313	0.957	0.87	1.7052e-38	WT_BL6_NonIR_B1	Gm2044
Bax	1.62476e-77	0.662494	0.976	0.954	3.67098e-73	WT_BL6_IR_B1	Bax

## Sheet: DEGs_C04
	p_val	avg_log2FC	pct.1	pct.2	p_val_adj	cluster	gene
Gm10076	1.6134e-178	1.12194	1	0.987	3.64531e-174	WT_BL6_NonIR_B1	Gm10076
Uba52	2.22094e-128	0.752218	0.982	0.897	5.01799e-124	WT_BL6_NonIR_B1	Uba52
Hist1h2ap	5.47227e-79	1.5567	0.902	0.797	1.23641e-74	WT_BL6_NonIR_B1	Hist1h2ap
Hist1h2ae	2.32305e-20	0.60392	0.817	0.787	5.24869e-16	WT_BL6_NonIR_B1	Hist1h2ae
Bax	1.27659e-62	0.604363	0.976	0.955	2.88433e-58	WT_BL6_IR_B1	Bax

## Sheet: DEGs_C05
	p_val	avg_log2FC	pct.1	pct.2	p_val_adj	cluster	gene
Gm10076	3.58531e-105	1.08796	1	0.979	8.10065e-101	WT_BL6_NonIR_B1	Gm10076
Uba52	1.75481e-75	0.791841	0.973	0.839	3.96482e-71	WT_BL6_NonIR_B1	Uba52
Gm2044	4.91529e-18	0.771202	0.938	0.836	1.11056e-13	WT_BL6_NonIR_B1	Gm2044
Gm26532	1.126e-12	0.604704	0.615	0.431	2.54407e-08	WT_BL6_NonIR_B1	Gm26532

## Sheet: DEGs_C06
	p_val	avg_log2FC	pct.1	pct.2	p_val_adj	cluster	gene
Gm10076	8.99081e-66	0.956467	0.984	0.914	2.03138e-61	WT_BL6_NonIR_B1	Gm10076
Bax	2.06859e-54	0.981322	0.964	0.825	4.67376e-50	WT_BL6_IR_B1	Bax
Cdkn1a	1.09916e-50	1.03728	0.566	0.107	2.48345e-46	WT_BL6_IR_B1	Cdkn1a
Rtp4	2.13519e-34	0.600688	0.418	0.083	4.82425e-30	WT_BL6_IR_B1	Rtp4
Ccng1	6.62145e-34	0.748108	0.647	0.291	1.49605e-29	WT_BL6_IR_B1	Ccng1
Uba52	5.00497e-33	0.600825	0.904	0.714	1.13082e-28	WT_BL6_NonIR_B1	Uba52
Phlda3	1.54951e-30	0.783504	0.659	0.326	3.50096e-26	WT_BL6_IR_B1	Phlda3
AC149090.1	6.59977e-26	0.615334	0.897	0.714	1.49115e-21	Chk2KO_IR_B1	AC149090.1
Gm42418	2.10169e-15	0.694473	1	1	4.74857e-11	Chk2KO_IR_B1	Gm42418
Cox6b2	1.53734e-13	0.611857	0.602	0.401	3.47346e-09	WT_BL6_IR_B1	Cox6b2
Hbb-bs	5.36217e-13	1.45529	0.771	0.568	1.21153e-08	WT_BL6_NonIR_B1	Hbb-bs
Cnmd	3.12488e-10	0.669316	0.708	0.483	7.06036e-06	Chk2KO_IR_B1	Cnmd

## Sheet: DEGs_C7
	p_val	avg_log2FC	pct.1	pct.2	p_val_adj	cluster	gene
Gm10076	3.63145e-52	0.950917	1	0.976	8.20489e-48	WT_BL6_NonIR_B1	Gm10076
Uba52	6.26038e-45	0.766776	0.992	0.834	1.41447e-40	WT_BL6_NonIR_B1	Uba52
Cdkn1a	1.41885e-40	0.810398	0.569	0.087	3.20575e-36	WT_BL6_IR_B1	Cdkn1a
Bax	2.69198e-32	0.721697	0.931	0.934	6.08226e-28	WT_BL6_IR_B1	Bax
Ccng1	3.45637e-25	0.643504	0.743	0.438	7.80933e-21	WT_BL6_IR_B1	Ccng1
Btg2	6.15897e-09	0.770922	0.946	0.958	0.000139156	WT_BL6_IR_B1	Btg2
Hist1h2ap	1.86386e-08	0.884791	0.446	0.208	0.00042112	WT_BL6_NonIR_B1	Hist1h2ap

## Sheet: DEGs_C08
	p_val	avg_log2FC	pct.1	pct.2	p_val_adj	cluster	gene
Cxcl10	6.86204e-21	2.42378	0.576	0.181	1.55041e-16	WT_BL6_IR_B1	Cxcl10
Isg15	1.16367e-16	1.82488	0.576	0.305	2.6292e-12	WT_BL6_IR_B1	Isg15
Ifitm3	5.9974e-25	1.42983	0.781	0.422	1.35505e-20	WT_BL6_IR_B1	Ifitm3
Ifit1	2.24015e-30	1.18458	0.397	0.024	5.06139e-26	WT_BL6_IR_B1	Ifit1
Hmox1	2.2583e-17	1.17711	0.821	0.586	5.10241e-13	WT_BL6_IR_B1	Hmox1
Mt1	5.17345e-07	1.13335	0.828	0.762	0.0116889	WT_BL6_IR_B1	Mt1
Neat1	2.24552e-13	1.10439	0.722	0.468	5.07353e-09	WT_BL6_IR_B1	Neat1
Sdc4	2.86672e-26	1.0923	0.993	0.973	6.47707e-22	WT_BL6_IR_B1	Sdc4
Tnfrsf12a	3.27816e-30	1.04971	0.517	0.084	7.40667e-26	WT_BL6_IR_B1	Tnfrsf12a
Tubb4b	3.77655e-31	1.04175	0.947	0.803	8.53274e-27	WT_BL6_IR_B1	Tubb4b
Gm10076	3.93093e-39	1.03818	1	0.902	8.88154e-35	WT_BL6_NonIR_B1	Gm10076
Hsp90aa1	7.60035e-38	1.0289	1	0.997	1.71722e-33	WT_BL6_IR_B1	Hsp90aa1
Hspb1	6.76411e-16	1.02102	0.94	0.857	1.52828e-11	WT_BL6_IR_B1	Hspb1
Cdkn1a	1.44765e-39	1.01079	0.57	0.065	3.27081e-35	WT_BL6_IR_B1	Cdkn1a
Slc25a5	2.96772e-34	0.95711	0.987	0.927	6.70527e-30	WT_BL6_IR_B1	Slc25a5
Vcl	8.0169e-24	0.945435	0.894	0.624	1.81134e-19	WT_BL6_IR_B1	Vcl
Hspa8	5.77348e-43	0.92292	1	1	1.30446e-38	WT_BL6_IR_B1	Hspa8
Bst2	4.77537e-15	0.89694	0.921	0.811	1.07895e-10	WT_BL6_IR_B1	Bst2
Actg1	8.59831e-31	0.894395	1	1	1.9427e-26	WT_BL6_IR_B1	Actg1
Nfkbia	3.82474e-10	0.879047	0.828	0.692	8.64162e-06	WT_BL6_IR_B1	Nfkbia
Abracl	4.81809e-17	0.866142	0.861	0.692	1.0886e-12	WT_BL6_IR_B1	Abracl
Dnaja1	8.06833e-39	0.828852	1	0.989	1.82296e-34	WT_BL6_IR_B1	Dnaja1
Vmp1	4.12994e-10	0.827991	0.861	0.789	9.33118e-06	WT_BL6_IR_B1	Vmp1
Oasl2	6.59682e-11	0.827841	0.636	0.486	1.49049e-06	WT_BL6_IR_B1	Oasl2
Cotl1	2.03757e-13	0.820032	0.669	0.4	4.60368e-09	WT_BL6_IR_B1	Cotl1
Tubb2a	2.22858e-16	0.812716	0.768	0.522	5.03525e-12	WT_BL6_IR_B1	Tubb2a
Rtp4	1.44562e-25	0.808526	0.596	0.168	3.26624e-21	WT_BL6_IR_B1	Rtp4
Wnt4	3.81838e-15	0.800681	0.901	0.73	8.62724e-11	WT_BL6_IR_B1	Wnt4
Uba52	8.01901e-29	0.797434	0.965	0.747	1.81181e-24	WT_BL6_NonIR_B1	Uba52
Nme1	8.27466e-28	0.792234	0.947	0.851	1.86958e-23	WT_BL6_IR_B1	Nme1
Tagln2	2.39121e-19	0.791005	0.649	0.284	5.4027e-15	WT_BL6_IR_B1	Tagln2
Bax	9.68601e-27	0.789685	0.914	0.743	2.18846e-22	WT_BL6_IR_B1	Bax
Ran	4.22489e-33	0.778728	0.987	0.973	9.54572e-29	WT_BL6_IR_B1	Ran
Timp1	5.23117e-15	0.751705	0.755	0.524	1.18193e-10	WT_BL6_IR_B1	Timp1
Btg2	2.73119e-09	0.748743	0.94	0.889	6.17086e-05	WT_BL6_IR_B1	Btg2
Lgals1	1.46362e-11	0.748598	0.98	0.911	3.30691e-07	WT_BL6_IR_B1	Lgals1
Cebpb	3.17117e-12	0.742883	0.728	0.535	7.16494e-08	WT_BL6_IR_B1	Cebpb
Stat1	6.00147e-16	0.739205	0.728	0.459	1.35597e-11	WT_BL6_IR_B1	Stat1
Myl9	3.16725e-11	0.73843	0.795	0.535	7.15607e-07	WT_BL6_IR_B1	Myl9
Pfn1	3.8579e-30	0.729159	1	0.981	8.71653e-26	WT_BL6_IR_B1	Pfn1
Ywhah	5.5925e-19	0.72668	0.96	0.895	1.26357e-14	WT_BL6_IR_B1	Ywhah
Ifit3	1.16413e-19	0.714144	0.311	0.035	2.63023e-15	WT_BL6_IR_B1	Ifit3
Phlda3	1.18964e-20	0.713595	0.695	0.322	2.68787e-16	WT_BL6_IR_B1	Phlda3
Jund	1.08949e-17	0.712805	0.993	0.984	2.46159e-13	WT_BL6_IR_B1	Jund
AC149090.1	1.45293e-19	0.707542	0.886	0.646	3.28274e-15	Chk2KO_IR_B1	AC149090.1
Msmo1	3.91396e-10	0.703498	0.675	0.454	8.8432e-06	WT_BL6_IR_B1	Msmo1
Id3	1.09201e-10	0.684148	0.965	0.862	2.46729e-06	Chk2KO_IR_B1	Id3
Gng13	1.37349e-07	0.679585	0.616	0.378	0.00310325	WT_BL6_IR_B1	Gng13
Tuba1a	7.6962e-11	0.679494	0.868	0.727	1.73888e-06	WT_BL6_IR_B1	Tuba1a
Cited4	6.55036e-16	0.678813	0.675	0.332	1.47999e-11	WT_BL6_IR_B1	Cited4
Gem	6.78241e-07	0.665884	0.636	0.454	0.0153242	WT_BL6_IR_B1	Gem
Gm20186	1.74016e-06	0.662659	0.695	0.559	0.0393172	WT_BL6_IR_B1	Gm20186
Actb	6.22709e-21	0.660865	1	1	1.40695e-16	WT_BL6_IR_B1	Actb
Hmgcs1	5.45419e-08	0.654945	0.841	0.681	0.00123232	WT_BL6_IR_B1	Hmgcs1
Vasp	1.15099e-15	0.64671	0.848	0.697	2.60055e-11	WT_BL6_IR_B1	Vasp
Srxn1	1.13781e-19	0.646469	0.457	0.114	2.57078e-15	WT_BL6_IR_B1	Srxn1
Eif4a1	1.76036e-26	0.639728	1	0.992	3.97735e-22	WT_BL6_IR_B1	Eif4a1
Pdgfa	3.17742e-14	0.638162	0.841	0.654	7.17906e-10	WT_BL6_IR_B1	Pdgfa
Eif5a	3.15123e-23	0.63176	0.993	0.986	7.11988e-19	WT_BL6_IR_B1	Eif5a
Palld	1.59726e-07	0.628959	0.748	0.635	0.00360885	WT_BL6_IR_B1	Palld
Zyx	1.52496e-10	0.626795	0.887	0.765	3.4455e-06	WT_BL6_IR_B1	Zyx
Tubb5	8.18608e-21	0.624426	0.993	0.997	1.84956e-16	WT_BL6_IR_B1	Tubb5
Cfl1	3.65346e-23	0.622909	0.993	0.995	8.25462e-19	WT_BL6_IR_B1	Cfl1
Cox5a	1.33617e-26	0.619941	0.993	0.949	3.01894e-22	WT_BL6_IR_B1	Cox5a
Fdps	1.30735e-11	0.618512	0.728	0.459	2.95383e-07	WT_BL6_IR_B1	Fdps
Ranbp1	6.87305e-26	0.613581	0.974	0.886	1.5529e-21	WT_BL6_IR_B1	Ranbp1
Tpm1	6.19216e-10	0.611673	0.967	0.954	1.39906e-05	WT_BL6_IR_B1	Tpm1
Bok	6.53968e-12	0.609514	0.821	0.689	1.47757e-07	WT_BL6_IR_B1	Bok
Cycs	4.75006e-19	0.609483	0.854	0.692	1.07323e-14	WT_BL6_IR_B1	Cycs
Ccng1	2.89551e-16	0.607371	0.642	0.349	6.54212e-12	WT_BL6_IR_B1	Ccng1
Dynll1	1.4745e-15	0.598127	0.987	0.989	3.33148e-11	WT_BL6_IR_B1	Dynll1
Iigp1	2.47468e-10	0.596029	0.384	0.143	5.59129e-06	WT_BL6_IR_B1	Iigp1
Mat2a	2.66074e-15	0.593651	0.98	0.951	6.01167e-11	WT_BL6_IR_B1	Mat2a
Cd63	1.11025e-19	0.592898	0.993	0.978	2.5085e-15	WT_BL6_IR_B1	Cd63
Hspd1	4.97219e-17	0.592231	0.96	0.941	1.12342e-12	WT_BL6_IR_B1	Hspd1

## Sheet: DEGs_C09
	p_val	avg_log2FC	pct.1	pct.2	p_val_adj	cluster	gene
Uba52	5.48656e-08	1.26867	0.87	0.418	0.00123963	WT_BL6_NonIR_B1	Uba52
Cdkn1a	3.61334e-07	1.079	0.4	0.024	0.00816399	WT_BL6_IR_B1	Cdkn1a
Pdgfc	8.47018e-07	0.588223	0.324	0	0.0191375	Chk2KO_IR_B1	Pdgfc
Ooep	2.08269e-06	0.868856	0.435	0.051	0.0470564	WT_BL6_NonIR_B1	Ooep
